# Supplementary material for: Loss of Cyclin C or CDK8 provides ATR inhibitor resistance by suppressing transcription-associated replication stress
Source: Nucleic Acids Res. 2021 Jul 30;49(15):8665–83. doi: 10.1093/nar/gkab628 (PMC8421211; doi:10.1093/nar/gkab628)
Supplement: gkab628_Supplemental_Files [file gkab628_supplemental_files.zip › Supplementary methods tables.xlsx]

## Sheet: 1 Cell lines and growth media
Cell line	Basal growth media	growth media supplements	origin
FaDu ATM WT	RPMI	10% FBS + 1% Penicillin-Streptomycin-Glutamine	ATCC (AstraZeneca)
FaDu ATM KO	RPMI	10% FBS + 1% Penicillin-Streptomycin-Glutamine	ATCC (AstraZeneca)
A549 ATM WT	Ham's F-12 Nut mix	10% FBS + 1% Penicillin-Streptomycin	ATCC (AstraZeneca)
A549 ATM KO	Ham's F-12 Nut mix	10% FBS + 1% Penicillin-Streptomycin	ATCC (AstraZeneca)
mESC Atm WT	DMEM	15% FBS + 1% Penicillin-Streptomycin-Glutamine + 1% MEM non-essential amino acids + 1% sodium pyruvate + 60 mio units mLIF + 0.8% beta-mercaptoethanol (+ 10 μg/ml Blasticidin for stable Cas9 expression)	Gabriel Balmus
mESC Atm KO	DMEM	15% FBS + 1% Penicillin-Streptomycin-Glutamine + 1% MEM non-essential amino acids + 1% sodium pyruvate + 60 mio units mLIF + 0.8% beta-mercaptoethanol (+ 10 μg/ml Blasticidin for stable Cas9 expression)	Gabriel Balmus
mESC Cdc25a KO	DMEM	15% FBS + 1% Penicillin-Streptomycin-Glutamine + 1% MEM non-essential amino acids + 1% sodium pyruvate + 60 mio units mLIF + 0.8% beta-mercaptoethanol	Oscar Fernanez-Capetillo
U2-OS	DMEM	10% FBS + 1% Penicillin-Streptomycin-Glutamine (+ 1 μg/ml Blasticidin for stable Cas9 expression)	ATCC
U2-OS RNH1(D210N)-GFP	DMEM	10% FBS (Tet-system approved) + 1% Penicillin-Streptomycin-Glutamine	Pavel Janscak
U2-OS RNH1-GFP	DMEM	10% FBS (Tet-system approved) + 1% Penicillin-Streptomycin-Glutamine	Pavel Janscak
HAP-1	IMDM	10% FBS + 1% Penicillin-Streptomycin-Glutamine (+ 5 μg/ml Blasticidin for stable Cas9 expression)	ATCC
HEK-293 LentiX	DMEM	10% FBS + 1% Penicillin-Streptomycin-Glutamine	Takara Bio

## Sheet: 2 antibodies
Antibodies used in this study
Target	vendor	Catalogue number	Host species	Dilution	Application
PARP	Cell signalling	CST9542	Rabbit polyclonal	1in2000	Western
GAPDH	abcam	ab8245	Mouse monoclonal	1in2000	Western
TUBULIN	Sigma	T9026	Mouse	1in5000	Western
CCDC6	Sigma	HPA019051	Rabbit polyclonal	1in1000	Western
YWHAE	Santa cruz	sc-23975	Mouse monoclonal	1in5000	Western
CYCLIN C	Bethyl	A301-989A	Rabbit polyclonal	1in1000	Western
CDK8	Santa cruz	sc-13155	Mouse	1in500	Western
ATM	abcam	ab32420	Rabbit polyclonal	1in5000	Western
ATM pS1981	epitomics	2152-1	Rabbit monoclonal	1in1000	Western
CHK1	Bethyl	A300-162A	Goat polyclonal	1in1000	Western
CHK1 pS345	Cell signalling	CST2348	Rabbit polyclonal	1in1000	Western
RPA32			mouse hybridoma	1in10	Western
RPA32 pS4/8	Bethyl	A300-245A	Rabbit polyclonal	1in5000	Western
𝛾H2AX pS139	Merck	05-636	Mouse monoclonal	1in2000	Western
H2AX	abcam	ab11175	Rabbit polyclonal	1in10000	Western
RNAPII	santa cruz	sc-899	Rabbit polyclonal	1in500	Western
RNAPII pS2	abcam	ab5095	Rabbit polyclonal	1in1000	Western
RNAPII pS5	abcam	ab5408	Mouse monoclonal	1in1000	Western
STAT1 pS727	abcam	ab109461	Rabbit polyclonal	1in1000	Western
STAT5 pS726	abcam	ab128896	Rabbit polyclonal	1in1000	Western
STAT1	CST	CST9172	Rabbit polyclonal	1in1000	Western
STAT5	CST	CST94205	Rabbit polyclonal	1in1000	Western
RECQL5	abcam	ab91422	Rabbit polyclonal	1in1000	Western
GFP	Life Technologies	A11122	Rabbit polyclonal	1in1000	Western
𝛾H2AX pS139	cell signalling	CST2577	Rabbit polyclonal	1in200	IF/FACS
RPA32	abcam	ab2175	Mouse monoclonal	1in200	IF/FACS
RNAPII pS2	Novus biological	NB100-1805	Rabbit polyclonal	1in2000	PLA
PCNA	santa cruz	sc-56	Mouse monoclonal	1in2000	PLA

## Sheet: 3 siRNA
Target	Sequence
human CCNC #1 (hs.Ri.CCNC.13.1)	GCAACCAUUCUUAGUAAGAUGCCAA
human CCNC #2 (hs.Ri.CCNC.13.2)	GGAAUUUCCUUAUAGGAUGAAUCAT
human CDK8 #1 (hs.Ri.CDK8.13.1)	AGGCAUUAUACCAAACGUAUUGATA
human CDK8 #2 (hs.Ri.CDK8.13.2)	GUAAAGCAUUCCACUUGCUUCAGAA
human RECQL5 #1 (hs.Ri.RECQL5.13.1)	GCAUCUGAUAAAGCCACUAUCAUGG
human RECQL5 #2 (hs.Ri.RECQL5.13.2)	AACCUCUUCUAUGAUGUGCAAUUCA
human CCDC6 #1 (hs.Ri.CCDC6.13.1)	AUGCAUGAGCUUAGUCUGAAUUUCA
human CCDC6 #2 (hs.Ri.CCDC6.13.2)	GUGCUGAAUCAGAAACCUAAAUAAA
mouse YWHAE #2 (mm.Ri.Ywhae.13.2)	CUGACAGUUGAAGAACGAAACCUTT
mouse YWHAE #3 (mm.Ri.Ywhae.13.3)	CAAGGUUUUCUAUUAUAAAAUGAAA

## Sheet: 4 sgRNA and primers
Target	crRNASequence	FW primer	RV primer
human CDK8	AGACGTGACCATAAGTGCCT	CTGGATGTCCCTGGCGCTTT	TGCAGAGGCTCATCTTGCCT
human CCNC	TAGGCAAAGATCCGTTCTGT	TCCATCCTTTTGCCTTGATGTT	TGGGCTCAGGATATGAAAGCC
mouse CCNC	CTAAAGCGATCATGAACGGA	GTTGTGGGGTCTCAAAGTGGA	CCTACACACCATAGAACGCCA
mouse CDK8	AATATTTCACTGTCGACAAG	TCGGTGGGTGGGGGTATTTA	AGCTATGACATGTGCTGCCA
mouse CDC25A	ACCACGTACCATCCGAGCTG	TGGGGTACAGGGATGGGATT	TGCCAAATGAGGCAACTCCA
mouse PRKAR1A	CCGGCATCCGTACTGACTCG	GCCACCCCAGTGAATGTGTT	ATGGCTAGCAGGCTGAGGAA
mouse FLCN	GGTAGACAGTCGCCCCAAGG	GCACTCATTTCCTTTTGCTACAGT	CTGACAGCGCAGTTTGATGC
mouse E2F8	AAAACCTCTTCTCTACGCGG	GATGTGGAGGACCAGCTACG	GCCATTTTGTTTGGGACGGG
mouse ctrl (LRRC29)	CCACCTCAGTGACGAGGGAT	AGGCCACCCACTTTATGCT	TGACCTGGCCTCAAAGTGTT

## Sheet: 5 RT-qPCR primers
Target	Accession number	Forward primer	Reverse primer	Amplicon length (bp)
mouse CDC25A pair 1	NM_007658.3	ATGGACCAGCTGGAAGGACT	ACAGAAACCTGAATCGGTCG	108
mouse CDC25A pair 2	NM_007658.3	AGACCTTCTGGATGGCGAGA	GCAACGATCGGCAAGGTTTG	115
mouse GAPDH	NM_001289726.1	GGGTCCCAGCTTAGGTTCAT	CCCAATACGGCCAAATCCGT	100
