# Supplementary material for: Loss of Cyclin C or CDK8 provides ATR inhibitor resistance by suppressing transcription-associated replication stress
Source: Nucleic Acids Res. 2021 Jul 30;49(15):8665–83. doi: 10.1093/nar/gkab628 (PMC8421211; doi:10.1093/nar/gkab628)
Supplement: gkab628_Supplemental_Files [file gkab628_supplemental_files.zip › Supplementary Table 1.xlsx]

## Sheet: WT IC10 (TR2 TR3 SUM <30ex)
id	num	neg|score	neg|p-value	neg|fdr	neg|rank	neg|goodsgrna	neg|lfc	pos|score	pos|p-value	pos|fdr	pos|rank	pos|goodsgrna	pos|lfc
Mtr	5	4.933e-08	8.2316e-07	0.008251	1	5	-3.069	1	1	1	18042	0	-3.069
Etaa1	5	3.8456e-07	1.3719e-06	0.008251	2	5	-2.1991	1	1	1	18041	0	-2.1991
Elp3	2	4.5881e-07	1.3719e-06	0.008251	3	2	-4.9009	1	1	1	18040	0	-4.9009
Mtrr	5	1.6867e-06	6.3109e-06	0.028465	4	5	-2.3013	1	1	1	18039	0	-2.3013
Ythdf2	5	2.9627e-06	1.0701e-05	0.038614	5	5	-2.3024	1	1	1	18038	0	-2.3024
Hells	5	4.6378e-06	1.7835e-05	0.05363	6	3	-3.1983	0.0041638	0.0072814	0.717876	183	1	-3.1983
Vmn1r195	4	8.2367e-06	2.7164e-05	0.055941	7	3	-3.3497	0.32483	0.3245	1	5651	0	-3.3497
Yme1l1	3	8.3832e-06	2.7713e-05	0.055941	8	3	-2.0284	0.99999	0.99999	1	18037	0	-2.0284
U2surp	4	8.7555e-06	2.8811e-05	0.055941	9	4	-4.058	0.99859	0.99858	1	17945	0	-4.058
Adss	4	9.507e-06	3.1006e-05	0.055941	10	4	-2.9917	0.99998	0.99998	1	18034	0	-2.9917
Daxx	4	1.1769e-05	4.0884e-05	0.067057	11	4	-3.6169	0.99777	0.99772	1	17907	0	-3.6169
Klhl23	5	1.3123e-05	5.0213e-05	0.075495	12	5	-1.4024	0.99999	0.99999	1	18036	0	-1.4024
Klrb1a	4	1.6662e-05	6.2835e-05	0.087205	13	4	-3.0413	0.99053	0.99051	1	17672	0	-3.0413
Stip1	3	1.8712e-05	7.2713e-05	0.093706	14	3	-2.4947	0.99998	0.99998	1	18035	0	-2.4947
Atrip	4	1.9972e-05	8.2591e-05	0.09934	15	4	-3.5151	0.99861	0.99859	1	17946	0	-3.5151
Pola2	4	2.3568e-05	9.4664e-05	0.103685	16	3	-3.1638	0.0056327	0.0088899	0.75552	212	1	-3.1638
1810013L24Rik	4	2.5262e-05	0.00010015	0.103685	17	3	-2.0308	0.89479	0.89497	1	15773	0	-2.0308
Nup133	5	2.5868e-05	0.00010344	0.103685	18	3	-1.9832	0.61817	0.61798	1	10674	0	-1.9832
Ube2g1	4	2.9123e-05	0.00011881	0.112819	19	4	-1.6093	0.99997	0.99997	1	18033	0	-1.6093
Actr5	5	3.1654e-05	0.00013308	0.118614	20	5	-2.3954	0.99944	0.99944	1	17986	0	-2.3954
Hira	4	3.3464e-05	0.00013966	0.118614	21	4	-2.8101	0.99997	0.99997	1	18032	0	-2.8101
Dnajb4	4	3.6029e-05	0.00015283	0.118614	22	4	-1.6781	0.99996	0.99997	1	18031	0	-1.6781
Pgd	5	3.6581e-05	0.00015668	0.118614	23	5	-2.3076	0.98632	0.98629	1	17571	0	-2.3076
Rad51c	3	3.7461e-05	0.00015997	0.118614	24	3	-3.5876	0.99996	0.99997	1	18030	0	-3.5876
Klf6	4	3.9534e-05	0.00016436	0.118614	25	4	-2.6412	0.99996	0.99996	1	18029	0	-2.6412
Snw1	3	5.4442e-05	0.00022198	0.142481	26	3	-3.9622	0.99995	0.99995	1	18028	0	-3.9622
Rad54l	5	5.7252e-05	0.0002346	0.142481	27	5	-1.9534	0.99994	0.99995	1	18027	0	-1.9534
Fubp1	5	5.8649e-05	0.00023954	0.142481	28	5	-2.1826	0.99891	0.9989	1	17962	0	-2.1826
Rpa3	2	6.1954e-05	0.00024942	0.142481	29	2	-4.7814	0.99994	0.99994	1	18026	0	-4.7814
Rpe	5	6.1998e-05	0.00024997	0.142481	30	5	-1.0369	0.99808	0.99803	1	17922	0	-1.0369
Tmx2	3	6.3209e-05	0.00025271	0.142481	31	3	-5.5833	0.96582	0.96589	1	17138	0	-5.5833
C330027C09Rik	3	6.3437e-05	0.00025271	0.142481	32	3	-3.2457	0.99994	0.99994	1	18025	0	-3.2457
Ywhae	4	7.7566e-05	0.00031417	0.171767	33	3	-3.5459	0.92909	0.92905	1	16440	0	-3.5459
Usp34	3	8.2142e-05	0.00033722	0.171834	34	3	-2.3272	0.99992	0.99992	1	18024	0	-2.3272
Wipf2	4	8.2583e-05	0.00033942	0.171834	35	2	-1.3102	0.12668	0.12634	0.99553	2288	0	-1.3102
Rpl22l1	3	8.5164e-05	0.00034765	0.171834	36	3	-4.2529	0.99991	0.99992	1	18023	0	-4.2529
1700020N15Rik	4	8.7945e-05	0.00035862	0.171834	37	2	-2.2815	0.63576	0.63557	1	10968	0	-2.2815
Prss48	5	8.9136e-05	0.00036192	0.171834	38	4	-1.9384	0.41518	0.41494	1	7149	0	-1.9384
Tfam	3	9.2916e-05	0.00038003	0.175806	39	2	-4.4318	0.32364	0.32333	1	5629	0	-4.4318
Mmachc	5	0.00010626	0.00043161	0.183859	40	5	-2.4156	0.99989	0.9999	1	18022	0	-2.4156
Tti2	5	0.00010735	0.0004349	0.183859	41	5	-2.5764	0.99989	0.9999	1	18021	0	-2.5764
Ccdc121	5	0.00010766	0.000436	0.183859	42	5	-1.7473	0.99989	0.9999	1	18020	0	-1.7473
Cabin1	5	0.00010806	0.0004382	0.183859	43	5	-5.328	0.99981	0.99981	1	18010	0	-5.328
Polq	4	0.00011035	0.00044972	0.184406	44	4	-2.0221	0.99989	0.99989	1	18019	0	-2.0221
Mrgbp	3	0.00012058	0.00049198	0.19725	45	3	-3.3155	0.99761	0.99758	1	17894	0	-3.3155
Kcna1	5	0.00012845	0.00051722	0.202475	46	4	-2.5048	0.94048	0.9404	1	16669	0	-2.5048
Derl2	4	0.00013724	0.0005496	0.202475	47	2	-2.2888	0.041363	0.042617	0.926906	826	1	-2.2888
Hnrnpk	1	0.00013798	0.00055179	0.202475	48	1	-4.8116	0.99986	0.99985	1	18018	0	-4.8116
Skiv2l2	1	0.00013798	0.00055179	0.202475	49	1	-4.8116	0.99986	0.99985	1	18017	0	-4.8116
Zfp938	5	0.0001403	0.00056112	0.202475	50	5	-1.4317	0.99986	0.99985	1	18016	0	-1.4317
Ap2m1	4	0.0001489	0.00060063	0.20459	51	4	-1.5621	0.99985	0.99984	1	18015	0	-1.5621
Cd320	5	0.00014935	0.00060228	0.20459	52	5	-1.6509	0.99985	0.99984	1	18014	0	-1.6509
Eif4e2	5	0.00015091	0.00060996	0.20459	53	4	-1.9112	0.91273	0.91286	1	16101	0	-1.9112
Ube4b	5	0.0001528	0.0006171	0.20459	54	3	-2.2032	0.11621	0.1158	0.985709	2117	0	-2.2032
Slc25a33	4	0.00015418	0.00062368	0.20459	55	4	-1.4306	0.99985	0.99984	1	18013	0	-1.4306
Tfap2c	5	0.00016279	0.00065771	0.211899	56	5	-1.1054	0.99984	0.99983	1	18012	0	-1.1054
Eif4enif1	4	0.00016686	0.00067636	0.214087	57	3	-1.706	0.21976	0.21922	1	3844	0	-1.706
Prdx1	5	0.0001725	0.00069996	0.217234	58	2	0.02675	0.027998	0.029997	0.910959	580	1	0.02675
Rasgrf1	5	0.00017507	0.00071039	0.217234	59	5	-0.83077	0.99982	0.99982	1	18011	0	-0.83077
Dscc1	4	0.00020225	0.00082124	0.24446	60	3	-1.5299	0.33636	0.33597	1	5850	0	-1.5299
Zc3h18	5	0.00020523	0.00083331	0.24446	61	4	-1.7431	0.95758	0.95758	1	16973	0	-1.7431
Vmn1r232	5	0.00020715	0.00084155	0.24446	62	4	-2.8005	0.9544	0.95439	1	16921	0	-2.8005
Pbsn	5	0.00021038	0.00085362	0.24446	63	5	-1.5898	0.9963	0.99628	1	17851	0	-1.5898
BC107364	8	0.00021582	0.00087283	0.245468	64	7	-1.2514	0.30368	0.30342	1	5282	0	-1.2514
Defb12	4	0.00021844	0.00088435	0.245468	65	4	-1.1809	0.99978	0.99977	1	18009	0	-1.1809
Usp9x	5	0.00023989	0.00097984	0.267852	66	5	-1.6076	0.99976	0.99975	1	18008	0	-1.6076
Hyal4	5	0.00024649	0.0010106	0.272129	67	5	-0.90024	0.99975	0.99975	1	18007	0	-0.90024
Fus	4	0.00025009	0.001027	0.272496	68	4	-2.6277	0.9996	0.9996	1	17994	0	-2.6277
Prpsap2	5	0.00026664	0.0010923	0.273201	69	4	-1.6803	0.31744	0.31724	1	5515	0	-1.6803
Eif3i	2	0.00027594	0.0011269	0.273201	73	1	-1.8056	0.071006	0.071158	0.951552	1343	0	-1.8056
Vma21	2	0.00027594	0.0011269	0.273201	70	1	-2.3007	0.59534	0.59522	1	10260	0	-2.3007
Xrcc3	2	0.00027594	0.0011269	0.273201	72	2	-3.1651	0.99753	0.9975	1	17891	0	-3.1651
Rpa2	2	0.00027594	0.0011269	0.273201	71	2	-3.7281	0.99908	0.99907	1	17968	0	-3.7281
Palb2	4	0.00027651	0.0011313	0.273201	74	4	-3.2978	0.98461	0.98462	1	17517	0	-3.2978
Hdhd1a	5	0.00027702	0.0011357	0.273201	75	4	-1.8685	0.88564	0.88587	1	15596	0	-1.8685
Ctdnep1	4	0.00029348	0.0012004	0.283078	76	4	-2.0131	0.99971	0.9997	1	18006	0	-2.0131
Gzmn	5	0.00029584	0.0012081	0.283078	77	3	-0.17591	0.13915	0.13875	1	2491	0	-0.17591
Setd3	4	0.00030235	0.0012345	0.285479	78	4	-1.7335	0.9997	0.99969	1	18005	0	-1.7335
Zmiz2	4	0.000307	0.0012603	0.285479	79	2	-1.4067	0.055383	0.056105	0.926906	1090	1	-1.4067
Ddx56	2	0.00030949	0.0012756	0.285479	80	2	-3.39	0.99969	0.99969	1	18004	0	-3.39
Scai	4	0.00031074	0.0012817	0.285479	81	3	-1.6881	0.83948	0.8396	1	14719	0	-1.6881
Sh3d21	5	0.00032608	0.0013382	0.291006	82	5	-1.3753	0.99967	0.99967	1	18003	0	-1.3753
Zfp40	4	0.00032627	0.0013387	0.291006	83	4	-1.2658	0.99967	0.99967	1	18002	0	-1.2658
Gabpb2	4	0.00034319	0.0014007	0.294948	84	2	-0.9464	0.041169	0.042423	0.926906	824	1	-0.9464
Osbp	3	0.00034459	0.0014073	0.294948	85	2	-2.2756	0.54792	0.54769	1	9425	0	-2.2756
Rad1	2	0.00034534	0.0014106	0.294948	86	2	-4.0525	0.99965	0.99965	1	18001	0	-4.0525
Pcbd1	4	0.00035171	0.0014364	0.294948	87	4	-1.8375	0.99965	0.99965	1	18000	0	-1.8375
Prim2	4	0.00035261	0.0014386	0.294948	88	4	-2.3442	0.99965	0.99965	1	17999	0	-2.3442
Polr2j	1	0.00035749	0.0014584	0.295639	89	1	-4.8573	0.99964	0.99964	1	17998	0	-4.8573
B3galt1	5	0.00036645	0.0014973	0.300165	90	5	-0.83838	0.99963	0.99963	1	17997	0	-0.83838
Ms4a4d	4	0.00037997	0.0015451	0.30302	91	4	-1.1693	0.99962	0.99962	1	17996	0	-1.1693
Xpo5	5	0.00039815	0.0016246	0.30302	92	5	-1.4371	0.99003	0.99003	1	17657	0	-1.4371
Med7	4	0.00039878	0.0016268	0.30302	93	3	-2.3576	0.72144	0.72141	1	12545	0	-2.3576
Bclaf1	4	0.00040002	0.0016318	0.30302	94	4	-0.99305	0.9996	0.9996	1	17995	0	-0.99305
Phf14	3	0.00041388	0.0016795	0.30302	97	2	-0.64618	0.009696	0.012704	0.78731	287	1	-0.64618
Pop1	3	0.00041388	0.0016795	0.30302	95	2	-0.087793	0.44207	0.44174	1	7608	0	-0.087793
Npy1r	3	0.00041388	0.0016795	0.30302	98	1	0.026399	0.44563	0.44529	1	7665	0	0.026399
Zfp606	3	0.00041388	0.0016795	0.30302	100	1	0.090433	0.81266	0.81285	1	14251	0	0.090433
Xab2	3	0.00041388	0.0016795	0.30302	99	3	-0.63762	0.9892	0.98923	1	17639	0	-0.63762
Abcd4	3	0.00041388	0.0016795	0.30302	96	3	-1.8421	0.99785	0.9978	1	17911	0	-1.8421
Fam98a	5	0.00042561	0.0017251	0.308156	101	5	-1.2072	0.99385	0.99386	1	17770	0	-1.2072
Rassf3	3	0.00044053	0.0017821	0.31523	102	2	-2.7788	0.064851	0.065215	0.946614	1240	0	-2.7788
Ear5	5	0.0004511	0.0018195	0.318706	103	5	-1.5131	0.98924	0.98926	1	17641	0	-1.5131
Atr	4	0.00045852	0.0018425	0.31964	104	4	-1.6217	0.99912	0.99912	1	17972	0	-1.6217
Pqlc3	4	0.00047499	0.0019073	0.325575	105	4	-1.9047	0.99841	0.99837	1	17937	0	-1.9047
Wbp4	5	0.00048051	0.001932	0.325575	106	2	0.13101	0.0010344	0.0019682	0.555744	62	1	0.13101
Zfp708	5	0.00049519	0.0020022	0.325575	107	5	-0.68846	0.98501	0.985	1	17523	0	-0.68846
Depdc5	5	0.0005023	0.0020263	0.325575	108	5	-1.3832	0.98285	0.98284	1	17481	0	-1.3832
Psmg2	2	0.00050273	0.0020296	0.325575	109	2	-1.8482	0.9995	0.99949	1	17993	0	-1.8482
Ppp1r8	1	0.00052056	0.0020938	0.325575	110	1	-4.9015	0.99948	0.99948	1	17992	0	-4.9015
Trmt10c	3	0.00052212	0.0021037	0.325575	111	3	-1.5548	0.99948	0.99947	1	17991	0	-1.5548
Slc25a3	2	0.00052836	0.0021306	0.325575	112	2	-2.3517	0.99947	0.99947	1	17990	0	-2.3517
Cdc6	4	0.00053932	0.0021751	0.325575	113	4	-1.618	0.98751	0.98753	1	17601	0	-1.618
Gen1	5	0.00054139	0.0021855	0.325575	114	5	-1.3397	0.99946	0.99945	1	17989	0	-1.3397
Txn2	3	0.00054459	0.0021998	0.325575	115	3	-2.4752	0.99478	0.99481	1	17801	0	-2.4752
Atad1	2	0.00054668	0.0022042	0.325575	116	2	-3.4667	0.99945	0.99944	1	17988	0	-3.4667
Zyg11a	4	0.0005518	0.0022184	0.325575	118	3	-1.5278	0.089992	0.089847	0.969591	1667	0	-1.5278
Chp1	4	0.0005518	0.0022184	0.325575	121	3	-0.64998	0.55197	0.55177	1	9490	0	-0.64998
Brf2	4	0.0005518	0.0022184	0.325575	119	3	-0.19076	0.78142	0.7814	1	13625	0	-0.19076
Ly6i	4	0.0005518	0.0022184	0.325575	120	2	-0.21568	0.78363	0.78361	1	13664	0	-0.21568
Cdk20	4	0.0005518	0.0022184	0.325575	117	3	-0.34404	0.90993	0.91003	1	16052	0	-0.34404
1700016C15Rik	5	0.00055335	0.0022239	0.325575	122	5	-0.57487	0.99889	0.99888	1	17960	0	-0.57487
Nlrp12	5	0.00055419	0.0022261	0.325575	123	5	-1.0233	0.99945	0.99944	1	17987	0	-1.0233
Fam136a	5	0.0005571	0.0022376	0.325575	124	4	-1.5581	0.041169	0.042423	0.926906	823	1	-1.5581
Pcmtd1	5	0.00059152	0.0023677	0.339973	125	4	-1.674	0.065539	0.065889	0.946975	1255	1	-1.674
Serinc1	5	0.00059308	0.0023743	0.339973	126	5	-0.72922	0.99941	0.9994	1	17985	0	-0.72922
Cep120	4	0.00060879	0.0024506	0.346651	127	2	-1.2395	0.25714	0.25666	1	4476	0	-1.2395
Ccdc6	5	0.00061042	0.0024593	0.346651	128	5	-3.6035	0.99741	0.99739	1	17886	0	-3.6035
Smarca4	4	0.00066125	0.0026393	0.357776	129	3	-1.7695	0.7638	0.76359	1	13336	0	-1.7695
Csnk2b	4	0.0006681	0.0026585	0.357776	130	4	-1.5483	0.99904	0.99903	1	17966	0	-1.5483
Ndufc2	1	0.00067735	0.0026997	0.357776	131	1	-4.9444	0.99932	0.99932	1	17982	0	-4.9444
Timm23	1	0.00067735	0.0026997	0.357776	132	1	-4.9444	0.99932	0.99932	1	17983	0	-4.9444
Ccnf	1	0.00067735	0.0026997	0.357776	133	1	-4.9444	0.99932	0.99932	1	17984	0	-4.9444
Nit2	5	0.00068733	0.002743	0.357776	134	5	-1.1703	0.99931	0.99931	1	17981	0	-1.1703
Cacul1	5	0.00068971	0.0027551	0.357776	137	3	-0.026861	0.022653	0.024845	0.900822	495	1	-0.026861
Zak	5	0.00068971	0.0027551	0.357776	135	2	0.28276	0.1153	0.11492	0.985709	2103	0	0.28276
Rad23a	5	0.00068971	0.0027551	0.357776	136	3	-0.81076	0.64968	0.6495	1	11209	0	-0.81076
Smad2	5	0.00070206	0.0028034	0.357776	138	5	-1.0046	0.9993	0.9993	1	17980	0	-1.0046
Rad51b	5	0.00070248	0.0028051	0.357776	139	5	-1.4425	0.99198	0.99197	1	17714	0	-1.4425
Zik1	5	0.0007064	0.0028188	0.357776	140	5	-0.97306	0.99929	0.9993	1	17979	0	-0.97306
Cdc37	2	0.00071486	0.0028512	0.357776	141	1	-2.222	0.36487	0.36456	1	6326	0	-2.222
Tfb1m	2	0.00071486	0.0028512	0.357776	142	2	-2.8328	0.97128	0.97128	1	17265	0	-2.8328
Muc15	5	0.00071539	0.0028539	0.357776	143	4	-1.7336	0.51373	0.51345	1	8860	0	-1.7336
Podxl2	4	0.00071574	0.0028555	0.357776	144	3	-1.8871	0.85476	0.85488	1	15027	0	-1.8871
Xpo7	5	0.00072275	0.0028819	0.358587	145	5	-1.7168	0.99006	0.99005	1	17658	0	-1.7168
Mier1	4	0.00073656	0.0029263	0.361623	146	4	-2.3112	0.99926	0.99927	1	17978	0	-2.3112
4930564B18Rik	5	0.00075737	0.0030147	0.370007	147	4	-1.3299	0.66344	0.66332	1	11462	0	-1.3299
Atp6v1a	3	0.00076746	0.0030586	0.372859	148	3	-1.8251	0.99923	0.99923	1	17977	0	-1.8251
Rpain	5	0.00078045	0.0031091	0.37647	149	4	-1.2769	0.76873	0.76858	1	13411	0	-1.2769
Cd59a	5	0.0008032	0.0031958	0.382106	150	5	-0.93209	0.9992	0.9992	1	17976	0	-0.93209
Orc3	3	0.00080421	0.003198	0.382106	151	2	-2.7819	0.64816	0.64795	1	11189	0	-2.7819
Fbxo33	4	0.00082533	0.0032715	0.388321	152	4	-1.4678	0.99917	0.99917	1	17975	0	-1.4678
Exosc7	2	0.00084797	0.0033505	0.390514	153	2	-1.9061	0.99915	0.99915	1	17974	0	-1.9061
Mcmdc2	5	0.00084912	0.0033544	0.390514	154	3	-0.28656	0.66556	0.66552	1	11509	0	-0.28656
Pradc1	4	0.00084929	0.0033549	0.390514	155	4	-0.91778	0.99915	0.99915	1	17973	0	-0.91778
Cript	4	0.00086589	0.0034197	0.395086	156	3	-2.0616	0.91578	0.91587	1	16162	0	-2.0616
2200002J24Rik	5	0.00087799	0.0034674	0.395086	157	4	-1.4223	0.96126	0.96131	1	17054	0	-1.4223
Zswim1	5	0.00088005	0.0034746	0.395086	158	5	-1.3866	0.99912	0.99912	1	17971	0	-1.3866
BC049762	3	0.00088919	0.0035097	0.395086	159	3	-2.451	0.94724	0.94724	1	16807	0	-2.451
Hspa4	5	0.00089093	0.0035141	0.395086	160	5	-1.2438	0.99911	0.9991	1	17970	0	-1.2438
Gm9733	4	0.00089458	0.0035256	0.395086	161	3	-1.399	0.89164	0.89188	1	15722	0	-1.399
Trp53	5	0.00091079	0.0035739	0.39637	162	5	-3.3079	0.99909	0.99908	1	17969	0	-3.3079
Ect2	3	0.00091889	0.0036063	0.39637	163	2	-2.5213	0.16606	0.16556	1	2934	0	-2.5213
Eif3f	3	0.0009235	0.0036222	0.39637	164	3	-1.3193	0.99908	0.99907	1	17967	0	-1.3193
Hdac8	4	0.00092467	0.0036249	0.39637	165	3	-1.2226	0.26701	0.26659	1	4638	0	-1.2226
Serpinb10	5	0.00094464	0.0037034	0.402511	166	3	-0.23642	0.10398	0.10373	0.969757	1927	0	-0.23642
Mrpl23	2	0.00099324	0.0038823	0.417521	167	2	-2.418	0.99901	0.999	1	17965	0	-2.418
Nhlrc2	3	0.00099456	0.0038878	0.417521	168	3	-2.332	0.97114	0.97114	1	17259	0	-2.332
Slk	5	0.0010183	0.0039718	0.422918	169	4	-1.5381	0.074357	0.074495	0.953223	1410	1	-1.5381
Rbm15	5	0.0010219	0.0039849	0.422918	170	5	-2.116	0.99884	0.99882	1	17955	0	-2.116
Nf1	2	0.0010408	0.0040541	0.427383	171	2	-2.6769	0.95791	0.95792	1	16979	0	-2.6769
Tas2r115	5	0.0010451	0.0040744	0.427383	172	4	-1.6465	0.33078	0.33041	1	5759	0	-1.6465
Cwc15	4	0.001056	0.004115	0.427933	173	3	-1.5148	0.91532	0.91543	1	16151	0	-1.5148
Diap2	5	0.0010593	0.0041271	0.427933	174	5	-1.0757	0.99894	0.99893	1	17964	0	-1.0757
Pafah1b1	3	0.0010721	0.0041792	0.429202	175	2	-0.48174	0.47506	0.47478	1	8186	0	-0.48174
Spop	5	0.0010746	0.0041869	0.429202	176	5	-1.6806	0.99893	0.99892	1	17963	0	-1.6806
Sucla2	5	0.0010934	0.0042758	0.432636	177	2	0.29843	0.12238	0.12203	0.992149	2219	0	0.29843
Telo2	1	0.0011038	0.0043153	0.432636	178	1	-5.0661	0.9989	0.99889	1	17961	0	-5.0661
Spt1	4	0.0011103	0.0043378	0.432636	179	3	-1.9116	0.85307	0.85325	1	14996	0	-1.9116
Krt10	5	0.0011305	0.0044097	0.432636	180	5	-0.84153	0.99887	0.99886	1	17959	0	-0.84153
Dppa4	4	0.0011414	0.0044459	0.432636	181	4	-0.92804	0.99886	0.99885	1	17958	0	-0.92804
Pisd	3	0.0011417	0.0044464	0.432636	182	2	-2.2902	0.029416	0.031279	0.910959	605	1	-2.2902
Ube2d2a	4	0.0011446	0.0044536	0.432636	183	4	-1.2774	0.97841	0.97844	1	17401	0	-1.2774
Cstf1	2	0.0011457	0.0044574	0.432636	184	2	-1.7583	0.99885	0.99884	1	17957	0	-1.7583
Lrtm1	5	0.0011466	0.0044602	0.432636	185	3	-2.1232	0.84622	0.84635	1	14858	0	-2.1232
1110058L19Rik	5	0.0011468	0.0044602	0.432636	186	5	-0.57551	0.99885	0.99884	1	17956	0	-0.57551
Nsd1	4	0.0011673	0.0045205	0.436147	187	2	-1.8689	0.029987	0.031805	0.910959	622	1	-1.8689
Actr1a	2	0.0011886	0.0046061	0.442042	188	2	-2.6574	0.99881	0.9988	1	17954	0	-2.6574
Prph	5	0.0012092	0.0046879	0.445831	189	4	-0.31275	0.92878	0.92875	1	16433	0	-0.31275
Skp1a	1	0.0012105	0.004695	0.445831	190	1	-5.1044	0.99879	0.99878	1	17953	0	-5.1044
Lin7a	8	0.0012402	0.0048048	0.453864	191	6	-0.57314	0.56288	0.56273	1	9686	0	-0.57314
Kdelr1	5	0.0012543	0.0048663	0.457276	192	4	-1.9048	0.37556	0.37523	1	6510	0	-1.9048
Plk2	5	0.0013027	0.0050506	0.468086	193	5	-0.85311	0.99485	0.99488	1	17805	0	-0.85311
Prmt10	5	0.0013033	0.0050523	0.468086	194	5	-1.0668	0.98404	0.98403	1	17507	0	-1.0668
Vmn2r7	2	0.00131	0.0050797	0.468086	195	2	-1.9752	0.99869	0.99868	1	17952	0	-1.9752
E2f4	5	0.0013125	0.005088	0.468086	196	5	-1.1966	0.99869	0.99868	1	17951	0	-1.1966
Polr3a	1	0.0013171	0.005111	0.468086	197	1	-5.1418	0.99868	0.99868	1	17950	0	-5.1418
Tmem154	5	0.0013251	0.0051434	0.468672	198	3	-0.46454	0.67427	0.67426	1	11674	0	-0.46454
Mup21	2	0.0013632	0.0052877	0.473871	199	2	-1.9799	0.99864	0.99863	1	17949	0	-1.9799
Filip1l	3	0.0013687	0.005313	0.473871	200	3	-1.3183	0.99863	0.99862	1	17948	0	-1.3183
Ythdf3	5	0.0013739	0.0053283	0.473871	201	5	-1.4153	0.99859	0.99857	1	17944	0	-1.4153
Klf5	3	0.0013776	0.0053426	0.473871	202	3	-1.0713	0.99862	0.99861	1	17947	0	-1.0713
Sult1d1	5	0.0013817	0.0053624	0.473871	203	3	-1.6468	0.88295	0.88312	1	15550	0	-1.6468
1110037F02Rik	5	0.001385	0.0053733	0.473871	204	4	-1.6857	0.93818	0.93815	1	16616	0	-1.6857
Zfp59	4	0.0013883	0.0053843	0.473871	205	3	-1.6	0.89968	0.89988	1	15853	0	-1.6
Styx	4	0.0014292	0.0055327	0.477616	209	2	-0.53863	0.1497	0.1492	1	2677	0	-0.53863
Ghr	4	0.0014292	0.0055327	0.477616	207	2	-0.078322	0.46343	0.4631	1	7984	0	-0.078322
Mapk6	4	0.0014292	0.0055327	0.477616	208	2	-0.25001	0.63752	0.63734	1	10995	0	-0.25001
1810037I17Rik	4	0.0014292	0.0055327	0.477616	206	4	-1.0661	0.99645	0.99643	1	17858	0	-1.0661
Ear1	2	0.0014757	0.0056955	0.488832	210	2	-1.431	0.99852	0.9985	1	17943	0	-1.431
Snrpb2	4	0.0014812	0.0057169	0.488832	211	2	-0.57488	0.11941	0.11902	0.988027	2171	0	-0.57488
Lemd2	5	0.0014964	0.0057805	0.491944	212	5	-0.98524	0.9985	0.99848	1	17941	0	-0.98524
Vmn1r220	3	0.0015112	0.005837	0.493507	213	3	-1.3022	0.99849	0.99846	1	17940	0	-1.3022
Nbn	4	0.0015185	0.0058672	0.493507	214	3	-1.2563	0.93227	0.93222	1	16510	0	-1.2563
Baz2a	3	0.0015226	0.0058809	0.493507	215	3	-1.1444	0.99848	0.99845	1	17939	0	-1.1444
Mta2	5	0.0015506	0.0059989	0.497656	216	5	-0.80575	0.99845	0.99842	1	17938	0	-0.80575
Tmem243	3	0.0015609	0.0060395	0.497656	217	2	-0.080032	0.052362	0.053203	0.926906	1028	1	-0.080032
Ubp1	3	0.0015609	0.0060395	0.497656	218	2	-1.5317	0.75568	0.75551	1	13180	0	-1.5317
Cdan1	4	0.0015648	0.0060533	0.497656	219	3	-1.5372	0.74457	0.74453	1	12993	0	-1.5372
Mybl2	5	0.001577	0.0060961	0.497656	220	4	-1.2747	0.016294	0.018915	0.86489	393	1	-1.2747
Rmdn1	5	0.001589	0.0061394	0.497656	221	5	-1.0494	0.99841	0.99837	1	17936	0	-1.0494
Zfp455	4	0.0016028	0.0061855	0.497656	222	2	-0.83366	0.78323	0.78321	1	13657	0	-0.83366
Adsl	5	0.0016064	0.0061976	0.497656	223	5	-1.4338	0.99839	0.99835	1	17935	0	-1.4338
Xrn1	5	0.0016071	0.0062025	0.497656	224	5	-0.77363	0.99839	0.99835	1	17934	0	-0.77363
Trip4	5	0.0016089	0.006214	0.497656	225	4	-1.8666	0.94182	0.94174	1	16695	0	-1.8666
Aldh18a1	5	0.0016141	0.0062338	0.497656	226	5	-1.0367	0.99839	0.99834	1	17933	0	-1.0367
Cpsf3l	2	0.00163	0.0062942	0.49853	227	2	-2.5148	0.78097	0.78095	1	13620	0	-2.5148
Aqp9	5	0.0016376	0.0063244	0.49853	228	5	-0.77368	0.99836	0.99832	1	17932	0	-0.77368
Tsc22d1	12	0.0016386	0.0063276	0.49853	229	9	-0.59271	0.9678	0.96786	1	17185	0	-0.59271
Catsperb	3	0.0016962	0.0065367	0.511101	230	3	-1.2902	0.9983	0.99826	1	17931	0	-1.2902
Ppil1	4	0.0016984	0.0065439	0.511101	231	4	-1.367	0.97868	0.97872	1	17404	0	-1.367
Zwint	5	0.0017464	0.0067206	0.520239	232	5	-0.89254	0.99825	0.9982	1	17930	0	-0.89254
Triap1	1	0.0017498	0.0067332	0.520239	233	1	-5.2823	0.99825	0.9982	1	17929	0	-5.2823
Spesp1	5	0.0017671	0.0067859	0.520239	234	5	-1.2425	0.99823	0.99818	1	17928	0	-1.2425
Ap4s1	5	0.0017762	0.0068276	0.520239	235	4	-1.5014	0.40837	0.4081	1	7044	0	-1.5014
2810006K23Rik	5	0.0017862	0.0068627	0.520239	236	1	0.44297	0.25969	0.25926	1	4515	0	0.44297
H2-Eb1	5	0.0017862	0.0068627	0.520239	238	4	-1.2623	0.33636	0.33596	1	5849	0	-1.2623
Mlf2	5	0.0017862	0.0068627	0.520239	237	4	-0.31524	0.95254	0.95251	1	16889	0	-0.31524
Vdac2	3	0.0018135	0.0069626	0.522007	239	2	-1.5047	0.10334	0.10308	0.969757	1914	0	-1.5047
Glo1	4	0.0018188	0.0069851	0.522007	240	2	-1.0559	0.35792	0.35765	1	6208	0	-1.0559
Rec8	5	0.0018405	0.0070723	0.522007	241	5	-1.8094	0.98209	0.98207	1	17464	0	-1.8094
Krr1	1	0.0018439	0.0070839	0.522007	242	1	-5.3154	0.99816	0.9981	1	17927	0	-5.3154
Ifi44	4	0.0018441	0.007085	0.522007	243	4	-0.94209	0.99816	0.9981	1	17926	0	-0.94209
Sfpq	4	0.0018494	0.0071036	0.522007	244	4	-1.6057	0.99815	0.99809	1	17925	0	-1.6057
BC022687	5	0.001853	0.007119	0.522007	245	4	-1.2397	0.089876	0.089729	0.969591	1666	1	-1.2397
Recql5	5	0.0018536	0.0071201	0.522007	246	5	-1.0241	0.99815	0.99809	1	17924	0	-1.0241
Coasy	3	0.0018598	0.0071464	0.522007	247	3	-1.0098	0.99814	0.99808	1	17923	0	-1.0098
Fxn	4	0.0019094	0.0073286	0.533156	248	3	-0.96058	0.64269	0.64255	1	11088	0	-0.96058
Supt16	1	0.0019443	0.0074565	0.538508	249	1	-5.3477	0.99806	0.99801	1	17921	0	-5.3477
Csf3	5	0.0019479	0.0074713	0.538508	250	5	-1.1771	0.99332	0.99333	1	17751	0	-1.1771
Brix1	3	0.0019582	0.0075108	0.538508	251	2	-1.891	0.25792	0.25746	1	4491	0	-1.891
Fam214b	4	0.0019615	0.0075262	0.538508	252	4	-0.86036	0.99804	0.99799	1	17920	0	-0.86036
Slco1a5	4	0.0019672	0.0075514	0.538508	253	4	-0.77684	0.99803	0.99798	1	17919	0	-0.77684
Tyrp1	5	0.0019825	0.0076178	0.53972	254	5	-0.62989	0.99802	0.99797	1	17918	0	-0.62989
Ms4a6b	5	0.0019852	0.0076282	0.53972	255	5	-0.93455	0.97125	0.97125	1	17264	0	-0.93455
Serpina3c	4	0.0020318	0.007811	0.547545	256	2	-1.0115	0.89751	0.89777	1	15822	0	-1.0115
Nbas	5	0.0020371	0.0078285	0.547545	257	3	-1.0562	0.93558	0.93554	1	16568	0	-1.0562
Fam73b	4	0.0020454	0.0078648	0.547545	258	2	-0.87859	0.042967	0.044188	0.926906	850	1	-0.87859
Haus5	2	0.0020579	0.0079125	0.547545	259	2	-2.3321	0.99794	0.9979	1	17917	0	-2.3321
Nelfe	4	0.0020806	0.0080085	0.547545	260	2	-0.20225	0.3283	0.32792	1	5712	0	-0.20225
Dhfr	1	0.0020948	0.0080585	0.547545	261	1	-5.3793	0.99791	0.99786	1	17916	0	-5.3793
Gm5936	3	0.0020954	0.0080601	0.547545	262	3	-1.3136	0.9979	0.99786	1	17915	0	-1.3136
Ly86	5	0.0021	0.0080733	0.547545	263	5	-0.67658	0.9979	0.99785	1	17914	0	-0.67658
Rlf	5	0.0021015	0.0080802	0.547545	264	4	-0.79637	0.96424	0.96433	1	17104	0	-0.79637
Gpatch8	5	0.0021068	0.0080974	0.547545	265	5	-0.68203	0.99789	0.99785	1	17913	0	-0.68203
Vmn2r52	5	0.0021143	0.0081216	0.547545	266	3	-0.20429	0.57972	0.57955	1	9973	0	-0.20429
Tacc1	5	0.0021249	0.0081562	0.547545	267	2	0.049019	0.91713	0.91722	1	16198	0	0.049019
Celf1	2	0.0021476	0.0082478	0.547545	268	2	-1.5106	0.99785	0.99781	1	17912	0	-1.5106
BC005537	5	0.0021605	0.0082928	0.547545	269	5	-0.7798	0.99626	0.99625	1	17849	0	-0.7798
Mpc2	5	0.0021657	0.008312	0.547545	270	5	-1.5312	0.99466	0.99468	1	17793	0	-1.5312
Syce3	5	0.0021785	0.0083647	0.547545	271	3	-0.20872	0.86274	0.86281	1	15155	0	-0.20872
Nr1d1	5	0.0021841	0.0083817	0.547545	272	4	-1.1336	0.90283	0.90297	1	15923	0	-1.1336
Rbm41	5	0.0021863	0.0083905	0.547545	273	5	-0.54698	0.99781	0.99777	1	17910	0	-0.54698
Brd2	3	0.0021974	0.0084327	0.547545	274	3	-1.92	0.98351	0.9835	1	17496	0	-1.92
Bccip	2	0.0022065	0.0084662	0.547545	275	1	-2.1267	0.18619	0.18559	1	3280	0	-2.1267
Pmfbp1	5	0.0022109	0.0084854	0.547545	276	4	-0.56172	0.84044	0.84059	1	14742	0	-0.56172
Rad51d	2	0.0022132	0.008492	0.547545	277	2	-1.6965	0.99779	0.99774	1	17909	0	-1.6965
Snrpc	2	0.002215	0.0084959	0.547545	278	2	-2.8804	0.99779	0.99774	1	17908	0	-2.8804
Ceacam11	4	0.0022408	0.0085919	0.547545	279	4	-1.3637	0.9682	0.96827	1	17194	0	-1.3637
Lrtm2	5	0.0022453	0.008604	0.547545	280	4	-1.712	0.7605	0.76031	1	13275	0	-1.712
Btbd3	4	0.002256	0.0086385	0.547545	281	4	-0.67812	0.99774	0.9977	1	17906	0	-0.67812
Suv420h1	3	0.0022577	0.0086451	0.547545	282	3	-2.2268	0.99774	0.9977	1	17905	0	-2.2268
Ascc2	3	0.0022679	0.0086802	0.547545	283	2	-2.3176	0.4815	0.4812	1	8297	0	-2.3176
AU019823	2	0.0022798	0.008717	0.547545	284	2	-2.1857	0.99772	0.99767	1	17904	0	-2.1857
Safb	5	0.0022842	0.0087318	0.547545	285	5	-0.92219	0.99772	0.99767	1	17903	0	-0.92219
Pabpc4	5	0.002288	0.0087428	0.547545	286	5	-0.97799	0.99468	0.9947	1	17798	0	-0.97799
Pfas	5	0.0022902	0.0087505	0.547545	287	4	-1.0557	0.79876	0.79885	1	13949	0	-1.0557
Rbmxl1	2	0.0022966	0.0087757	0.547545	288	2	-1.5693	0.9977	0.99766	1	17902	0	-1.5693
Rrm1	1	0.0023017	0.0087949	0.547545	289	1	-5.4406	0.9977	0.99765	1	17901	0	-5.4406
Cyth1	5	0.0023124	0.008835	0.547545	290	3	-1.057	0.095446	0.095283	0.969757	1762	1	-1.057
Gm10081	2	0.0023147	0.0088438	0.547545	291	2	-2.1984	0.99769	0.99764	1	17900	0	-2.1984
Usp28	5	0.0023212	0.0088663	0.547545	292	5	-0.90333	0.99768	0.99764	1	17899	0	-0.90333
Pias1	5	0.0023286	0.0088921	0.547545	293	5	-0.93951	0.99767	0.99763	1	17898	0	-0.93951
1700109H08Rik	5	0.0023681	0.0090413	0.553301	294	5	-0.4885	0.99763	0.9976	1	17897	0	-0.4885
4930505A04Rik	4	0.0023724	0.0090611	0.553301	295	4	-1.3234	0.99763	0.99759	1	17896	0	-1.3234
Fcf1	1	0.002377	0.0090776	0.553301	296	1	-5.4703	0.99762	0.99759	1	17895	0	-5.4703
Rere	5	0.0023969	0.0091538	0.556072	297	3	-1.4373	0.15866	0.15808	1	2810	0	-1.4373
Vti1b	4	0.0024208	0.0092455	0.558247	298	4	-1.06	0.99758	0.99754	1	17893	0	-1.06
Tlk1	5	0.0024223	0.0092515	0.558247	299	5	-0.99535	0.99758	0.99754	1	17892	0	-0.99535
Morf4l2	3	0.002444	0.0093229	0.558654	300	2	-0.40422	0.020944	0.023243	0.894119	469	1	-0.40422
Stx5a	4	0.0024478	0.009336	0.558654	301	3	-1.0794	0.14962	0.14911	1	2675	0	-1.0794
L1td1	5	0.0024572	0.0093717	0.558654	302	4	-1.7081	0.96599	0.96608	1	17144	0	-1.7081
Fam133b	5	0.0024598	0.0093821	0.558654	303	4	-0.59457	0.72076	0.72076	1	12530	0	-0.59457
Hyal3	5	0.0024794	0.0094688	0.561963	304	5	-0.89547	0.99752	0.99749	1	17890	0	-0.89547
Plekhd1	5	0.0024952	0.0095177	0.562172	305	5	-0.52089	0.9975	0.99748	1	17889	0	-0.52089
Ifi202b	4	0.0025013	0.0095347	0.562172	306	4	-1.7828	0.96994	0.96999	1	17231	0	-1.7828
Sephs1	3	0.0025116	0.0095731	0.562599	307	2	-2.1613	0.21998	0.21944	1	3849	0	-2.1613
Gzmg	4	0.0025283	0.0096362	0.56434	308	3	-1.6167	0.16475	0.16426	1	2915	0	-1.6167
Cfd	5	0.002538	0.0096653	0.56434	309	4	-1.8193	0.73164	0.73166	1	12748	0	-1.8193
Pten	5	0.0025565	0.0097306	0.564914	310	5	-1.5303	0.99744	0.99743	1	17888	0	-1.5303
Pus10	4	0.0025584	0.0097377	0.564914	311	3	-1.7316	0.49	0.48979	1	8455	0	-1.7316
Spata1	4	0.0025732	0.0098074	0.565531	312	4	-1.5129	0.99743	0.99741	1	17887	0	-1.5129
Ncapd2	4	0.0025872	0.0098618	0.565531	313	4	-1.2144	0.97001	0.97007	1	17234	0	-1.2144
Parp1	5	0.0025876	0.0098623	0.565531	314	5	-1.3114	0.98742	0.98745	1	17595	0	-1.3114
Pacrg	5	0.0026001	0.0099051	0.565531	316	2	0.12386	0.47318	0.4729	1	8154	0	0.12386
Dpep1	5	0.0026001	0.0099051	0.565531	315	4	-0.061787	0.50543	0.50524	1	8713	0	-0.061787
Usp45	4	0.0026157	0.0099638	0.56652	317	3	-1.1463	0.90576	0.90594	1	15987	0	-1.1463
Zfp85-rs1	1	0.0026216	0.0099852	0.56652	318	1	-5.5279	0.99738	0.99736	1	17885	0	-5.5279
Csnk2a1	2	0.0026896	0.010239	0.579054	319	2	-4.484	0.99731	0.9973	1	17884	0	-4.484
Ubn1	4	0.0027023	0.010284	0.579054	320	4	-0.76161	0.9973	0.99729	1	17883	0	-0.76161
Gzma	4	0.0027067	0.010302	0.579054	321	1	0.27406	0.22267	0.22222	1	3893	0	0.27406
Wfdc15b	4	0.0027258	0.010378	0.57979	322	4	-1.0104	0.99727	0.99726	1	17882	0	-1.0104
4930524B15Rik	5	0.0027264	0.01038	0.57979	323	5	-0.4992	0.99727	0.99726	1	17881	0	-0.4992
Glrx5	1	0.0027408	0.01043	0.57997	324	1	-5.5558	0.99726	0.99724	1	17880	0	-5.5558
Lrrc2	5	0.0027455	0.010447	0.57997	325	2	0.36632	0.49514	0.49494	1	8553	0	0.36632
Lage3	3	0.0027814	0.010586	0.585844	326	3	-1.0907	0.99722	0.9972	1	17879	0	-1.0907
9130204L05Rik	4	0.0028123	0.010694	0.588249	327	3	-1.0924	0.26939	0.26894	1	4680	0	-1.0924
Serpinb6d	4	0.0028123	0.010694	0.588249	328	4	-1.2485	0.96221	0.96233	1	17077	0	-1.2485
Cbr4	5	0.0028201	0.010728	0.588296	329	5	-0.79914	0.99718	0.99716	1	17878	0	-0.79914
Gm973	5	0.0028393	0.010803	0.590365	330	4	-1.6061	0.87093	0.87102	1	15302	0	-1.6061
Rfc4	2	0.0028454	0.010831	0.590365	331	2	-2.8741	0.96749	0.96756	1	17177	0	-2.8741
Krt76	5	0.0028721	0.01092	0.590626	332	4	-1.058	0.81979	0.81991	1	14376	0	-1.058
Yipf4	4	0.0028907	0.010982	0.590626	333	3	-1.4684	0.903	0.90316	1	15924	0	-1.4684
Gpr89	3	0.0028948	0.010999	0.590626	334	2	-0.21655	0.43136	0.43107	1	7416	0	-0.21655
Pih1d1	3	0.0028948	0.010999	0.590626	336	3	-0.14532	0.90502	0.90515	1	15966	0	-0.14532
Ss18	3	0.0028948	0.010999	0.590626	335	3	-1.1904	0.99654	0.99652	1	17862	0	-1.1904
Bbc3	5	0.0029276	0.011116	0.595093	337	5	-1.3873	0.99707	0.99706	1	17877	0	-1.3873
Tamm41	2	0.0029398	0.011167	0.595093	338	2	-1.5833	0.99706	0.99704	1	17876	0	-1.5833
Tas2r120	5	0.0029439	0.011182	0.595093	339	5	-0.8138	0.99706	0.99704	1	17875	0	-0.8138
Fam181a	5	0.0029526	0.011214	0.595093	340	4	-1.0229	0.94155	0.94145	1	16688	0	-1.0229
Pdha1	5	0.0029845	0.011335	0.599736	341	5	-1.3412	0.98464	0.98465	1	17518	0	-1.3412
Ppdpf	5	0.0029943	0.011375	0.600067	342	4	-1.3939	0.35653	0.35626	1	6185	0	-1.3939
Nanp	5	0.003021	0.011475	0.603571	343	4	-0.81566	0.92172	0.92173	1	16293	0	-0.81566
Narfl	2	0.003051	0.011586	0.607659	344	2	-2.4625	0.99695	0.99692	1	17874	0	-2.4625
Dcaf13	1	0.0030669	0.011636	0.608523	345	1	-4.2363	0.99693	0.9969	1	17873	0	-4.2363
Eif4g1	3	0.0030895	0.011705	0.608568	346	3	-1.8309	0.90737	0.90756	1	16009	0	-1.8309
Trhr	5	0.0030897	0.011705	0.608568	347	5	-0.75791	0.99691	0.99688	1	17872	0	-0.75791
Ccl3	5	0.0031207	0.011818	0.612709	348	4	-0.56176	0.68923	0.68919	1	11956	0	-0.56176
Mettl11b	5	0.0031328	0.011864	0.613308	349	4	-1.717	0.89644	0.89665	1	15800	0	-1.717
Tex16	5	0.0031449	0.011905	0.613678	350	5	-0.59572	0.99686	0.99683	1	17871	0	-0.59572
7530416G11Rik	5	0.0031687	0.01199	0.615366	351	5	-0.9344	0.99683	0.99681	1	17870	0	-0.9344
Pak1ip1	1	0.0031735	0.012006	0.615366	352	1	-5.688	0.99683	0.9968	1	17869	0	-5.688
Myof	5	0.0031974	0.012095	0.617591	353	4	-0.73837	0.87174	0.87185	1	15330	0	-0.73837
Rhbdd3	4	0.0032402	0.012256	0.617591	354	4	-1.0243	0.99676	0.99674	1	17868	0	-1.0243
Thumpd3	4	0.0032573	0.012326	0.617591	355	3	-0.40862	0.10121	0.10093	0.969757	1876	0	-0.40862
Gm11992	4	0.0032573	0.012326	0.617591	356	2	-0.80495	0.41477	0.41453	1	7141	0	-0.80495
Ppp2r1a	3	0.0032619	0.012344	0.617591	357	3	-1.6619	0.89488	0.89506	1	15775	0	-1.6619
Extl1	5	0.003264	0.012352	0.617591	358	5	-0.55704	0.99674	0.99671	1	17867	0	-0.55704
Macrod2	8	0.0032786	0.012406	0.617591	359	7	-0.63638	0.99279	0.99281	1	17738	0	-0.63638
Mphosph10	1	0.0032927	0.012451	0.617591	360	1	-5.7131	0.99671	0.99668	1	17866	0	-5.7131
2010109A12Rik	4	0.0032969	0.012468	0.617591	361	4	-1.1767	0.99351	0.99352	1	17760	0	-1.1767
Vmn2r91	3	0.0033079	0.012504	0.617591	362	3	-0.60716	0.96053	0.96056	1	17037	0	-0.60716
Cd300a	5	0.0033184	0.012538	0.617591	363	4	-0.88805	0.55725	0.55708	1	9580	0	-0.88805
Srp14	4	0.0033214	0.012552	0.617591	364	4	-1.4178	0.99668	0.99665	1	17865	0	-1.4178
Ipo11	2	0.0033338	0.0126	0.617591	365	1	-2.2274	0.20681	0.20628	1	3624	0	-2.2274
Pds5b	2	0.0033338	0.0126	0.617591	366	1	-2.6016	0.71605	0.7161	1	12450	0	-2.6016
Defb38	3	0.0033597	0.012688	0.617591	367	2	-1.1748	0.48351	0.48321	1	8329	0	-1.1748
Emr4	5	0.0033693	0.012719	0.617591	368	5	-0.93105	0.97543	0.97546	1	17342	0	-0.93105
Doc2g	5	0.0033822	0.012768	0.617591	373	2	0.55743	0.039166	0.040548	0.9207	792	1	0.55743
Ikzf5	5	0.0033822	0.012768	0.617591	369	3	-0.030125	0.2295	0.22902	1	4008	0	-0.030125
Rbbp8	5	0.0033822	0.012768	0.617591	372	3	-0.18105	0.25105	0.25057	1	4377	0	-0.18105
Arl5b	5	0.0033822	0.012768	0.617591	371	3	-0.56279	0.39022	0.38988	1	6736	0	-0.56279
Def6	5	0.0033822	0.012768	0.617591	370	4	-0.59588	0.76062	0.76043	1	13276	0	-0.59588
Carm1	5	0.0033996	0.01283	0.618905	374	4	-0.97347	0.028795	0.030702	0.910959	593	1	-0.97347
Numa1	3	0.0034314	0.012954	0.620161	375	3	-1.2188	0.99657	0.99654	1	17864	0	-1.2188
Fxyd6	5	0.003434	0.012962	0.620161	376	5	-1.0113	0.99617	0.99616	1	17845	0	-1.0113
Fas	6	0.0034371	0.012972	0.620161	377	5	-1.2664	0.98234	0.98233	1	17468	0	-1.2664
Bdp1	4	0.0034423	0.012993	0.620161	378	3	-1.5089	0.35112	0.35089	1	6085	0	-1.5089
Btc	5	0.0034515	0.013031	0.620327	379	5	-1.1938	0.99655	0.99652	1	17863	0	-1.1938
Adat3	4	0.0035106	0.013258	0.627862	380	2	-0.81331	0.23547	0.23507	1	4103	0	-0.81331
H2-M3	5	0.0035159	0.013274	0.627862	381	5	-0.75175	0.99648	0.99646	1	17861	0	-0.75175
Atp6v0b	2	0.0035373	0.013354	0.627862	382	2	-1.3522	0.99646	0.99644	1	17860	0	-1.3522
Rsc1a1	4	0.0035397	0.013363	0.627862	383	4	-0.89315	0.99646	0.99644	1	17859	0	-0.89315
Ctc1	3	0.0035607	0.013439	0.627862	384	3	-1.5447	0.94702	0.94701	1	16804	0	-1.5447
Kpna3	4	0.0035692	0.013466	0.627862	385	4	-1.2025	0.96626	0.96634	1	17150	0	-1.2025
Kdm6b	5	0.003575	0.013488	0.627862	386	5	-1.0366	0.99642	0.9964	1	17857	0	-1.0366
Bcl2l11	11	0.0035894	0.013536	0.627862	387	10	-0.63454	0.99852	0.99849	1	17942	0	-0.63454
Mplkip	5	0.0035905	0.013541	0.627862	388	4	-1.2853	0.33096	0.33059	1	5762	0	-1.2853
2014-09-01	5	0.0035972	0.01356	0.627862	389	5	-0.8272	0.9964	0.99638	1	17856	0	-0.8272
Evl	4	0.0036005	0.013572	0.627862	390	4	-1.7051	0.9964	0.99638	1	17855	0	-1.7051
Dhx38	4	0.0036099	0.013612	0.627943	391	3	-1.3064	0.43964	0.43936	1	7561	0	-1.3064
Ddx3x	4	0.003621	0.013643	0.627943	392	3	-1.0432	0.60546	0.60525	1	10455	0	-1.0432
Ankrd22	4	0.0036502	0.013755	0.630367	393	4	-0.83188	0.99635	0.99633	1	17854	0	-0.83188
Mrgpra3	5	0.0036623	0.013802	0.630367	394	5	-0.84033	0.99634	0.99632	1	17853	0	-0.84033
Tas2r139	5	0.0036652	0.013814	0.630367	395	3	-0.52983	0.27822	0.27786	1	4822	0	-0.52983
Stx1b	5	0.003681	0.013871	0.630367	396	5	-0.87355	0.99597	0.99597	1	17840	0	-0.87355
Naa50	1	0.0036815	0.013873	0.630367	397	1	-5.8772	0.99632	0.9963	1	17852	0	-5.8772
Zfp616	5	0.0036924	0.013925	0.630367	398	4	-1.8353	0.94138	0.94128	1	16683	0	-1.8353
Bax	5	0.003712	0.013993	0.630367	399	5	-0.57895	0.99629	0.99627	1	17850	0	-0.57895
Sacm1l	3	0.0037155	0.014007	0.630367	400	2	-1.9289	0.4318	0.43151	1	7424	0	-1.9289
Fbxo2	5	0.0037164	0.01401	0.630367	401	4	-0.87873	0.42869	0.42836	1	7371	0	-0.87873
A830080D01Rik	5	0.0037391	0.014093	0.632493	402	5	-0.84622	0.99626	0.99624	1	17848	0	-0.84622
Xrcc4	4	0.0037549	0.014147	0.633332	403	3	-1.3843	0.017619	0.020146	0.882111	411	1	-1.3843
Cbll1	5	0.0038107	0.014355	0.637754	404	5	-1.2806	0.99619	0.99618	1	17847	0	-1.2806
Tmem176a	5	0.0038178	0.014381	0.637754	405	4	-1.0887	0.57818	0.57799	1	9948	0	-1.0887
2210018M11Rik	2	0.0038257	0.014412	0.637754	406	2	-1.5651	0.99617	0.99617	1	17846	0	-1.5651
Phyhd1	5	0.0038411	0.01447	0.637754	407	5	-1.3916	0.97984	0.97986	1	17423	0	-1.3916
Lyrm5	3	0.0038524	0.014512	0.637754	408	2	-1.3564	0.73695	0.73693	1	12848	0	-1.3564
Gtf2h3	4	0.0038578	0.014525	0.637754	409	2	-0.04331	0.7401	0.74013	1	12923	0	-0.04331
Pck2	5	0.0038922	0.014647	0.637754	410	5	-0.56116	0.99611	0.99611	1	17844	0	-0.56116
Fkbp7	5	0.0038929	0.014649	0.637754	411	4	-1.1513	0.87468	0.87481	1	15388	0	-1.1513
Glipr1	5	0.0039222	0.014757	0.637754	412	4	-0.8337	0.96082	0.96088	1	17044	0	-0.8337
Zfp639	5	0.0039368	0.014806	0.637754	413	5	-0.82304	0.99606	0.99607	1	17843	0	-0.82304
Ercc4	3	0.003946	0.014833	0.637754	414	1	0.33134	0.22429	0.22382	1	3916	0	0.33134
Fam162b	5	0.0039473	0.014838	0.637754	415	5	-0.79722	0.99605	0.99606	1	17842	0	-0.79722
Ccr1l1	4	0.0039523	0.014859	0.637754	416	3	-1.2038	0.2036	0.20305	1	3579	0	-1.2038
Nom1	4	0.0039594	0.014882	0.637754	417	3	-1.4057	0.93509	0.93502	1	16559	0	-1.4057
1700029I15Rik	5	0.0039647	0.014901	0.637754	418	4	-0.95984	0.60055	0.60031	1	10352	0	-0.95984
Gm4861	4	0.0039686	0.014908	0.637754	419	4	-0.60399	0.99603	0.99603	1	17841	0	-0.60399
Scaf8	5	0.0039856	0.014968	0.637754	420	3	-1.0517	0.85009	0.85023	1	14936	0	-1.0517
Cep192	4	0.003992	0.014989	0.637754	421	3	-0.99963	0.74837	0.74829	1	13049	0	-0.99963
Fam53c	5	0.0040065	0.01504	0.637754	422	4	-0.89242	0.82069	0.82085	1	14390	0	-0.89242
Lrrc40	5	0.0040357	0.015149	0.637754	423	5	-1.0372	0.99596	0.99597	1	17839	0	-1.0372
Fsip1	5	0.0040435	0.015174	0.637754	424	3	-1.3279	0.64318	0.64301	1	11097	0	-1.3279
Atf5	5	0.0040464	0.015186	0.637754	426	4	-0.90952	0.17594	0.17541	1	3110	0	-0.90952
9530077C05Rik	5	0.0040464	0.015186	0.637754	425	5	-0.64873	0.99595	0.99596	1	17838	0	-0.64873
Mettl14	4	0.0040465	0.015186	0.637754	427	4	-2.2626	0.99595	0.99596	1	17837	0	-2.2626
Pogz	3	0.0040566	0.015228	0.637754	428	3	-1.1484	0.99594	0.99595	1	17836	0	-1.1484
Dpy19l2	5	0.004058	0.015231	0.637754	429	3	-0.2687	0.71303	0.71304	1	12387	0	-0.2687
Acss2	5	0.00407	0.01527	0.637754	432	2	0.042345	0.32393	0.32361	1	5633	0	0.042345
Cyth4	5	0.00407	0.01527	0.637754	430	1	0.33758	0.68347	0.68351	1	11849	0	0.33758
Pan3	5	0.00407	0.01527	0.637754	431	5	-0.42638	0.99525	0.99527	1	17823	0	-0.42638
Rrn3	3	0.0041199	0.015442	0.643439	433	2	-1.3155	0.048655	0.049651	0.926906	958	1	-1.3155
Eppin	5	0.0041383	0.015502	0.644443	434	4	-1.5977	0.76619	0.766	1	13376	0	-1.5977
Mlf1	5	0.0041614	0.015593	0.645144	435	4	-1.5379	0.23953	0.23911	1	4180	0	-1.5379
Fbxw24	5	0.0041826	0.015669	0.645144	436	5	-0.53906	0.99582	0.99582	1	17835	0	-0.53906
2610034M16Rik	4	0.0041836	0.015672	0.645144	437	2	-0.84418	0.64314	0.64297	1	11095	0	-0.84418
Cr2	4	0.0042028	0.015736	0.645144	438	2	-1.2124	0.15653	0.15599	1	2772	0	-1.2124
Pabpc1	2	0.0042145	0.015779	0.645144	439	2	-1.8521	0.99579	0.99579	1	17834	0	-1.8521
Tfcp2l1	5	0.0042152	0.015781	0.645144	440	4	-0.88115	0.11791	0.11752	0.986178	2150	0	-0.88115
Car6	4	0.004221	0.015805	0.645144	441	4	-1.6316	0.98849	0.98851	1	17619	0	-1.6316
Zfp648	5	0.004249	0.015896	0.645144	442	3	-1.4702	0.44148	0.44117	1	7594	0	-1.4702
Fbxo42	3	0.00425	0.015901	0.645144	443	3	-2.3046	0.9806	0.98063	1	17433	0	-2.3046
Pax3	5	0.0042521	0.015911	0.645144	444	5	-0.51043	0.99575	0.99575	1	17833	0	-0.51043
BC037034	5	0.0042525	0.015912	0.645144	445	5	-0.94452	0.99441	0.99444	1	17786	0	-0.94452
Atp5j2	3	0.004265	0.015952	0.645244	446	2	-0.38255	0.47275	0.47248	1	8145	0	-0.38255
Spata31d1d	5	0.0042907	0.016042	0.645244	447	4	-0.92621	0.22823	0.22776	1	3989	0	-0.92621
Ppp1cb	2	0.0042931	0.01605	0.645244	448	2	-1.2414	0.99571	0.9957	1	17832	0	-1.2414
Vapa	3	0.0043026	0.016072	0.645244	449	2	-1.3805	0.59712	0.59703	1	10292	0	-1.3805
Rgs5	5	0.0043159	0.016117	0.645244	450	3	-1.1217	0.5932	0.5931	1	10223	0	-1.1217
Ovch2	5	0.0043197	0.016129	0.645244	451	4	-0.98147	0.50618	0.50597	1	8732	0	-0.98147
Efcab4b	5	0.0043675	0.016293	0.64963	452	4	-1.2872	0.52223	0.5221	1	8995	0	-1.2872
Gtf3c6	3	0.0043723	0.016311	0.64963	453	2	-1.4699	0.29765	0.29735	1	5171	0	-1.4699
Sf3a2	2	0.004398	0.016397	0.651083	454	2	-2.0001	0.82065	0.8208	1	14389	0	-2.0001
Zmat3	4	0.0044034	0.01642	0.651083	455	4	-1.3046	0.9956	0.9956	1	17831	0	-1.3046
Cenpq	4	0.004472	0.016651	0.658245	456	3	-1.0341	0.6347	0.6345	1	10953	0	-1.0341
Sirpb1a	4	0.0045151	0.016817	0.658245	457	4	-1.1275	0.99548	0.99549	1	17830	0	-1.1275
Sox5	5	0.0045327	0.016883	0.658245	458	4	-1.0086	0.31993	0.3197	1	5567	0	-1.0086
Cd19	5	0.0045411	0.016906	0.658245	459	4	-1.2887	0.79483	0.79483	1	13866	0	-1.2887
Tinag	5	0.0045554	0.016955	0.658245	460	4	-1.5731	0.94655	0.94655	1	16793	0	-1.5731
Pxmp4	4	0.0045687	0.017008	0.658245	461	4	-0.79416	0.99543	0.99544	1	17829	0	-0.79416
Impg1	4	0.0045731	0.017023	0.658245	462	4	-0.6864	0.99543	0.99544	1	17828	0	-0.6864
Topbp1	2	0.0045982	0.017119	0.658245	463	2	-2.8857	0.91644	0.91653	1	16179	0	-2.8857
Hcn2	5	0.0046182	0.017186	0.658245	464	5	-0.53035	0.99538	0.99539	1	17827	0	-0.53035
Ccl25	3	0.004619	0.01719	0.658245	465	3	-2.0519	0.95712	0.9571	1	16967	0	-2.0519
Bri3bp	5	0.0046234	0.017209	0.658245	466	3	-0.21467	0.91817	0.91822	1	16214	0	-0.21467
Chrdl2	5	0.0046528	0.017314	0.658245	467	5	-1.234	0.97596	0.97597	1	17351	0	-1.234
Zfp110	5	0.0046544	0.017319	0.658245	468	4	-0.57817	0.77018	0.77002	1	13425	0	-0.57817
Gng12	3	0.004659	0.017336	0.658245	471	1	0.39263	0.60937	0.60915	1	10513	0	0.39263
Camta2	3	0.004659	0.017336	0.658245	470	1	0.12968	0.81177	0.81196	1	14227	0	0.12968
Med17	3	0.004659	0.017336	0.658245	469	3	-1.068	0.96523	0.96531	1	17123	0	-1.068
Plek	4	0.0046799	0.017409	0.658245	472	4	-0.56704	0.99532	0.99534	1	17826	0	-0.56704
Pip	4	0.0046826	0.017416	0.658245	473	4	-0.7685	0.99532	0.99534	1	17825	0	-0.7685
Itsn2	5	0.0046896	0.017438	0.658245	474	5	-1.2564	0.99531	0.99533	1	17824	0	-1.2564
Meaf6	4	0.0046976	0.017461	0.658245	475	3	-1.7636	0.92673	0.92667	1	16387	0	-1.7636
1700025G04Rik	4	0.0047285	0.017576	0.658245	476	2	-0.95511	0.61772	0.61752	1	10667	0	-0.95511
Papolb	5	0.004732	0.017587	0.658245	477	4	-0.79067	0.8698	0.86991	1	15285	0	-0.79067
Apbb3	5	0.0047605	0.017687	0.658245	478	5	-0.76443	0.99524	0.99526	1	17822	0	-0.76443
BC055324	2	0.0047812	0.017762	0.658245	479	2	-1.7367	0.99522	0.99524	1	17821	0	-1.7367
Ccbl1	5	0.00482	0.017897	0.658245	484	1	0.43753	0.099779	0.099512	0.969757	1848	1	0.43753
Cts6	5	0.00482	0.017897	0.658245	482	3	-0.43366	0.20773	0.20721	1	3638	0	-0.43366
Arfgap2	5	0.00482	0.017897	0.658245	485	3	-0.4846	0.65437	0.65428	1	11288	0	-0.4846
Kctd8	5	0.00482	0.017897	0.658245	480	3	-0.16227	0.68601	0.68599	1	11900	0	-0.16227
Vmn1r85	5	0.00482	0.017897	0.658245	483	2	0.058657	0.81452	0.81468	1	14280	0	0.058657
R3hdm1	5	0.00482	0.017897	0.658245	481	4	-0.22065	0.93081	0.93078	1	16479	0	-0.22065
Mcm7	2	0.0048235	0.017912	0.658245	486	2	-2.5999	0.99505	0.99508	1	17812	0	-2.5999
Pcgf3	4	0.0048265	0.017922	0.658245	487	4	-1.2723	0.94406	0.94405	1	16751	0	-1.2723
Mlana	4	0.0048307	0.017939	0.658245	488	2	-1.159	0.78939	0.78938	1	13760	0	-1.159
Mysm1	4	0.004833	0.017945	0.658245	490	3	-1.0685	0.26187	0.26139	1	4546	0	-1.0685
Klhl15	4	0.004833	0.017945	0.658245	489	3	-0.62937	0.82906	0.82913	1	14534	0	-0.62937
Setd1a	4	0.0048353	0.017951	0.658245	491	4	-0.93478	0.99516	0.99519	1	17820	0	-0.93478
Scgb2b3	5	0.0048478	0.018	0.658245	492	5	-0.47121	0.97414	0.97412	1	17315	0	-0.47121
Cdc20b	5	0.0048516	0.018011	0.658245	493	5	-0.63439	0.99515	0.99518	1	17819	0	-0.63439
Dld	5	0.0048543	0.018023	0.658245	494	5	-0.75904	0.99515	0.99518	1	17818	0	-0.75904
Plk4	1	0.0048857	0.018141	0.660182	495	1	-5.0233	0.99511	0.99514	1	17817	0	-5.0233
Mrgprb8	5	0.004888	0.018149	0.660182	496	5	-0.43874	0.99511	0.99514	1	17816	0	-0.43874
Ccdc39	5	0.0049011	0.018202	0.660712	497	4	-1.0129	0.74285	0.74285	1	12962	0	-1.0129
4933412E24Rik	5	0.0049089	0.018237	0.660712	498	5	-0.44614	0.99509	0.99512	1	17815	0	-0.44614
Ylpm1	5	0.004928	0.018301	0.661286	499	4	-0.94469	0.66765	0.66765	1	11545	0	-0.94469
Mrpl42	3	0.0049454	0.018367	0.661286	500	3	-1.0464	0.99505	0.99508	1	17814	0	-1.0464
Dctn5	1	0.0049484	0.018378	0.661286	501	1	-2.9096	0.99505	0.99508	1	17813	0	-2.9096
Zfp382	3	0.0049553	0.0184	0.661286	502	3	-2.0126	0.99118	0.99116	1	17693	0	-2.0126
Med20	2	0.0049861	0.018504	0.66373	503	1	-2.1691	0.071079	0.071238	0.951552	1345	0	-2.1691
Med16	3	0.0049965	0.018542	0.663769	504	2	-0.13484	0.21264	0.21213	1	3728	0	-0.13484
Rab5a	4	0.0050151	0.018615	0.664235	505	3	-0.86575	0.79625	0.7963	1	13897	0	-0.86575
Nploc4	1	0.0050237	0.018645	0.664235	506	1	-6.346	0.99498	0.99501	1	17811	0	-6.346
Kcna10	5	0.0050287	0.018666	0.664235	507	3	-1.2225	0.83794	0.83806	1	14690	0	-1.2225
Kdm8	3	0.0050422	0.018707	0.664409	508	3	-1.0854	0.99496	0.99499	1	17810	0	-1.0854
Med29	1	0.0050551	0.018756	0.664835	509	1	-2.7845	0.99494	0.99498	1	17809	0	-2.7845
Ino80b	5	0.0050811	0.018858	0.666498	510	5	-1.0274	0.99479	0.99482	1	17802	0	-1.0274
Cenpe	2	0.0051237	0.019025	0.666498	512	1	-1.813	0.41098	0.41073	1	7081	0	-1.813
Cox20	2	0.0051237	0.019025	0.666498	511	2	-2.4509	0.98801	0.98803	1	17611	0	-2.4509
Ikbip	5	0.0051271	0.019037	0.666498	513	5	-0.65049	0.99487	0.99491	1	17808	0	-0.65049
Cluh	4	0.0051412	0.019084	0.666498	514	2	-0.47056	0.019202	0.021642	0.892313	436	1	-0.47056
Socs7	5	0.0051419	0.019084	0.666498	515	5	-0.45093	0.99486	0.99489	1	17807	0	-0.45093
Ttc39d	5	0.0051443	0.019094	0.666498	516	4	-1.0004	0.20767	0.20716	1	3637	0	-1.0004
Vmn1r224	4	0.0051452	0.019099	0.666498	517	4	-0.90038	0.99485	0.99489	1	17806	0	-0.90038
Fam228b	5	0.0051693	0.019181	0.66711	518	4	-0.74029	0.88712	0.88733	1	15628	0	-0.74029
Vkorc1l1	5	0.0051856	0.019246	0.66711	519	4	-0.52723	0.15143	0.15094	1	2698	0	-0.52723
Tra2b	2	0.0051922	0.019266	0.66711	520	2	-1.6743	0.99481	0.99484	1	17804	0	-1.6743
Atp1b1	5	0.0051939	0.019271	0.66711	521	5	-1.0687	0.99481	0.99484	1	17803	0	-1.0687
Adam20	5	0.0052081	0.019315	0.66711	522	4	-1.2573	0.92891	0.92886	1	16438	0	-1.2573
Arid4a	2	0.0052363	0.019407	0.66711	523	1	-2.4553	0.38585	0.38548	1	6672	0	-2.4553
Ndufs2	2	0.0052363	0.019407	0.66711	524	1	-2.6991	0.67519	0.6752	1	11692	0	-2.6991
Vmn1r82	4	0.0052383	0.019412	0.66711	525	4	-0.76645	0.99476	0.99479	1	17800	0	-0.76645
P4ha2	5	0.0052708	0.019525	0.669487	526	5	-0.48764	0.99473	0.99476	1	17799	0	-0.48764
Cpeb4	5	0.0052842	0.019579	0.669487	527	2	0.22603	0.11228	0.11198	0.983095	2055	0	0.22603
Fam46d	5	0.0053081	0.019666	0.669487	528	4	-0.87601	0.79578	0.7958	1	13889	0	-0.87601
Arl14ep	5	0.0053126	0.01968	0.669487	529	4	-1.6369	0.87479	0.87491	1	15390	0	-1.6369
Appl1	5	0.0053225	0.019715	0.669487	530	5	-0.46816	0.99468	0.9947	1	17797	0	-0.46816
Fam98b	4	0.0053258	0.019727	0.669487	531	4	-0.85425	0.99467	0.9947	1	17796	0	-0.85425
Irs3	5	0.0053344	0.019756	0.669487	532	5	-0.70626	0.99467	0.99469	1	17795	0	-0.70626
B9d2	5	0.005343	0.019778	0.669487	533	5	-0.39201	0.99466	0.99468	1	17794	0	-0.39201
Srsf1	1	0.0053624	0.019852	0.670718	534	1	-6.439	0.99464	0.99466	1	17792	0	-6.439
8430410A17Rik	3	0.0054002	0.019983	0.672673	535	2	-1.1465	0.80014	0.80022	1	13983	0	-1.1465
Rad17	1	0.0054439	0.020146	0.672673	536	1	-6.4687	0.99456	0.99457	1	17791	0	-6.4687
Psip1	4	0.005448	0.020156	0.672673	537	2	-1.36	0.032584	0.034272	0.91468	674	1	-1.36
Fis1	5	0.0054594	0.020197	0.672673	538	5	-0.41381	0.99454	0.99456	1	17790	0	-0.41381
Dnase2a	4	0.0054687	0.02023	0.672673	539	4	-0.6853	0.99453	0.99455	1	17789	0	-0.6853
Pdcd11	2	0.005474	0.020246	0.672673	540	2	-2.8922	0.86623	0.86632	1	15215	0	-2.8922
Mnf1	3	0.0054983	0.020333	0.672673	541	2	-1.6051	0.13856	0.13818	1	2480	0	-1.6051
Grk4	5	0.005507	0.020365	0.672673	542	4	-0.82149	0.36364	0.36335	1	6303	0	-0.82149
1110032A03Rik	5	0.005507	0.020365	0.672673	544	4	-0.34495	0.65305	0.65295	1	11261	0	-0.34495
Gfpt1	5	0.005507	0.020365	0.672673	543	4	-1.2158	0.94961	0.94958	1	16843	0	-1.2158
Slc39a10	3	0.0055215	0.02042	0.672673	546	2	-0.84833	0.56266	0.56249	1	9681	0	-0.84833
Tbx3	3	0.0055215	0.02042	0.672673	545	3	-0.33106	0.89777	0.898	1	15826	0	-0.33106
Adam19	4	0.0055427	0.020495	0.672673	547	4	-1.058	0.99446	0.99449	1	17788	0	-1.058
Ppp1cc	1	0.0055505	0.020524	0.672673	548	1	-6.4978	0.99445	0.99448	1	17787	0	-6.4978
Atm	5	0.005554	0.020539	0.672673	549	4	-0.98926	0.49416	0.49393	1	8534	0	-0.98926
Sepn1	5	0.0055737	0.020617	0.672673	550	4	-0.47061	0.92919	0.92913	1	16444	0	-0.47061
Rabif	5	0.0055848	0.020651	0.672673	551	4	-0.88826	0.93357	0.9335	1	16535	0	-0.88826
Stk31	5	0.0056042	0.020709	0.672673	552	3	-1.2935	0.79334	0.79333	1	13830	0	-1.2935
Dock10	5	0.0056369	0.020813	0.672673	553	4	-1.2652	0.29264	0.29236	1	5082	0	-1.2652
Ehbp1	5	0.0056582	0.020887	0.672673	554	5	-1.0925	0.97892	0.97893	1	17409	0	-1.0925
Taldo1	4	0.0056826	0.020975	0.672673	555	1	0.23484	0.70416	0.70418	1	12234	0	0.23484
Cst6	5	0.0056864	0.020984	0.672673	556	5	-0.68074	0.99431	0.99435	1	17785	0	-0.68074
Snap23	1	0.0056885	0.020989	0.672673	557	1	-4.4868	0.99431	0.99435	1	17784	0	-4.4868
Prdx2	4	0.0057044	0.021049	0.672673	558	3	-1.6414	0.51043	0.51022	1	8801	0	-1.6414
Gar1	2	0.0057242	0.021108	0.672673	559	1	-1.9711	0.018913	0.021354	0.887724	434	1	-1.9711
Fgf3	5	0.0057423	0.021171	0.672673	560	4	-0.8133	0.90839	0.90855	1	16024	0	-0.8133
Gatad2b	5	0.0057525	0.021207	0.672673	561	4	-1.2552	0.84891	0.84902	1	14908	0	-1.2552
Dctd	4	0.0057664	0.021254	0.672673	562	4	-1.3778	0.98592	0.98592	1	17559	0	-1.3778
Gm17359	5	0.0057667	0.021255	0.672673	563	4	-1.6392	0.90798	0.90813	1	16020	0	-1.6392
Spred2	3	0.0057671	0.021256	0.672673	564	3	-0.62598	0.99423	0.99426	1	17783	0	-0.62598
Harbi1	5	0.0057691	0.021266	0.672673	565	5	-0.76156	0.99423	0.99426	1	17782	0	-0.76156
Myeov2	2	0.0057753	0.021289	0.672673	566	2	-1.3788	0.99422	0.99425	1	17781	0	-1.3788
Zfp277	5	0.0057823	0.021311	0.672673	567	5	-0.47647	0.99422	0.99424	1	17780	0	-0.47647
Plek2	5	0.0057904	0.021339	0.672673	568	5	-0.9338	0.99421	0.99423	1	17779	0	-0.9338
Fam149a	5	0.0057953	0.021355	0.672673	569	3	-1.4396	0.83867	0.83881	1	14702	0	-1.4396
Vmn2r56	5	0.0058016	0.021376	0.672673	570	5	-0.72672	0.9942	0.99423	1	17778	0	-0.72672
Sf3a3	3	0.005809	0.0214	0.672673	571	3	-1.3582	0.98944	0.98945	1	17643	0	-1.3582
Nusap1	4	0.0058193	0.021429	0.672673	572	3	-1.7231	0.32509	0.32474	1	5656	0	-1.7231
Rnf40	3	0.0058214	0.021438	0.672673	575	1	0.69208	0.043348	0.044556	0.926906	855	1	0.69208
Hadhb	3	0.0058214	0.021438	0.672673	574	2	-0.43366	0.74966	0.74957	1	13073	0	-0.43366
Med11	3	0.0058214	0.021438	0.672673	573	2	-0.71019	0.75268	0.75254	1	13128	0	-0.71019
Atxn1l	5	0.0058682	0.021602	0.676054	576	5	-0.43802	0.99413	0.99415	1	17777	0	-0.43802
Cd9	4	0.0058772	0.021631	0.676054	577	4	-0.64871	0.99412	0.99414	1	17776	0	-0.64871
Ugt2b35	5	0.0058971	0.021714	0.676054	578	5	-0.6453	0.98898	0.98901	1	17633	0	-0.6453
Ino80	5	0.0059257	0.021804	0.676054	579	5	-0.8351	0.97156	0.97155	1	17268	0	-0.8351
Bnip3	1	0.0059833	0.021995	0.676054	580	1	-4.0228	0.99402	0.99403	1	17775	0	-4.0228
Bid	4	0.0060061	0.022066	0.676054	581	4	-0.5901	0.99399	0.99401	1	17774	0	-0.5901
Fam26e	5	0.0060262	0.02213	0.676054	582	5	-0.5635	0.99397	0.99399	1	17773	0	-0.5635
Rps6ka3	5	0.0060344	0.022165	0.676054	583	4	-1.2018	0.67826	0.67824	1	11755	0	-1.2018
Trappc6b	5	0.0060376	0.022175	0.676054	586	2	0.6959	0.022098	0.024327	0.900822	482	1	0.6959
Eif3l	5	0.0060376	0.022175	0.676054	585	2	0.5283	0.091561	0.091394	0.969591	1697	1	0.5283
Tdh	5	0.0060376	0.022175	0.676054	584	3	-0.1927	0.75717	0.75697	1	13214	0	-0.1927
Raver1	5	0.006043	0.022193	0.676054	587	5	-0.85391	0.99396	0.99397	1	17772	0	-0.85391
Ly6a	5	0.006058	0.022243	0.676054	588	4	-0.92143	0.89899	0.89918	1	15838	0	-0.92143
Trim66	5	0.0060736	0.022295	0.676054	589	4	-1.2938	0.89745	0.89769	1	15818	0	-1.2938
Myzap	5	0.0060804	0.022316	0.676054	590	3	-0.36849	0.90055	0.90074	1	15873	0	-0.36849
Sae1	2	0.0060869	0.022337	0.676054	591	2	-3.0007	0.90124	0.90143	1	15888	0	-3.0007
Msn	5	0.0060983	0.02237	0.676054	592	4	-1.0622	0.18023	0.17976	1	3184	0	-1.0622
Vmn1r196	4	0.0061008	0.022377	0.676054	593	2	-0.90679	0.48934	0.48915	1	8442	0	-0.90679
Ythdf1	4	0.0061123	0.022424	0.676054	594	4	-0.597	0.99389	0.9939	1	17771	0	-0.597
Nxpe5	4	0.0061439	0.022536	0.676054	595	3	-1.0607	0.35178	0.35155	1	6100	0	-1.0607
Zswim7	4	0.0061533	0.022563	0.676054	596	3	-1.2536	0.51747	0.51727	1	8924	0	-1.2536
Defb23	3	0.0061642	0.022598	0.676054	597	2	-1.5858	0.012535	0.015377	0.823589	336	1	-1.5858
Mboat2	4	0.0061698	0.022619	0.676054	598	3	-1.4354	0.31582	0.31561	1	5480	0	-1.4354
Dhdds	2	0.0061767	0.022641	0.676054	599	2	-2.7001	0.99382	0.99384	1	17769	0	-2.7001
Gm14326	2	0.0061869	0.022676	0.676054	600	1	-2.4284	0.21145	0.21093	1	3706	0	-2.4284
Stard7	4	0.0062022	0.022741	0.676054	601	2	-0.82624	0.57183	0.57167	1	9833	0	-0.82624
Htatsf1	4	0.0062071	0.022757	0.676054	604	2	-0.37297	0.004333	0.007541	0.723694	188	1	-0.37297
Tas2r122	4	0.0062071	0.022757	0.676054	602	2	0.080144	0.29223	0.29194	1	5075	0	0.080144
Rtfdc1	4	0.0062071	0.022757	0.676054	603	4	-0.65546	0.94509	0.9451	1	16772	0	-0.65546
Gja1	4	0.0062161	0.022795	0.676054	605	3	-1.1675	0.86707	0.86714	1	15231	0	-1.1675
Dnah7b	4	0.0062212	0.022814	0.676054	606	4	-0.91978	0.97856	0.97859	1	17402	0	-0.91978
Fitm2	5	0.0062396	0.022884	0.676054	607	4	-1.1092	0.90986	0.90997	1	16049	0	-1.1092
Nosip	5	0.0062596	0.022948	0.676054	608	4	-1.3965	0.60517	0.60495	1	10447	0	-1.3965
Rasl2-9	3	0.0062712	0.02299	0.676054	610	2	-0.52533	0.68054	0.68054	1	11800	0	-0.52533
Gfm1	3	0.0062712	0.02299	0.676054	609	2	-0.5376	0.80991	0.81008	1	14182	0	-0.5376
Zc3h12c	5	0.0062758	0.023008	0.676054	611	4	-0.46713	0.56649	0.56632	1	9734	0	-0.46713
Ensa	5	0.0062817	0.02303	0.676054	612	5	-0.96098	0.98966	0.98967	1	17650	0	-0.96098
Abcc5	5	0.0062858	0.023041	0.676054	613	5	-0.47526	0.99371	0.99373	1	17768	0	-0.47526
Lars2	2	0.0062916	0.023061	0.676054	614	2	-2.4498	0.99371	0.99373	1	17767	0	-2.4498
Tmem140	5	0.0063163	0.02314	0.676054	615	5	-0.65593	0.99368	0.9937	1	17766	0	-0.65593
Tarm1	5	0.0063174	0.023145	0.676054	616	4	-1.6253	0.73711	0.7371	1	12851	0	-1.6253
Ccdc28a	5	0.0063236	0.023166	0.676054	617	3	-0.7951	0.68127	0.68128	1	11814	0	-0.7951
Pex10	3	0.0063406	0.023221	0.676054	618	3	-1.1698	0.99366	0.99368	1	17765	0	-1.1698
Nprl3	5	0.0063436	0.023228	0.676054	619	5	-0.78068	0.99366	0.99368	1	17764	0	-0.78068
Flt3l	4	0.0063643	0.023291	0.676054	620	3	-1.4911	0.58118	0.58106	1	10004	0	-1.4911
Car10	5	0.0063775	0.023333	0.676054	621	5	-0.96267	0.98578	0.98577	1	17551	0	-0.96267
S100a14	6	0.0063925	0.023385	0.676054	622	6	-1.0544	0.99361	0.99363	1	17763	0	-1.0544
Tstd2	5	0.006411	0.023444	0.676054	623	4	-1.1788	0.03576	0.037287	0.916536	734	1	-1.1788
Fbxo36	4	0.0064241	0.023487	0.676054	624	3	-1.0676	0.7937	0.7937	1	13838	0	-1.0676
Sh2d1b2	2	0.0064245	0.023488	0.676054	625	1	-2.1468	0.74619	0.74614	1	13017	0	-2.1468
Ktn1	5	0.0064257	0.023492	0.676054	626	4	-1.1689	0.87398	0.87411	1	15376	0	-1.1689
Vmn2r58	4	0.006427	0.023494	0.676054	627	4	-1.3947	0.99357	0.99359	1	17762	0	-1.3947
Lcp1	5	0.0064418	0.023544	0.676413	628	5	-0.87126	0.99191	0.9919	1	17712	0	-0.87126
Zfp521	4	0.0064692	0.023629	0.677638	629	4	-0.52847	0.99353	0.99355	1	17761	0	-0.52847
Snrnp48	4	0.0065017	0.023733	0.677638	630	3	-1.2324	0.68541	0.68543	1	11887	0	-1.2324
Trim59	3	0.0065096	0.023751	0.677638	631	3	-0.82773	0.99349	0.9935	1	17759	0	-0.82773
Gart	5	0.0065308	0.023815	0.677638	632	5	-0.61178	0.99347	0.99349	1	17758	0	-0.61178
4930432K21Rik	5	0.0065409	0.023849	0.677638	633	5	-0.43953	0.99346	0.99348	1	17757	0	-0.43953
Atp6v0e	5	0.0065681	0.023942	0.677638	636	3	-0.60288	0.21079	0.21026	1	3692	0	-0.60288
Ctnna1	5	0.0065681	0.023942	0.677638	635	3	-0.29932	0.22675	0.22627	1	3966	0	-0.29932
S100a5	5	0.0065681	0.023942	0.677638	634	4	-0.9867	0.40378	0.40346	1	6967	0	-0.9867
C4bp	5	0.0065681	0.023942	0.677638	637	3	-0.53276	0.89303	0.89328	1	15746	0	-0.53276
Ckap5	1	0.0065791	0.023977	0.677638	638	1	-3.4744	0.99342	0.99343	1	17756	0	-3.4744
Prim1	1	0.0065917	0.024022	0.677638	639	1	-6.8309	0.99341	0.99342	1	17755	0	-6.8309
Atp6v1d	2	0.0065956	0.024038	0.677638	640	2	-1.2047	0.9934	0.99341	1	17754	0	-1.2047
Rnasek	2	0.0066242	0.024124	0.679021	641	2	-1.7632	0.99338	0.99339	1	17753	0	-1.7632
Fam122a	5	0.0066379	0.024177	0.679379	642	5	-0.66036	0.99336	0.99338	1	17752	0	-0.66036
Lyrm7	4	0.0066565	0.024247	0.679379	643	2	0.029032	0.68617	0.68616	1	11904	0	0.029032
Lacc1	5	0.0066578	0.02425	0.679379	644	4	-0.81917	0.75075	0.75065	1	13100	0	-0.81917
Adamdec1	3	0.0066897	0.024371	0.681718	645	3	-0.96015	0.99331	0.99332	1	17750	0	-0.96015
Slamf6	5	0.0067103	0.024448	0.682045	646	5	-0.35012	0.99329	0.9933	1	17749	0	-0.35012
Mcm3	3	0.0067208	0.024478	0.682045	647	1	0.35471	0.19706	0.19645	1	3466	0	0.35471
Tas2r108	5	0.0067258	0.024496	0.682045	648	4	-1.1496	0.81674	0.81685	1	14315	0	-1.1496
Glmn	5	0.0067394	0.024548	0.682413	649	4	-1.4581	0.050803	0.051722	0.926906	999	1	-1.4581
Paqr4	5	0.0067615	0.024617	0.683298	650	4	-0.71937	0.26738	0.26695	1	4649	0	-0.71937
Med10	2	0.0068121	0.024787	0.686948	651	1	-1.3405	0.016526	0.019131	0.865741	398	1	-1.3405
Rasd1	4	0.0068565	0.024943	0.690222	652	2	-0.77633	0.64049	0.64035	1	11053	0	-0.77633
Prpf4	3	0.0068853	0.025024	0.691409	653	3	-1.1936	0.99311	0.99313	1	17748	0	-1.1936
Adcy5	4	0.0069002	0.025079	0.691597	654	3	-1.2947	0.78194	0.78189	1	13636	0	-1.2947
Tex36	5	0.0069105	0.025111	0.691597	655	4	-0.71498	0.91912	0.91914	1	16238	0	-0.71498
Rabgef1	5	0.0069336	0.025184	0.691597	656	5	-0.44934	0.99307	0.99308	1	17747	0	-0.44934
Ano3	5	0.0069348	0.025186	0.691597	657	4	-1.0579	0.83734	0.83741	1	14683	0	-1.0579
Rnf103	5	0.0069572	0.025259	0.691597	658	5	-1.3575	0.99304	0.99306	1	17746	0	-1.3575
Pou2f3	5	0.0069731	0.025311	0.691597	659	5	-1.0028	0.99303	0.99305	1	17745	0	-1.0028
Senp8	5	0.0070319	0.02554	0.691597	660	4	-0.92491	0.96836	0.96842	1	17198	0	-0.92491
Ccdc142	5	0.0070496	0.025602	0.691597	661	5	-0.50416	0.99295	0.99297	1	17744	0	-0.50416
Nr1d2	5	0.0070502	0.025604	0.691597	662	4	-1.5986	0.43852	0.43821	1	7541	0	-1.5986
Mrpl11	3	0.0070579	0.025627	0.691597	663	2	-0.58522	0.59636	0.59625	1	10281	0	-0.58522
Il21	5	0.0070699	0.025667	0.691597	664	5	-0.68017	0.99293	0.99294	1	17743	0	-0.68017
Mrpl14	2	0.0070746	0.02568	0.691597	665	2	-2.3635	0.90699	0.90717	1	16002	0	-2.3635
Rpl28	2	0.0070789	0.025697	0.691597	666	2	-1.4206	0.99292	0.99293	1	17742	0	-1.4206
Whsc1l1	5	0.0070818	0.025705	0.691597	667	4	-0.79737	0.14431	0.1438	1	2578	0	-0.79737
Map3k1	5	0.0070974	0.02576	0.691597	668	5	-0.66982	0.9929	0.99292	1	17741	0	-0.66982
Plscr3	5	0.0070982	0.025762	0.691597	670	3	-0.45413	0.35991	0.35961	1	6247	0	-0.45413
BC094916	5	0.0070982	0.025762	0.691597	669	2	0.036668	0.71835	0.71839	1	12486	0	0.036668
Zdhhc21	5	0.0070982	0.025762	0.691597	671	2	0.19687	0.76175	0.76156	1	13293	0	0.19687
Sesn2	5	0.007131	0.025861	0.691597	672	5	-0.63768	0.99287	0.99288	1	17740	0	-0.63768
Usp17lb	5	0.0071353	0.025876	0.691597	673	4	-0.89025	0.96621	0.96629	1	17147	0	-0.89025
Aamp	3	0.0071375	0.025887	0.691597	674	2	-1.8029	0.86798	0.86808	1	15248	0	-1.8029
Ero1lb	5	0.0071442	0.025908	0.691597	675	5	-0.91118	0.99286	0.99287	1	17739	0	-0.91118
Cxcr2	5	0.007145	0.025913	0.691597	676	3	-1.2121	0.30003	0.29977	1	5213	0	-1.2121
Hesx1	5	0.0071878	0.026063	0.694583	677	3	-0.60051	0.68094	0.68096	1	11807	0	-0.60051
Vmn2r99	5	0.0072068	0.026136	0.695501	678	2	0.27901	0.61901	0.6188	1	10690	0	0.27901
Tle4	5	0.0072191	0.026179	0.695552	679	5	-0.3825	0.99278	0.9928	1	17737	0	-0.3825
Ubn2	5	0.0072289	0.026215	0.695552	680	5	-1.2967	0.99277	0.99279	1	17736	0	-1.2967
Cstl1	5	0.0072806	0.026391	0.699183	681	4	-0.93374	0.95377	0.95375	1	16913	0	-0.93374
Uba2	1	0.0073066	0.026482	0.699228	682	1	-3.1847	0.99269	0.99272	1	17735	0	-3.1847
Rnd3	5	0.0073112	0.026497	0.699228	683	4	-0.63966	0.92569	0.92567	1	16371	0	-0.63966
Ndufv3	9	0.0073141	0.026509	0.699228	684	6	-0.12291	0.85668	0.8568	1	15062	0	-0.12291
Srpk1	4	0.0073978	0.026799	0.702054	685	4	-0.99332	0.9926	0.99262	1	17734	0	-0.99332
Maob	5	0.0074313	0.02691	0.702054	686	4	-0.42437	0.93945	0.93938	1	16645	0	-0.42437
Ccnk	3	0.0074431	0.026947	0.702054	687	3	-1.5156	0.99256	0.99258	1	17733	0	-1.5156
Etfa	5	0.0074483	0.026971	0.702054	688	4	-1.3594	0.065895	0.066229	0.94725	1259	1	-1.3594
Zfp131	2	0.0074488	0.026973	0.702054	689	2	-1.4966	0.99255	0.99257	1	17732	0	-1.4966
C1qc	5	0.0074539	0.026996	0.702054	690	3	-1.1379	0.28921	0.28893	1	5019	0	-1.1379
Hnrnpd	3	0.0074566	0.027009	0.702054	691	2	-1.3428	0.48762	0.48743	1	8413	0	-1.3428
Arglu1	4	0.0074638	0.027036	0.702054	692	4	-0.55999	0.99254	0.99256	1	17731	0	-0.55999
Gm16432	3	0.0074698	0.027059	0.702054	693	2	-0.21789	0.15823	0.15767	1	2801	0	-0.21789
Rnf125	4	0.007483	0.027107	0.702054	694	4	-0.67516	0.99252	0.99254	1	17730	0	-0.67516
Frg1	4	0.007486	0.027117	0.702054	695	3	-0.9611	0.090646	0.090487	0.969591	1682	0	-0.9611
Lig4	2	0.0074995	0.027168	0.702054	696	2	-2.9827	0.78535	0.78529	1	13692	0	-2.9827
Pfkfb3	5	0.0075071	0.027188	0.702054	697	3	-1.2707	0.54806	0.54782	1	9427	0	-1.2707
2005-03-01	1	0.0075073	0.027189	0.702054	698	1	-2.534	0.99249	0.99252	1	17729	0	-2.534
Capn15	5	0.0075365	0.027292	0.702054	699	5	-0.48963	0.99246	0.99249	1	17728	0	-0.48963
4930480E11Rik	4	0.0075448	0.027316	0.702054	700	4	-1.429	0.96556	0.96563	1	17132	0	-1.429
Poteg	5	0.0076001	0.027496	0.702054	701	3	-1.3012	0.89262	0.89286	1	15740	0	-1.3012
Il22ra2	4	0.0076039	0.027507	0.702054	702	3	-1.0987	0.85964	0.85977	1	15112	0	-1.0987
Men1	5	0.0076084	0.027524	0.702054	703	5	-0.71396	0.99239	0.99241	1	17727	0	-0.71396
Med21	3	0.0076114	0.027534	0.702054	704	3	-1.0761	0.96101	0.96106	1	17048	0	-1.0761
Nedd1	2	0.0076619	0.027721	0.702054	705	1	-1.6298	0.046081	0.047104	0.926906	911	0	-1.6298
Lsm14b	4	0.0077036	0.027866	0.702054	706	4	-0.57431	0.9923	0.99231	1	17726	0	-0.57431
Nabp1	5	0.0077095	0.027885	0.702054	707	4	-0.91073	0.96664	0.96671	1	17158	0	-0.91073
Glipr2	5	0.0077269	0.027949	0.702054	708	5	-0.40981	0.99227	0.99229	1	17725	0	-0.40981
Vmn1r65	4	0.0077285	0.027955	0.702054	709	4	-0.69596	0.99227	0.99229	1	17724	0	-0.69596
Angpt2	5	0.0077486	0.028025	0.702054	710	5	-0.78539	0.97289	0.97286	1	17290	0	-0.78539
Sav1	5	0.0077522	0.028037	0.702054	711	4	-0.99742	0.84282	0.84296	1	14792	0	-0.99742
Kcna7	5	0.0077529	0.02804	0.702054	712	1	0.27612	0.25085	0.25036	1	4373	0	0.27612
Gabrr2	5	0.0077529	0.02804	0.702054	714	2	0.17685	0.36447	0.36417	1	6320	0	0.17685
Dennd4c	5	0.0077529	0.02804	0.702054	713	2	0.30657	0.37384	0.37351	1	6475	0	0.30657
Gm13280	4	0.0077544	0.028046	0.702054	715	4	-0.29993	0.95945	0.95948	1	17016	0	-0.29993
Cd69	4	0.0077599	0.02807	0.702054	716	4	-0.5041	0.99224	0.99225	1	17723	0	-0.5041
Zmym2	2	0.007766	0.028089	0.702054	717	2	-1.009	0.99223	0.99224	1	17722	0	-1.009
Mpp6	5	0.0077708	0.028105	0.702054	718	2	0.33472	0.63148	0.63126	1	10895	0	0.33472
Cyp3a57	4	0.0077928	0.028176	0.702054	719	4	-0.47218	0.99221	0.99222	1	17721	0	-0.47218
Ccdc155	5	0.0078132	0.028236	0.702054	720	5	-0.2746	0.99219	0.99219	1	17720	0	-0.2746
Csnka2ip	5	0.0078236	0.028265	0.702054	721	3	-0.49263	0.62637	0.62614	1	10809	0	-0.49263
Zfp408	5	0.0078369	0.028307	0.702054	722	3	-0.095229	0.58047	0.58034	1	9985	0	-0.095229
Fdps	1	0.0078397	0.028315	0.702054	723	1	-2.3122	0.99216	0.99216	1	17719	0	-2.3122
Vmn1r180	1	0.0078397	0.028315	0.702054	724	1	-2.3122	0.99216	0.99216	1	17718	0	-2.3122
Phyh	3	0.0078442	0.028331	0.702054	725	2	-0.74685	0.13931	0.13892	1	2493	0	-0.74685
Ttc13	5	0.0078442	0.028331	0.702054	726	4	-1.1582	0.34154	0.34124	1	5938	0	-1.1582
4921539E11Rik	4	0.0078535	0.028358	0.702054	727	4	-0.68665	0.99215	0.99215	1	17717	0	-0.68665
Rhbdl2	5	0.0078567	0.028366	0.702054	728	5	-0.72377	0.97865	0.97868	1	17403	0	-0.72377
Eno1	2	0.0078569	0.028367	0.702054	729	2	-2.8415	0.99214	0.99215	1	17716	0	-2.8415
Wfdc8	5	0.0078811	0.028459	0.702909	730	4	-0.88247	0.9537	0.95368	1	16908	0	-0.88247
Rbm27	4	0.0078946	0.028511	0.702909	731	4	-1.336	0.99211	0.99211	1	17715	0	-1.336
Rabep1	4	0.0078961	0.028518	0.702909	732	3	-0.63217	0.84893	0.84905	1	14911	0	-0.63217
Dynlt3	5	0.0079208	0.028594	0.703801	733	4	-0.77629	0.60695	0.60675	1	10481	0	-0.77629
Serpina1f	5	0.0079357	0.028649	0.704205	734	5	-1.0728	0.96988	0.96993	1	17228	0	-1.0728
Naa15	4	0.0079503	0.028696	0.704391	735	3	-1.0664	0.16172	0.16115	1	2864	0	-1.0664
Kmt2c	5	0.0079832	0.028803	0.704989	736	2	0.55781	0.012326	0.015185	0.823589	332	1	0.55781
Ppp1ca	3	0.007994	0.028837	0.704989	737	2	-0.31498	0.64978	0.64961	1	11211	0	-0.31498
Sntn	3	0.007994	0.028837	0.704989	738	1	0.10944	0.81112	0.81132	1	14204	0	0.10944
Vmn1r199	4	0.0080304	0.02895	0.705222	739	3	-1.3373	0.5097	0.50952	1	8787	0	-1.3373
Prr18	5	0.0080334	0.028957	0.705222	740	4	-0.77545	0.77151	0.77135	1	13451	0	-0.77545
Slc25a27	5	0.0080349	0.028964	0.705222	741	4	-1.1378	0.90349	0.90364	1	15936	0	-1.1378
Uxs1	5	0.0080553	0.029027	0.705362	742	5	-1.0519	0.99194	0.99194	1	17713	0	-1.0519
Prpf3	3	0.0080623	0.029048	0.705362	743	2	-1.122	0.058702	0.059362	0.932788	1147	1	-1.122
Fdx1l	3	0.0080811	0.029122	0.706211	744	2	-1.3378	0.86191	0.86201	1	15139	0	-1.3378
Sp140	1	0.008122	0.029252	0.708317	745	1	-3.9595	0.99188	0.99186	1	17711	0	-3.9595
Bfsp1	5	0.0081472	0.029326	0.708317	746	5	-0.33414	0.99185	0.99184	1	17710	0	-0.33414
Stk11	1	0.0081533	0.029345	0.708317	747	1	-3.9722	0.99185	0.99184	1	17709	0	-3.9722
Vmn2r103	4	0.0081651	0.029389	0.708317	748	4	-0.6781	0.99183	0.99183	1	17708	0	-0.6781
Slc45a2	5	0.00817	0.029405	0.708317	749	5	-0.81132	0.99183	0.99182	1	17707	0	-0.81132
Smad7	5	0.0081954	0.02949	0.708854	750	5	-0.76162	0.9918	0.99179	1	17706	0	-0.76162
Lsm1	1	0.00826	0.029705	0.708854	751	1	-2.23	0.99174	0.99171	1	17705	0	-2.23
H2-Q7	3	0.0082629	0.029716	0.708854	752	3	-1.66	0.98797	0.98799	1	17610	0	-1.66
Usp19	5	0.0083116	0.029876	0.708854	753	5	-0.77038	0.99169	0.99166	1	17704	0	-0.77038
Timm21	5	0.0083132	0.029879	0.708854	754	4	-1.0634	0.78865	0.78866	1	13750	0	-1.0634
Cbx2	5	0.0083137	0.02988	0.708854	755	2	0.23636	0.7367	0.73667	1	12845	0	0.23636
Atxn7l3b	5	0.0083477	0.030005	0.708854	756	3	-0.4411	0.40985	0.40955	1	7066	0	-0.4411
Smim14	4	0.0083528	0.030024	0.708854	758	2	0.18563	0.086528	0.086452	0.969591	1599	0	0.18563
Vmn1r78	4	0.0083528	0.030024	0.708854	759	1	0.42927	0.39893	0.39862	1	6877	0	0.42927
Gml	4	0.0083528	0.030024	0.708854	757	3	-0.9296	0.72353	0.7235	1	12590	0	-0.9296
Ctr9	4	0.0083528	0.030024	0.708854	760	3	-0.85989	0.89406	0.89424	1	15762	0	-0.85989
Psmc3ip	5	0.0083853	0.03013	0.708854	761	3	-1.6763	0.23154	0.23108	1	4044	0	-1.6763
Rbpj	2	0.008424	0.030245	0.708854	762	1	-2.9544	0.67813	0.67811	1	11753	0	-2.9544
Ugt3a2	4	0.0084393	0.030294	0.708854	763	3	-1.1924	0.29844	0.29815	1	5185	0	-1.1924
Lce1m	4	0.0084453	0.030317	0.708854	764	4	-1.0382	0.99112	0.99109	1	17690	0	-1.0382
Nipal2	5	0.0084504	0.030334	0.708854	765	3	-0.2943	0.66806	0.66808	1	11555	0	-0.2943
Swsap1	3	0.0084543	0.030339	0.708854	766	3	-1.5563	0.90851	0.90867	1	16029	0	-1.5563
Vav3	7	0.0084749	0.03041	0.708854	767	4	-0.84875	0.67372	0.6737	1	11659	0	-0.84875
Pcdhb7	4	0.0084789	0.03042	0.708854	768	4	-0.6298	0.99152	0.9915	1	17703	0	-0.6298
Dok1	5	0.0084819	0.030429	0.708854	769	4	-1.2311	0.57532	0.57514	1	9901	0	-1.2311
Pold1	1	0.0084857	0.030445	0.708854	770	1	-4.1616	0.99151	0.99149	1	17702	0	-4.1616
Tspyl3	5	0.0084971	0.030488	0.708854	771	4	-1.082	0.50554	0.50535	1	8716	0	-1.082
Sepw1	5	0.0085051	0.030521	0.708854	772	4	-1.2042	0.82647	0.82658	1	14490	0	-1.2042
Fetub	5	0.0085108	0.030538	0.708854	773	5	-0.77148	0.9796	0.97963	1	17417	0	-0.77148
Chmp7	5	0.0085229	0.030573	0.708854	774	4	-1.4056	0.69798	0.69792	1	12119	0	-1.4056
Cyb5d1	5	0.0085508	0.03068	0.708854	775	5	-0.61289	0.99145	0.99142	1	17701	0	-0.61289
St13	5	0.0085536	0.030688	0.708854	776	5	-0.89063	0.99145	0.99142	1	17700	0	-0.89063
Ten1	3	0.008574	0.030746	0.708854	778	2	-0.6893	0.24007	0.23964	1	4185	0	-0.6893
Vmn2r79	3	0.008574	0.030746	0.708854	777	2	-0.65559	0.30977	0.30954	1	5377	0	-0.65559
Kif16b	5	0.0085795	0.030762	0.708854	779	4	-0.7406	0.69681	0.6967	1	12094	0	-0.7406
AI429214	5	0.0086275	0.030922	0.708854	780	4	-0.77798	0.63837	0.63818	1	11015	0	-0.77798
Rtel1	2	0.0086363	0.030947	0.708854	781	1	-2.9627	0.64754	0.64733	1	11181	0	-2.9627
Becn1	5	0.0086499	0.030992	0.708854	782	5	-0.59877	0.99135	0.99131	1	17699	0	-0.59877
Mcm6	2	0.0086685	0.031055	0.708854	783	2	-0.93009	0.99133	0.9913	1	17698	0	-0.93009
Ccnd3	5	0.0086698	0.031058	0.708854	784	5	-0.93594	0.99129	0.99125	1	17696	0	-0.93594
Caln1	5	0.008685	0.031105	0.708854	785	5	-0.3517	0.99131	0.99128	1	17697	0	-0.3517
Prcc	4	0.0086982	0.031147	0.708854	786	3	-1.1271	0.58492	0.58477	1	10070	0	-1.1271
Srp72	3	0.008718	0.031209	0.708854	787	2	-1.1804	0.013579	0.016391	0.835361	354	1	-1.1804
Tial1	5	0.0087186	0.031212	0.708854	792	3	-0.20379	0.0072853	0.01043	0.78731	238	1	-0.20379
Gm6760	5	0.0087186	0.031212	0.708854	791	3	-0.53236	0.73964	0.73965	1	12912	0	-0.53236
Gucy1a2	5	0.0087186	0.031212	0.708854	789	4	-0.76378	0.92614	0.92609	1	16377	0	-0.76378
Lrrc55	5	0.0087186	0.031212	0.708854	790	5	-0.9388	0.98011	0.98013	1	17429	0	-0.9388
Lipe	5	0.0087186	0.031212	0.708854	788	5	-0.3992	0.98103	0.98103	1	17440	0	-0.3992
4930590J08Rik	5	0.0087245	0.031232	0.708854	793	5	-0.79185	0.99128	0.99124	1	17695	0	-0.79185
Akr1b10	5	0.0087279	0.031242	0.708854	794	5	-0.76462	0.97274	0.97271	1	17285	0	-0.76462
Ska1	2	0.0087612	0.031337	0.708854	795	1	-2.3701	0.081928	0.081925	0.968613	1525	0	-2.3701
Fbxw2	5	0.0087684	0.031361	0.708854	796	5	-0.51149	0.99123	0.99119	1	17694	0	-0.51149
Gla	5	0.0087729	0.031373	0.708854	797	3	-1.0224	0.87889	0.87903	1	15475	0	-1.0224
Ubac1	4	0.0087766	0.031386	0.708854	798	2	-0.072779	0.082912	0.082893	0.968835	1543	1	-0.072779
Pcbp2	5	0.0088037	0.03148	0.708854	799	4	-0.80999	0.62118	0.62093	1	10730	0	-0.80999
Szrd1	2	0.0088112	0.031497	0.708854	800	2	-2.5909	0.91387	0.91396	1	16125	0	-2.5909
Il5ra	5	0.0088141	0.031511	0.708854	801	3	-0.46518	0.61643	0.61622	1	10650	0	-0.46518
Dtwd1	5	0.0088167	0.031523	0.708854	802	5	-0.5619	0.99118	0.99116	1	17692	0	-0.5619
Irx5	5	0.0088388	0.031609	0.708854	803	4	-0.7747	0.61651	0.61632	1	10651	0	-0.7747
Mnda	4	0.008871	0.031726	0.708854	804	4	-0.74252	0.99113	0.9911	1	17691	0	-0.74252
Snrnp40	4	0.0088762	0.031742	0.708854	805	3	-1.0368	0.22799	0.22752	1	3987	0	-1.0368
Tgif1	5	0.008891	0.031795	0.708854	806	5	-0.9938	0.98552	0.98551	1	17542	0	-0.9938
Cand2	5	0.0089169	0.03188	0.708854	807	5	-0.50138	0.99108	0.99105	1	17689	0	-0.50138
Cand1	3	0.0089294	0.031926	0.708854	808	2	-0.28879	0.037344	0.038777	0.919476	760	1	-0.28879
Cyc1	3	0.0089294	0.031926	0.708854	810	2	-0.36723	0.43028	0.42997	1	7398	0	-0.36723
Minos1	3	0.0089294	0.031926	0.708854	809	2	-0.34666	0.59238	0.59227	1	10204	0	-0.34666
Pin4	1	0.008931	0.031933	0.708854	811	1	-3.3622	0.99107	0.99104	1	17688	0	-3.3622
Bend6	5	0.008941	0.031967	0.708854	812	4	-0.88457	0.83429	0.8344	1	14634	0	-0.88457
Gbp7	4	0.008951	0.032	0.708854	813	2	0.048778	0.6986	0.69853	1	12134	0	0.048778
Ruvbl1	3	0.0089618	0.032033	0.708854	814	2	-1.9365	0.78568	0.78563	1	13698	0	-1.9365
Zfp7	3	0.0089637	0.032042	0.708854	815	3	-1.2569	0.99104	0.99101	1	17687	0	-1.2569
Hbegf	5	0.0089745	0.032084	0.708854	816	5	-0.47935	0.99103	0.991	1	17686	0	-0.47935
Ifna13	3	0.0089791	0.032099	0.708854	817	3	-1.1876	0.99102	0.99099	1	17685	0	-1.1876
Cpsf3	1	0.009	0.032153	0.709174	818	1	-3.9467	0.991	0.99097	1	17683	0	-3.9467
1110057K04Rik	5	0.00907	0.032403	0.711152	819	4	-0.99757	0.93081	0.93078	1	16480	0	-0.99757
Arl13b	5	0.0090784	0.032431	0.711152	820	4	-0.27905	0.86109	0.86121	1	15132	0	-0.27905
Nexn	5	0.0090834	0.032445	0.711152	821	5	-0.28664	0.99092	0.99089	1	17682	0	-0.28664
Oxsr1	2	0.0090984	0.032498	0.711152	822	1	-1.8857	0.064733	0.065095	0.946614	1237	0	-1.8857
Gpr155	5	0.0091112	0.032533	0.711152	823	5	-0.38104	0.99089	0.99086	1	17681	0	-0.38104
Slx4	5	0.0091174	0.032548	0.711152	824	4	-0.65794	0.72595	0.726	1	12638	0	-0.65794
Polr2g	1	0.0091443	0.032643	0.711152	825	1	-2.5524	0.99086	0.99083	1	17680	0	-2.5524
Wiz	5	0.0091461	0.03265	0.711152	826	3	-1.1195	0.68204	0.68205	1	11829	0	-1.1195
Ppp1r15a	5	0.0091494	0.032663	0.711152	827	3	-0.017002	0.88722	0.88743	1	15630	0	-0.017002
Sox17	5	0.0091507	0.032666	0.711152	828	5	-0.3372	0.99085	0.99082	1	17679	0	-0.3372
Eif5b	4	0.0091753	0.032758	0.711152	829	2	0.19244	0.17964	0.17916	1	3175	0	0.19244
Prg3	5	0.0091851	0.032791	0.711152	830	3	-0.16824	0.063755	0.064159	0.943398	1227	1	-0.16824
Prr5l	5	0.0091856	0.032794	0.711152	831	2	0.3444	0.28522	0.28489	1	4951	0	0.3444
Vmn2r17	5	0.0091856	0.032794	0.711152	832	3	-0.69902	0.68918	0.68914	1	11955	0	-0.69902
Syt11	5	0.0092101	0.032874	0.711695	833	4	-1.1682	0.80207	0.80213	1	14028	0	-1.1682
Mtfr1	4	0.0092328	0.032941	0.711695	834	3	-0.98619	0.38633	0.38598	1	6678	0	-0.98619
Dyx1c1	5	0.0092449	0.032977	0.711695	835	4	-0.94302	0.79627	0.79632	1	13899	0	-0.94302
Sstr4	5	0.0092494	0.032994	0.711695	836	4	-0.44843	0.85194	0.8521	1	14971	0	-0.44843
Kctd4	5	0.0092801	0.033096	0.711695	837	3	-1.1388	0.69494	0.69483	1	12055	0	-1.1388
Exosc9	3	0.0092874	0.033116	0.711695	838	3	-0.71418	0.99071	0.9907	1	17678	0	-0.71418
Ankk1	4	0.0093224	0.033232	0.711695	839	4	-1.2682	0.95533	0.95531	1	16937	0	-1.2682
Nap1l5	5	0.0093237	0.033237	0.711695	840	5	-0.76482	0.99068	0.99066	1	17677	0	-0.76482
Mtch2	2	0.0093356	0.033282	0.711695	841	1	-1.4649	0.11057	0.1103	0.979278	2031	0	-1.4649
1700013D24Rik	3	0.0093376	0.033292	0.711695	842	3	-1.58	0.97047	0.97051	1	17242	0	-1.58
Cdk14	5	0.009357	0.033349	0.711695	843	4	-0.8392	0.69481	0.6947	1	12051	0	-0.8392
Cdkn2a	6	0.0093574	0.033353	0.711695	844	6	-0.56091	0.98932	0.98933	1	17642	0	-0.56091
Marveld2	9	0.0093763	0.033422	0.711695	845	6	-0.7472	0.99101	0.99099	1	17684	0	-0.7472
Bcl9	5	0.0093782	0.033425	0.711695	846	4	-1.3223	0.92568	0.92565	1	16369	0	-1.3223
Itsn1	5	0.0093805	0.033433	0.711695	847	5	-0.91065	0.9789	0.97891	1	17408	0	-0.91065
Eef1g	1	0.009414	0.033543	0.711695	848	1	-3.0543	0.99059	0.99057	1	17676	0	-3.0543
Glyatl3	4	0.0094184	0.033552	0.711695	849	4	-0.80816	0.99058	0.99057	1	17675	0	-0.80816
Bach1	5	0.0094255	0.03357	0.711695	850	3	-0.35807	0.50347	0.50326	1	8684	0	-0.35807
Cst9	5	0.0094397	0.033624	0.711695	851	5	-0.45889	0.99056	0.99055	1	17674	0	-0.45889
Cyp2c29	4	0.0094412	0.033628	0.711695	852	3	-0.86361	0.87325	0.87338	1	15361	0	-0.86361
Brk1	2	0.0094491	0.033651	0.711695	853	2	-1.4261	0.99055	0.99054	1	17673	0	-1.4261
1700029J07Rik	4	0.0094586	0.033687	0.711695	854	3	-0.89093	0.31317	0.31294	1	5435	0	-0.89093
Gngt2	3	0.0094816	0.033758	0.712195	855	3	-0.93121	0.99052	0.9905	1	17671	0	-0.93121
Ccnh	3	0.0094917	0.03379	0.712195	856	3	-1.3252	0.99051	0.99049	1	17670	0	-1.3252
Sco1	2	0.0095371	0.03394	0.714529	857	2	-1.3612	0.99046	0.99044	1	17669	0	-1.3612
AI467606	5	0.009551	0.033992	0.714793	858	4	-0.65586	0.61885	0.61866	1	10686	0	-0.65586
Prc1	1	0.009577	0.034069	0.71516	859	1	-3.2742	0.99042	0.99039	1	17668	0	-3.2742
Nsfl1c	3	0.0095854	0.0341	0.71516	860	3	-1.9113	0.89906	0.89925	1	15839	0	-1.9113
Supt4a	2	0.0096103	0.034179	0.71516	861	1	-2.8834	0.35185	0.35162	1	6102	0	-2.8834
Msra	5	0.0096132	0.034189	0.71516	862	4	-0.60172	0.86475	0.86482	1	15196	0	-0.60172
Dennd5a	5	0.0096173	0.034208	0.71516	863	3	-1.0884	0.46591	0.4656	1	8032	0	-1.0884
Sgms1	4	0.009643	0.034301	0.716269	864	4	-1.1657	0.97546	0.97548	1	17343	0	-1.1657
Tbcd	2	0.0096727	0.034394	0.716406	865	1	-3.0058	0.56944	0.56927	1	9788	0	-3.0058
Nyap2	5	0.0096836	0.034427	0.716406	867	4	-0.35061	0.64835	0.64814	1	11193	0	-0.35061
She	5	0.0096836	0.034427	0.716406	866	4	-0.23946	0.96128	0.96134	1	17055	0	-0.23946
Gm614	5	0.0097044	0.0345	0.717109	868	3	-1.2203	0.7049	0.7049	1	12253	0	-1.2203
Vmn1r169	4	0.0097255	0.034564	0.717617	869	4	-0.58644	0.99027	0.99026	1	17667	0	-0.58644
Med4	2	0.0097428	0.034615	0.717839	870	2	-1.0748	0.99026	0.99024	1	17666	0	-1.0748
Fzr1	2	0.0097837	0.034752	0.719247	871	2	-1.5434	0.99022	0.9902	1	17665	0	-1.5434
Ltbp1	5	0.0097854	0.034762	0.719247	872	5	-0.61371	0.99021	0.9902	1	17664	0	-0.61371
Dnm2	1	0.0098028	0.034823	0.719682	873	1	-2.6967	0.9902	0.99018	1	17663	0	-2.6967
Ints5	3	0.0098364	0.034941	0.720527	874	2	-1.5056	0.14318	0.14266	1	2562	0	-1.5056
Mettl1	5	0.0098553	0.035008	0.720527	875	4	-0.77404	0.75036	0.75024	1	13093	0	-0.77404
Scp2	4	0.009863	0.035031	0.720527	876	4	-0.67704	0.99014	0.99013	1	17662	0	-0.67704
C87499	4	0.0098686	0.035049	0.720527	877	3	-0.75596	0.15454	0.15403	1	2746	0	-0.75596
Ndufs4	5	0.0098865	0.035103	0.720527	878	5	-0.37747	0.99011	0.99011	1	17661	0	-0.37747
Arsj	5	0.0099255	0.035232	0.720527	879	5	-0.52884	0.99007	0.99008	1	17660	0	-0.52884
Rps21	1	0.0099345	0.035261	0.720527	880	1	-2.5696	0.99007	0.99006	1	17659	0	-2.5696
Slc10a3	5	0.0099453	0.035297	0.720527	881	3	-1.2074	0.70082	0.70081	1	12181	0	-1.2074
Mtmr3	4	0.0099474	0.035303	0.720527	882	3	-0.81962	0.024926	0.02703	0.910959	528	1	-0.81962
Polh	4	0.0099474	0.035303	0.720527	883	2	-0.32592	0.3643	0.36402	1	6316	0	-0.32592
Gng13	4	0.0099474	0.035303	0.720527	884	3	-0.68837	0.83406	0.83416	1	14629	0	-0.68837
Ptpn11	5	0.0099636	0.035351	0.720675	885	2	0.30122	0.61727	0.61707	1	10663	0	0.30122
Zfp932	4	0.0099908	0.035438	0.721376	886	4	-0.75325	0.99001	0.99001	1	17656	0	-0.75325
5430427O19Rik	5	0.010067	0.035691	0.721376	887	2	0.099448	0.59291	0.59279	1	10215	0	0.099448
Tprkb	3	0.01007	0.035698	0.721376	888	2	-0.55405	0.15783	0.15726	1	2794	0	-0.55405
AF366264	3	0.01007	0.035698	0.721376	889	2	-0.20216	0.47252	0.47224	1	8138	0	-0.20216
Cmah	5	0.010076	0.035717	0.721376	890	4	-0.80703	0.27444	0.27398	1	4753	0	-0.80703
Cyb5d2	4	0.010083	0.035741	0.721376	891	3	-1.2759	0.78958	0.78959	1	13764	0	-1.2759
Zfp42	5	0.010085	0.035748	0.721376	892	5	-0.6425	0.98992	0.98992	1	17655	0	-0.6425
Pigg	5	0.010086	0.035752	0.721376	893	2	0.38015	0.12712	0.12675	0.99553	2297	0	0.38015
Tle3	5	0.010096	0.035789	0.721376	894	5	-0.52288	0.9899	0.98991	1	17654	0	-0.52288
Dpp9	5	0.010103	0.035818	0.721376	895	4	-1.2457	0.94903	0.94898	1	16830	0	-1.2457
Chfr	5	0.01011	0.035841	0.721376	896	4	-0.73887	0.87699	0.87714	1	15437	0	-0.73887
Ciao1	2	0.010118	0.035865	0.721376	897	2	-1.6756	0.98988	0.98989	1	17653	0	-1.6756
Hyou1	1	0.010192	0.0361	0.721544	898	1	-2.8847	0.98981	0.98981	1	17652	0	-2.8847
Tnfsf13	4	0.010221	0.036198	0.721544	899	4	-0.74907	0.97054	0.97058	1	17245	0	-0.74907
Slc9b2	5	0.010231	0.036234	0.721544	900	2	0.53568	0.38259	0.38227	1	6625	0	0.53568
Wbp11	5	0.010239	0.036256	0.721544	901	2	0.44772	0.00049432	0.0010177	0.527228	32	2	0.44772
Nr1h4	5	0.010245	0.036273	0.721544	902	4	-0.66451	0.26879	0.26838	1	4672	0	-0.66451
Kprp	5	0.010289	0.036423	0.721544	903	5	-0.47551	0.98971	0.98972	1	17651	0	-0.47551
Vrk1	2	0.010297	0.03645	0.721544	904	2	-2.0041	0.98636	0.98633	1	17573	0	-2.0041
Apobr	5	0.010321	0.036515	0.721544	905	4	-0.80561	0.93176	0.93173	1	16491	0	-0.80561
1110034G24Rik	5	0.010337	0.036562	0.721544	906	4	-0.75887	0.96809	0.96815	1	17190	0	-0.75887
Gstm4	5	0.010354	0.036615	0.721544	907	4	-0.84411	0.63908	0.63892	1	11027	0	-0.84411
H2-D1	4	0.010367	0.036662	0.721544	908	4	-0.93064	0.98963	0.98964	1	17649	0	-0.93064
Snrpd1	1	0.010374	0.036689	0.721544	909	1	-2.0041	0.98963	0.98963	1	17648	0	-2.0041
Thoc1	1	0.010374	0.036689	0.721544	910	1	-2.0041	0.98963	0.98963	1	17647	0	-2.0041
Erap1	4	0.010385	0.03672	0.721544	911	4	-0.44072	0.98962	0.98962	1	17646	0	-0.44072
2810403A07Rik	5	0.010389	0.036733	0.721544	912	3	-0.38992	0.46409	0.46377	1	7997	0	-0.38992
Sertad4	5	0.010417	0.036825	0.721544	913	5	-0.62946	0.98958	0.98959	1	17645	0	-0.62946
Nme8	4	0.010427	0.036856	0.721544	914	4	-0.92211	0.98957	0.98959	1	17644	0	-0.92211
BC005561	5	0.01043	0.036866	0.721544	915	2	0.24521	0.058029	0.058713	0.932484	1136	1	0.24521
Bbs10	5	0.01043	0.036866	0.721544	917	3	-0.44106	0.54204	0.5419	1	9323	0	-0.44106
Gphn	5	0.01043	0.036866	0.721544	920	4	-0.1571	0.68737	0.68734	1	11923	0	-0.1571
Cdh2	5	0.01043	0.036866	0.721544	916	1	0.32547	0.74342	0.74342	1	12975	0	0.32547
Fam114a2	5	0.01043	0.036866	0.721544	918	3	-0.0516	0.78337	0.78334	1	13660	0	-0.0516
Syce1	5	0.01043	0.036866	0.721544	919	5	-0.86351	0.98875	0.98878	1	17628	0	-0.86351
Sgol1	4	0.010432	0.036876	0.721544	921	3	-0.97591	0.72316	0.72315	1	12581	0	-0.97591
Amt	5	0.010439	0.036892	0.721544	922	2	0.23032	0.35948	0.35915	1	6243	0	0.23032
Cdt1	4	0.010445	0.036913	0.721544	923	2	-0.19607	0.062526	0.06298	0.939013	1209	1	-0.19607
Ppat	5	0.010473	0.037	0.722071	924	4	-0.66583	0.72013	0.72012	1	12518	0	-0.66583
Ophn1	5	0.010479	0.03702	0.722071	925	4	-0.77	0.73196	0.73198	1	12758	0	-0.77
Slc25a15	5	0.010499	0.037082	0.7225	926	4	-0.89832	0.69992	0.69988	1	12158	0	-0.89832
Fkbp8	5	0.010517	0.037145	0.722628	927	4	-0.6706	0.8532	0.85337	1	14998	0	-0.6706
Ston1	5	0.010523	0.037169	0.722628	928	4	-0.88633	0.16161	0.16104	1	2863	0	-0.88633
Pcif1	5	0.010545	0.037236	0.723161	929	3	-1.0853	0.61698	0.61675	1	10660	0	-1.0853
Ssbp2	5	0.010587	0.037388	0.72456	930	3	-0.58978	0.49561	0.49539	1	8558	0	-0.58978
Cenpo	2	0.010596	0.037424	0.72456	931	1	-2.2877	0.27296	0.27246	1	4731	0	-2.2877
Trpc1	5	0.010603	0.03745	0.72456	932	3	-0.76921	0.14031	0.13988	1	2512	0	-0.76921
Naa40	5	0.010608	0.037469	0.72456	933	4	-0.99704	0.86414	0.86421	1	15181	0	-0.99704
Ccdc67	5	0.010671	0.037675	0.72776	934	4	-1.0446	0.8717	0.87181	1	15328	0	-1.0446
Cyp21a1	5	0.010704	0.037787	0.729142	935	5	-0.73552	0.98007	0.98008	1	17427	0	-0.73552
C1ql3	5	0.010717	0.037829	0.729188	936	4	-0.58832	0.92248	0.9225	1	16310	0	-0.58832
Lipt2	5	0.010741	0.037918	0.730116	937	4	-1.1046	0.95282	0.95279	1	16894	0	-1.1046
Zfat	4	0.010757	0.037981	0.730546	938	3	-0.86967	0.81064	0.81081	1	14194	0	-0.86967
H1f0	5	0.010769	0.038023	0.73057	939	5	-0.75601	0.98923	0.98926	1	17640	0	-0.75601
Hmg20a	5	0.010824	0.038203	0.732573	940	5	-1.0199	0.98849	0.9885	1	17618	0	-1.0199
Lrrc6	4	0.010828	0.038215	0.732573	941	4	-0.879	0.98917	0.9892	1	17638	0	-0.879
Gm5087	1	0.010838	0.038249	0.732573	942	1	-2.8977	0.98916	0.98919	1	17637	0	-2.8977
Il10rb	5	0.010878	0.038392	0.733232	943	4	-0.34857	0.95107	0.95102	1	16866	0	-0.34857
Qrich1	4	0.010879	0.038394	0.733232	944	3	-0.91256	0.67526	0.67528	1	11695	0	-0.91256
Apitd1	5	0.010885	0.038415	0.733232	945	5	-0.34081	0.98912	0.98915	1	17636	0	-0.34081
Eif2s3x	2	0.010908	0.038493	0.733232	946	2	-1.7784	0.75841	0.75827	1	13241	0	-1.7784
Tmem106a	5	0.010914	0.038514	0.733232	947	3	-1.3046	0.85617	0.85631	1	15049	0	-1.3046
Rab18	4	0.010918	0.038527	0.733232	948	3	-0.29424	0.89428	0.89446	1	15764	0	-0.29424
Ccdc38	5	0.010959	0.038656	0.734607	949	4	-0.45263	0.80966	0.80982	1	14175	0	-0.45263
Dgka	5	0.010966	0.038681	0.734607	950	5	-0.4193	0.98903	0.98906	1	17635	0	-0.4193
Mei4	5	0.011005	0.038808	0.736249	951	5	-0.57257	0.989	0.98902	1	17634	0	-0.57257
Rnf185	5	0.011049	0.038945	0.738076	952	5	-0.7124	0.98747	0.98749	1	17597	0	-0.7124
Tcta	5	0.011078	0.039032	0.738954	953	5	-0.3044	0.98892	0.98895	1	17632	0	-0.3044
Pkp2	5	0.011138	0.039235	0.74072	954	5	-0.41477	0.98886	0.98889	1	17631	0	-0.41477
Mttp	5	0.011153	0.039276	0.74072	955	3	-1.1549	0.11785	0.11746	0.986178	2147	0	-1.1549
Vmn1r176	2	0.011158	0.03929	0.74072	956	2	-1.9973	0.87931	0.87947	1	15485	0	-1.9973
9430020K01Rik	5	0.011188	0.039398	0.74072	957	4	-1.0072	0.91938	0.91941	1	16245	0	-1.0072
Agk	4	0.011198	0.039434	0.74072	958	4	-0.41035	0.9888	0.98884	1	17630	0	-0.41035
Dazl	4	0.011209	0.03948	0.74072	959	4	-0.95551	0.98147	0.98146	1	17450	0	-0.95551
Akr1c14	3	0.011228	0.039544	0.74072	960	2	-0.93714	0.82058	0.82074	1	14387	0	-0.93714
Pak4	5	0.011229	0.039546	0.74072	961	3	-1.2255	0.95853	0.95855	1	16994	0	-1.2255
Ralgapb	5	0.011243	0.039587	0.74072	962	5	-0.59452	0.98876	0.98878	1	17629	0	-0.59452
Serpinb1c	5	0.011258	0.039632	0.74072	963	3	-1.1804	0.77438	0.77428	1	13497	0	-1.1804
Commd7	5	0.011266	0.039667	0.74072	964	4	-0.80873	0.88167	0.88181	1	15528	0	-0.80873
Tiprl	1	0.011289	0.039747	0.74072	965	1	-2.0062	0.98871	0.98874	1	17626	0	-2.0062
Exosc4	1	0.011289	0.039747	0.74072	966	1	-2.0062	0.98871	0.98874	1	17627	0	-2.0062
Hmgb4	5	0.011295	0.039763	0.74072	967	5	-0.80328	0.9887	0.98874	1	17625	0	-0.80328
Smpx	4	0.0113	0.039775	0.74072	968	4	-0.61184	0.9887	0.98874	1	17624	0	-0.61184
Cadm3	5	0.011302	0.039783	0.74072	969	5	-0.42053	0.9887	0.98873	1	17623	0	-0.42053
Cerk	5	0.011339	0.039906	0.741814	970	4	-0.73147	0.71506	0.71512	1	12429	0	-0.73147
Sp6	4	0.011353	0.039955	0.741814	971	4	-1.2466	0.95766	0.95766	1	16977	0	-1.2466
Pcdhb9	4	0.011366	0.040002	0.741814	972	2	-0.72415	0.71532	0.71536	1	12436	0	-0.72415
H2-M10.1	4	0.011367	0.040009	0.741814	973	3	-0.80753	0.88783	0.88806	1	15641	0	-0.80753
Ube2q1	5	0.011389	0.040075	0.741814	974	5	-0.39639	0.98861	0.98863	1	17622	0	-0.39639
Ccl8	5	0.011423	0.040186	0.741814	975	4	-0.70055	0.91425	0.91434	1	16133	0	-0.70055
Ppp3r1	5	0.011456	0.040303	0.741814	978	2	0.23735	0.073118	0.073242	0.951567	1388	1	0.23735
Glrx2	5	0.011456	0.040303	0.741814	977	1	0.48241	0.60525	0.60504	1	10449	0	0.48241
Cd36	5	0.011456	0.040303	0.741814	976	4	-0.92246	0.9429	0.94288	1	16729	0	-0.92246
Zfp2	5	0.011476	0.040366	0.741814	979	4	-1.1329	0.46679	0.46647	1	8047	0	-1.1329
Hnrnph1	5	0.011487	0.040399	0.741814	980	4	-1.4225	0.32278	0.3225	1	5616	0	-1.4225
Sarnp	2	0.011487	0.040401	0.741814	981	2	-1.2063	0.98851	0.98852	1	17621	0	-1.2063
Vps72	3	0.011492	0.040413	0.741814	982	2	-1.2654	0.028161	0.030141	0.910959	583	1	-1.2654
Nlrx1	5	0.011493	0.040417	0.741814	983	5	-0.39826	0.98851	0.98852	1	17620	0	-0.39826
Prpf38b	2	0.011507	0.040468	0.741996	984	1	-3.1917	0.60616	0.60596	1	10467	0	-3.1917
Dcun1d5	5	0.011534	0.040554	0.742229	985	4	-0.74236	0.71072	0.71073	1	12343	0	-0.74236
Cnrip1	5	0.011541	0.040579	0.742229	986	4	-0.70682	0.40535	0.40501	1	6995	0	-0.70682
Api5	4	0.011557	0.040628	0.742229	987	3	-1.118	0.53923	0.53898	1	9275	0	-1.118
Nfkbib	5	0.011564	0.040651	0.742229	988	5	-1.1084	0.9741	0.97408	1	17313	0	-1.1084
D130040H23Rik	4	0.011576	0.040686	0.742229	989	2	-0.48457	0.01241	0.015269	0.823589	334	1	-0.48457
Anapc16	4	0.011597	0.040758	0.742599	990	3	-0.97788	0.89549	0.89568	1	15786	0	-0.97788
Sirt1	5	0.011607	0.040789	0.742599	991	3	-1.0096	0.27788	0.2775	1	4814	0	-1.0096
Srrm1	3	0.011658	0.040963	0.743279	992	2	-0.36321	0.0574	0.058126	0.931065	1125	1	-0.36321
Rab10	4	0.011664	0.040989	0.743279	993	3	-0.24805	0.64251	0.64236	1	11085	0	-0.24805
Epha1	5	0.011677	0.041028	0.743279	994	4	-0.98843	0.65405	0.65396	1	11284	0	-0.98843
Paip2	4	0.011682	0.041045	0.743279	995	4	-0.45104	0.98832	0.98834	1	17617	0	-0.45104
Adamtsl5	5	0.011683	0.041047	0.743279	996	4	-0.75167	0.96738	0.96746	1	17175	0	-0.75167
Brms1	3	0.011693	0.041088	0.743279	997	3	-1.0171	0.94046	0.94038	1	16666	0	-1.0171
Mcl1	2	0.011712	0.041155	0.743279	998	2	-1.4737	0.98829	0.98831	1	17616	0	-1.4737
Egr1	5	0.011723	0.041196	0.743279	999	3	-1.0158	0.14773	0.14722	1	2636	0	-1.0158
Tmem201	5	0.011735	0.041242	0.743279	1000	1	0.81599	0.24721	0.2467	1	4312	0	0.81599
Sf3b1	2	0.01175	0.041291	0.743279	1001	2	-1.2543	0.98825	0.98827	1	17615	0	-1.2543
Slc25a53	4	0.011761	0.041327	0.743279	1002	4	-1.2637	0.96751	0.96758	1	17178	0	-1.2637
Rps20	2	0.011769	0.041358	0.743279	1003	1	-3.0835	0.34437	0.3441	1	5984	0	-3.0835
Hoxa7	5	0.011771	0.041362	0.743279	1004	3	-1.4023	0.51222	0.51195	1	8827	0	-1.4023
Hoxb7	5	0.01179	0.04142	0.743574	1005	3	-1.203	0.88886	0.88907	1	15665	0	-1.203
Tmem163	5	0.011822	0.041535	0.744912	1006	3	-0.072351	0.84079	0.84094	1	14751	0	-0.072351
Myh1	5	0.011864	0.041667	0.745067	1007	5	-0.69023	0.98814	0.98814	1	17614	0	-0.69023
Gm4763	5	0.011879	0.041713	0.745067	1008	4	-1.0945	0.62095	0.62069	1	10724	0	-1.0945
Mrgpre	5	0.011884	0.041727	0.745067	1009	5	-0.29153	0.98812	0.98812	1	17613	0	-0.29153
Defb40	4	0.011888	0.04174	0.745067	1010	2	-0.068277	0.8427	0.84283	1	14789	0	-0.068277
Gid8	5	0.01189	0.04175	0.745067	1011	5	-0.70035	0.98811	0.98811	1	17612	0	-0.70035
Gsta4	4	0.011921	0.041868	0.745323	1012	4	-1.1782	0.97527	0.9753	1	17339	0	-1.1782
Egln2	5	0.011939	0.041926	0.745323	1013	4	-0.82942	0.95196	0.95193	1	16884	0	-0.82942
Phf21b	5	0.011984	0.042062	0.745323	1014	5	-1.1477	0.98524	0.98523	1	17533	0	-1.1477
Ccdc125	4	0.011989	0.042088	0.745323	1015	3	-1.0919	0.82581	0.82595	1	14475	0	-1.0919
Ppih	4	0.011993	0.042103	0.745323	1016	3	-1.1831	0.88431	0.8845	1	15572	0	-1.1831
Ifi35	5	0.012015	0.042166	0.745323	1017	1	0.67534	0.17578	0.17525	1	3106	0	0.67534
Allc	5	0.012015	0.042166	0.745323	1018	1	0.56268	0.19103	0.19039	1	3371	0	0.56268
Plp1	5	0.012015	0.042166	0.745323	1019	2	0.1958	0.35193	0.3517	1	6103	0	0.1958
2610528J11Rik	5	0.012015	0.042166	0.745323	1020	1	0.26014	0.78857	0.78858	1	13748	0	0.26014
Fam3c	4	0.012018	0.042178	0.745323	1021	3	-0.57104	0.44823	0.44793	1	7712	0	-0.57104
Pabpn1	2	0.012055	0.042304	0.746625	1022	2	-3.4798	0.85468	0.85481	1	15025	0	-3.4798
Usp38	5	0.012064	0.042334	0.746625	1023	2	1.2468	0.055096	0.055819	0.926906	1084	1	1.2468
Psd3	5	0.012093	0.042432	0.747515	1024	4	-0.8438	0.86953	0.86963	1	15279	0	-0.8438
Fntb	3	0.012106	0.042468	0.747515	1025	1	0.29572	0.31233	0.31206	1	5423	0	0.29572
N4bp2l2	3	0.012136	0.042562	0.748446	1026	3	-0.85999	0.98786	0.98789	1	17609	0	-0.85999
Aamdc	9	0.012206	0.042788	0.750935	1027	6	-0.44055	0.81447	0.81463	1	14279	0	-0.44055
Sgcd	5	0.012228	0.042841	0.750935	1028	5	-0.45194	0.98777	0.98778	1	17608	0	-0.45194
Zfp503	5	0.012248	0.042904	0.750935	1029	5	-0.80702	0.98775	0.98776	1	17607	0	-0.80702
Zmpste24	5	0.012255	0.042923	0.750935	1030	5	-0.56951	0.98774	0.98775	1	17606	0	-0.56951
Gm9041	1	0.012261	0.042943	0.750935	1031	1	-2.6832	0.98774	0.98775	1	17605	0	-2.6832
Nfatc2ip	5	0.012264	0.042953	0.750935	1032	4	-1.0415	0.68935	0.68931	1	11960	0	-1.0415
Ccs	5	0.012288	0.043031	0.751417	1033	3	-0.64173	0.065004	0.065371	0.946614	1243	1	-0.64173
Noxa1	5	0.012298	0.043064	0.751417	1034	5	-0.74221	0.9877	0.98771	1	17604	0	-0.74221
Krt35	5	0.012324	0.043162	0.75169	1035	3	-0.13603	0.87148	0.8716	1	15324	0	-0.13603
Gpbp1	5	0.012326	0.043166	0.75169	1036	5	-0.46339	0.98767	0.98768	1	17603	0	-0.46339
Slco1a1	3	0.012342	0.043218	0.75169	1037	3	-1.0547	0.96579	0.96586	1	17137	0	-1.0547
Aasdhppt	1	0.012362	0.043278	0.75169	1038	1	-3.6753	0.98764	0.98765	1	17602	0	-3.6753
Lce1d	2	0.01238	0.04333	0.75169	1040	2	-1.6466	0.82311	0.82326	1	14431	0	-1.6466
Lyrm4	2	0.01238	0.04333	0.75169	1039	2	-1.9824	0.96309	0.96318	1	17086	0	-1.9824
Optn	5	0.012419	0.043463	0.752771	1041	5	-0.25854	0.97207	0.97206	1	17275	0	-0.25854
Ncl	2	0.012479	0.043664	0.752771	1042	1	-1.0685	0.079715	0.079726	0.966681	1488	0	-1.0685
Rtn4rl2	5	0.012496	0.043712	0.752771	1043	5	-0.30456	0.9875	0.98752	1	17600	0	-0.30456
D730039F16Rik	4	0.01251	0.043755	0.752771	1044	2	-0.017321	0.43792	0.43758	1	7530	0	-0.017321
1600016N20Rik	4	0.01251	0.043755	0.752771	1045	2	0.0044186	0.80933	0.80949	1	14170	0	0.0044186
Ostf1	4	0.012517	0.043775	0.752771	1046	4	-0.77708	0.98748	0.9875	1	17599	0	-0.77708
Tspyl1	5	0.012525	0.043808	0.752771	1047	5	-0.41735	0.98748	0.98749	1	17598	0	-0.41735
Atp6ap1	5	0.01254	0.043857	0.752771	1048	5	-0.28952	0.98746	0.98748	1	17596	0	-0.28952
Cyp11b1	5	0.012542	0.043863	0.752771	1049	4	-0.74947	0.42136	0.42106	1	7253	0	-0.74947
Magi1	5	0.012552	0.043892	0.752771	1050	3	-0.988	0.9422	0.94213	1	16707	0	-0.988
Cxcr3	5	0.012557	0.04391	0.752771	1051	4	-1.0072	0.95437	0.95436	1	16919	0	-1.0072
Trmt5	4	0.012558	0.043912	0.752771	1052	2	-0.34697	0.13103	0.13074	0.99787	2362	0	-0.34697
Fmo4	5	0.012568	0.043944	0.752771	1053	4	-1.0561	0.74133	0.74136	1	12938	0	-1.0561
Tnfaip8l1	5	0.012579	0.043976	0.752771	1054	5	-0.54578	0.98742	0.98744	1	17594	0	-0.54578
Ppp4r1	5	0.012593	0.044023	0.752855	1055	5	-0.3494	0.98741	0.98743	1	17593	0	-0.3494
Ift88	3	0.012609	0.044069	0.75293	1056	2	-0.68222	0.47	0.46971	1	8100	0	-0.68222
Slc11a1	5	0.012627	0.044118	0.753061	1057	5	-0.80145	0.98737	0.98739	1	17592	0	-0.80145
Serpinb9c	5	0.012673	0.04427	0.754932	1058	3	-1.2333	0.79436	0.79436	1	13854	0	-1.2333
Vmn2r18	5	0.0127	0.044359	0.755734	1059	3	-1.08	0.60196	0.60173	1	10377	0	-1.08
Nme1	5	0.012761	0.044553	0.758318	1060	2	0.89517	0.14646	0.14595	1	2615	0	0.89517
Rad54b	6	0.012787	0.044645	0.758342	1061	6	-0.52147	0.98721	0.98722	1	17591	0	-0.52147
Slc25a28	1	0.012794	0.044673	0.758342	1062	1	-2.4373	0.98721	0.98722	1	17590	0	-2.4373
Nr1h3	5	0.012803	0.044702	0.758342	1063	3	-0.2091	0.77575	0.77567	1	13519	0	-0.2091
Fra10ac1	4	0.012808	0.044722	0.758342	1064	2	-0.67154	0.83433	0.83443	1	14635	0	-0.67154
Defb36	5	0.012841	0.044827	0.759415	1065	3	-1.1157	0.86648	0.86657	1	15220	0	-1.1157
Fam76b	4	0.012868	0.044914	0.760161	1066	3	-0.9232	0.81405	0.81422	1	14276	0	-0.9232
Psmg3	2	0.012928	0.045097	0.761658	1067	1	-0.60655	0.0006647	0.0013289	0.527228	45	1	-0.60655
Ift74	4	0.012937	0.045122	0.761658	1068	4	-0.822	0.98706	0.98707	1	17589	0	-0.822
Lphn3	5	0.012939	0.045129	0.761658	1069	5	-0.77219	0.98706	0.98706	1	17588	0	-0.77219
Lrsam1	5	0.012967	0.045215	0.762242	1070	3	-1.0704	0.82115	0.82128	1	14396	0	-1.0704
Mtg1	2	0.012979	0.045248	0.762242	1071	2	-0.99188	0.98702	0.98702	1	17587	0	-0.99188
Calu	3	0.013025	0.045389	0.763179	1072	3	-0.81298	0.98697	0.98697	1	17586	0	-0.81298
Colec11	5	0.01304	0.045436	0.763179	1073	2	0.11026	0.58459	0.58447	1	10066	0	0.11026
Shroom2	5	0.013042	0.04545	0.763179	1074	5	-0.50649	0.98696	0.98695	1	17585	0	-0.50649
Cables2	5	0.01307	0.045532	0.763179	1075	3	-0.10061	0.92855	0.92852	1	16430	0	-0.10061
Ippk	5	0.013074	0.045545	0.763179	1076	5	-0.42404	0.98693	0.98692	1	17584	0	-0.42404
Cad	5	0.013079	0.045558	0.763179	1077	3	-0.63963	0.52187	0.52172	1	8989	0	-0.63963
Sh2d1b1	3	0.013096	0.045612	0.763179	1078	3	-0.80346	0.9869	0.9869	1	17583	0	-0.80346
Zfp644	4	0.013106	0.045642	0.763179	1079	2	0.012385	0.12491	0.12454	0.994588	2257	0	0.012385
Opn1mw	4	0.013132	0.045736	0.763359	1080	2	-0.48628	0.032045	0.033763	0.91386	665	1	-0.48628
2610305D13Rik	2	0.01314	0.045766	0.763359	1081	2	-1.4706	0.98686	0.98686	1	17582	0	-1.4706
Lmtk3	5	0.013149	0.045801	0.763359	1082	4	-1.1563	0.18285	0.18233	1	3222	0	-1.1563
Clgn	5	0.013157	0.045822	0.763359	1083	3	-0.74409	0.12998	0.12967	0.996793	2347	0	-0.74409
Mrps31	4	0.013177	0.045878	0.76343	1084	4	-0.45278	0.98682	0.98681	1	17581	0	-0.45278
Fam72a	4	0.013187	0.045911	0.76343	1085	4	-0.44041	0.98681	0.9868	1	17580	0	-0.44041
BC004004	4	0.013209	0.045994	0.764104	1086	3	-0.90529	0.40395	0.40362	1	6972	0	-0.90529
Ccrl2	5	0.013276	0.046204	0.766183	1087	5	-0.26997	0.98672	0.98671	1	17579	0	-0.26997
Arhgap10	5	0.013297	0.046274	0.766183	1088	3	-0.91266	0.76747	0.7673	1	13392	0	-0.91266
Slfn5	5	0.013306	0.046304	0.766183	1089	5	-0.18766	0.98669	0.98668	1	17578	0	-0.18766
Zc3h8	2	0.013339	0.046411	0.766183	1090	1	-1.7896	0.7507	0.75059	1	13098	0	-1.7896
Cisd2	4	0.013381	0.046551	0.766183	1091	3	-0.84	0.85947	0.8596	1	15108	0	-0.84
Cdk11b	3	0.01343	0.046703	0.766183	1092	2	-0.25974	0.7866	0.78657	1	13712	0	-0.25974
Pmch	4	0.01347	0.046828	0.766183	1093	2	-0.43937	0.74843	0.74834	1	13050	0	-0.43937
Tcea1	5	0.013481	0.046855	0.766183	1094	5	-0.91446	0.98652	0.98649	1	17577	0	-0.91446
2700062C07Rik	1	0.013516	0.046958	0.766183	1095	1	-2.1054	0.98648	0.98646	1	17576	0	-2.1054
Aldh9a1	5	0.013543	0.047058	0.766183	1096	3	-1.1296	0.69011	0.69006	1	11972	0	-1.1296
Rmdn2	4	0.013547	0.047064	0.766183	1097	3	-1.3165	0.73965	0.73966	1	12913	0	-1.3165
Zfp229	4	0.01355	0.047072	0.766183	1098	3	-0.80291	0.93504	0.93497	1	16556	0	-0.80291
Fancm	3	0.013561	0.047113	0.766183	1099	1	0.13193	0.070077	0.070288	0.951552	1330	0	0.13193
Srek1ip1	4	0.013566	0.047131	0.766183	1100	4	-0.55618	0.98643	0.98641	1	17575	0	-0.55618
Apol11b	3	0.013581	0.047181	0.766183	1101	2	-1.8424	0.29771	0.29741	1	5173	0	-1.8424
Nkx6-1	5	0.013583	0.047189	0.766183	1102	4	-1.2073	0.61118	0.61096	1	10558	0	-1.2073
Tas2r125	4	0.01361	0.047276	0.766183	1103	3	-1.1697	0.91056	0.91066	1	16063	0	-1.1697
Cnn2	5	0.013611	0.047279	0.766183	1104	5	-0.33237	0.98639	0.98636	1	17574	0	-0.33237
Rhoj	5	0.013629	0.047334	0.766183	1106	3	-0.38046	0.29079	0.29053	1	5048	0	-0.38046
Gm8298	5	0.013629	0.047334	0.766183	1108	2	0.038495	0.70615	0.70616	1	12274	0	0.038495
Tmem230	5	0.013629	0.047334	0.766183	1107	4	-0.36842	0.71915	0.71917	1	12500	0	-0.36842
Oc90	5	0.013629	0.047334	0.766183	1105	1	0.088647	0.83473	0.83482	1	14643	0	0.088647
Mylk2	4	0.01365	0.047386	0.766183	1109	4	-0.44283	0.98635	0.98633	1	17572	0	-0.44283
Alox5	5	0.013668	0.047451	0.766183	1110	2	0.22754	0.031793	0.033526	0.91386	660	1	0.22754
Zfp809	4	0.013702	0.047561	0.766183	1112	3	-0.79399	0.85958	0.85971	1	15110	0	-0.79399
Rbbp7	4	0.013702	0.047561	0.766183	1111	3	-0.41798	0.90022	0.90041	1	15868	0	-0.41798
Gm4847	5	0.01375	0.047708	0.766183	1113	5	-0.67357	0.97495	0.97495	1	17330	0	-0.67357
l7Rn6	3	0.013768	0.047763	0.766183	1114	3	-0.73815	0.98623	0.98621	1	17570	0	-0.73815
Xpr1	5	0.013771	0.047774	0.766183	1115	3	-0.73473	0.68797	0.68795	1	11941	0	-0.73473
Rs1	5	0.0138	0.047863	0.766183	1116	3	-1.3136	0.26001	0.25958	1	4520	0	-1.3136
Azgp1	5	0.013812	0.047895	0.766183	1117	3	-0.84458	0.56103	0.56084	1	9653	0	-0.84458
Stmn1	3	0.013814	0.047902	0.766183	1118	3	-0.59705	0.98619	0.98617	1	17569	0	-0.59705
Nrn1	5	0.013816	0.047911	0.766183	1119	5	-0.20939	0.98618	0.98617	1	17568	0	-0.20939
Rasal2	5	0.013845	0.048	0.766183	1120	3	-0.16925	0.42124	0.42095	1	7252	0	-0.16925
Reps2	5	0.013849	0.048013	0.766183	1121	5	-0.32621	0.98615	0.98614	1	17567	0	-0.32621
Strn4	5	0.013874	0.048109	0.766183	1122	4	-0.77141	0.043774	0.044949	0.926906	864	1	-0.77141
Pgls	5	0.013888	0.048144	0.766183	1123	3	-0.98708	0.26277	0.2623	1	4562	0	-0.98708
Vmn1r178	3	0.01389	0.04815	0.766183	1124	3	-0.9238	0.98611	0.9861	1	17566	0	-0.9238
Grhl3	5	0.013892	0.048155	0.766183	1125	5	-0.62102	0.98611	0.9861	1	17565	0	-0.62102
Rpa1	1	0.013898	0.048179	0.766183	1126	1	-2.1813	0.9861	0.98609	1	17564	0	-2.1813
Pdp2	5	0.013902	0.04819	0.766183	1127	4	-0.91498	0.90548	0.90566	1	15980	0	-0.91498
Pde4dip	9	0.013903	0.048191	0.766183	1128	6	-0.75266	0.97583	0.97585	1	17349	0	-0.75266
Prss42	5	0.013909	0.048212	0.766183	1129	5	-0.59602	0.98609	0.98608	1	17563	0	-0.59602
Acot3	5	0.013914	0.048227	0.766183	1130	5	-0.36543	0.98609	0.98608	1	17562	0	-0.36543
Siah1b	3	0.01394	0.048313	0.766183	1131	2	-1.58	0.28075	0.28046	1	4867	0	-1.58
Nudt15	4	0.01395	0.048343	0.766183	1132	4	-0.39194	0.9738	0.97378	1	17305	0	-0.39194
Dnajc14	5	0.013956	0.048368	0.766183	1133	3	-1.3186	0.88161	0.88176	1	15527	0	-1.3186
Eif4ebp1	5	0.01397	0.048415	0.766183	1135	3	-0.42714	0.9099	0.91001	1	16050	0	-0.42714
Crybb2	5	0.01397	0.048415	0.766183	1134	3	-0.11614	0.91629	0.91638	1	16172	0	-0.11614
Serbp1	5	0.013976	0.048435	0.766183	1136	5	-0.77818	0.98602	0.98601	1	17561	0	-0.77818
Cdca7l	5	0.013981	0.048446	0.766183	1137	4	-1.0754	0.54127	0.54112	1	9311	0	-1.0754
Cs	5	0.013993	0.04849	0.766183	1138	4	-0.75585	0.96948	0.96953	1	17221	0	-0.75585
Scgb2b27	5	0.014	0.048512	0.766183	1139	4	-0.39496	0.85123	0.85138	1	14960	0	-0.39496
Gpr137	5	0.014022	0.048574	0.766183	1140	3	-1.0996	0.38212	0.38179	1	6618	0	-1.0996
Wtap	3	0.014027	0.048585	0.766183	1141	2	-0.97598	0.82899	0.82906	1	14531	0	-0.97598
Trim21	5	0.014032	0.048601	0.766183	1142	5	-0.61789	0.98597	0.98596	1	17560	0	-0.61789
2810474O19Rik	3	0.014064	0.048706	0.766183	1143	1	2.1048	0.00010541	0.00027795	0.313428	16	2	2.1048
Armcx5	5	0.014098	0.048817	0.766183	1144	5	-0.39275	0.9859	0.9859	1	17558	0	-0.39275
Impact	5	0.014102	0.048836	0.766183	1145	5	-0.5607	0.9859	0.9859	1	17557	0	-0.5607
6430573F11Rik	5	0.01412	0.048889	0.766183	1146	5	-0.35538	0.98588	0.98588	1	17556	0	-0.35538
Tbc1d23	5	0.014123	0.048899	0.766183	1147	5	-0.4216	0.98588	0.98588	1	17555	0	-0.4216
Zfp345	2	0.014136	0.048935	0.766183	1148	2	-1.3206	0.98586	0.98586	1	17554	0	-1.3206
Spopl	5	0.014139	0.048939	0.766183	1149	4	-1.0259	0.88689	0.88711	1	15623	0	-1.0259
Scg3	5	0.014139	0.048942	0.766183	1150	4	-0.56591	0.73586	0.73585	1	12836	0	-0.56591
Hmgcll1	5	0.014185	0.049087	0.766183	1151	5	-0.30975	0.98581	0.98581	1	17553	0	-0.30975
Helz	2	0.014186	0.049091	0.766183	1152	1	-2.4481	0.0060244	0.0092537	0.76164	218	1	-2.4481
Spink12	5	0.014201	0.04913	0.766183	1153	4	-0.89948	0.96673	0.9668	1	17164	0	-0.89948
Trappc3	2	0.014211	0.04916	0.766183	1154	1	-1.9654	0.74971	0.74961	1	13075	0	-1.9654
Prss3	1	0.014218	0.04919	0.766183	1155	1	-1.7584	0.98578	0.98577	1	17552	0	-1.7584
Kera	5	0.014229	0.049227	0.766183	1156	5	-0.22208	0.98577	0.98576	1	17550	0	-0.22208
Rpp38	4	0.014248	0.049288	0.766183	1157	2	0.11364	0.13053	0.13022	0.997505	2354	0	0.11364
Ybx2	5	0.014249	0.049291	0.766183	1158	2	0.36798	0.26694	0.26651	1	4637	0	0.36798
Tpbpa	5	0.014249	0.049291	0.766183	1160	3	-0.8142	0.29734	0.29704	1	5163	0	-0.8142
Grik3	5	0.014249	0.049291	0.766183	1159	2	0.37738	0.57497	0.57478	1	9893	0	0.37738
Pirb	4	0.014281	0.049385	0.766183	1161	3	-0.75623	0.93696	0.93691	1	16596	0	-0.75623
Hspe1	2	0.014282	0.049388	0.766183	1162	2	-0.90868	0.98572	0.98571	1	17549	0	-0.90868
9530003J23Rik	5	0.014292	0.049419	0.766183	1163	5	-0.6745	0.98571	0.9857	1	17548	0	-0.6745
Cuedc2	5	0.014297	0.049431	0.766183	1164	4	-1.1166	0.29786	0.29755	1	5177	0	-1.1166
Bpifa3	5	0.014318	0.049485	0.766366	1165	4	-0.91907	0.84222	0.84238	1	14777	0	-0.91907
Tspan15	3	0.014342	0.049569	0.766633	1166	3	-1.0066	0.98566	0.98565	1	17547	0	-1.0066
Ctse	5	0.014352	0.049605	0.766633	1167	4	-0.65357	0.84752	0.84762	1	14876	0	-0.65357
Unc13c	5	0.014366	0.049642	0.766633	1168	4	-0.707	0.7152	0.71526	1	12433	0	-0.707
Tubb1	5	0.014398	0.049743	0.766633	1169	3	-0.81204	0.85346	0.85362	1	15003	0	-0.81204
Ajuba	5	0.014399	0.049746	0.766633	1170	5	-0.40646	0.9856	0.98559	1	17546	0	-0.40646
Ing4	5	0.014445	0.049892	0.766633	1171	3	-0.85307	0.94482	0.94483	1	16767	0	-0.85307
C8b	5	0.014464	0.049954	0.766633	1172	5	-0.3374	0.98554	0.98552	1	17545	0	-0.3374
Bcat1	5	0.014469	0.049964	0.766633	1173	5	-0.34032	0.98553	0.98552	1	17544	0	-0.34032
Defa24	1	0.014469	0.049967	0.766633	1174	1	-3.9935	0.98553	0.98552	1	17543	0	-3.9935
Hcfc1	2	0.014473	0.049975	0.766633	1175	1	-0.86581	0.099296	0.099035	0.969757	1837	0	-0.86581
Mrpl24	1	0.014494	0.050036	0.766633	1176	1	-2.5397	0.98551	0.98549	1	17541	0	-2.5397
Smim13	4	0.014496	0.050041	0.766633	1177	3	-0.47766	0.9186	0.91865	1	16222	0	-0.47766
Atp6v0e2	5	0.0145	0.050055	0.766633	1178	5	-0.34798	0.9855	0.98548	1	17540	0	-0.34798
Krtap4-8	1	0.014532	0.050153	0.767486	1179	1	-2.7076	0.98547	0.98545	1	17539	0	-2.7076
Lepre1	5	0.014549	0.050211	0.767717	1180	5	-0.20736	0.98545	0.98543	1	17538	0	-0.20736
Samt4	4	0.014576	0.050288	0.767917	1181	4	-0.91155	0.98542	0.98541	1	17537	0	-0.91155
Scgb2b2	4	0.014582	0.050309	0.767917	1182	4	-0.82422	0.98542	0.9854	1	17536	0	-0.82422
Slc38a7	4	0.014642	0.050494	0.77008	1183	3	-0.83361	0.92008	0.92012	1	16261	0	-0.83361
Usp3	5	0.014656	0.05054	0.770101	1184	4	-0.68709	0.86495	0.86501	1	15198	0	-0.68709
Mis18bp1	3	0.014668	0.05058	0.770101	1185	3	-0.92109	0.98316	0.98316	1	17489	0	-0.92109
Fancb	2	0.014695	0.05067	0.770723	1186	2	-1.8095	0.98531	0.98529	1	17535	0	-1.8095
Mrpl35	2	0.014747	0.050821	0.770723	1187	1	-1.0039	0.083466	0.083448	0.968835	1554	0	-1.0039
Noxo1	5	0.014759	0.05086	0.770723	1188	5	-0.67088	0.98524	0.98523	1	17534	0	-0.67088
Mbtps1	2	0.014766	0.050883	0.770723	1189	2	-1.0189	0.98523	0.98522	1	17532	0	-1.0189
Cercam	5	0.014772	0.050901	0.770723	1190	4	-0.92088	0.91915	0.91917	1	16239	0	-0.92088
Fyttd1	5	0.014787	0.050942	0.770723	1191	5	-0.68695	0.98521	0.9852	1	17531	0	-0.68695
Eif3g	1	0.014795	0.05097	0.770723	1192	1	-1.8702	0.9852	0.98519	1	17530	0	-1.8702
Tmem245	5	0.014811	0.05102	0.770723	1193	5	-0.2498	0.98519	0.98518	1	17529	0	-0.2498
Gm13103	4	0.014828	0.051076	0.770723	1194	4	-0.62386	0.98517	0.98516	1	17528	0	-0.62386
Mrpl54	4	0.014832	0.051086	0.770723	1195	4	-0.56001	0.98517	0.98516	1	17527	0	-0.56001
Fhit	5	0.014838	0.051105	0.770723	1196	4	-0.39006	0.069335	0.069556	0.951552	1314	1	-0.39006
Taf1	2	0.014859	0.051173	0.770723	1197	1	-0.70046	0.063835	0.064241	0.943839	1228	0	-0.70046
Usp10	3	0.014866	0.051201	0.770723	1198	3	-1.0233	0.98513	0.98512	1	17526	0	-1.0233
Supt5	2	0.014882	0.051251	0.770723	1199	2	-1.1333	0.98512	0.98511	1	17525	0	-1.1333
Rela	5	0.014888	0.051273	0.770723	1200	5	-0.33307	0.98511	0.9851	1	17524	0	-0.33307
N4bp3	5	0.014897	0.051305	0.770723	1201	4	-0.32664	0.80472	0.80484	1	14071	0	-0.32664
Sectm1a	4	0.014938	0.051427	0.771516	1202	2	-0.58744	0.68605	0.68604	1	11902	0	-0.58744
Nudcd2	4	0.014943	0.051443	0.771516	1203	2	-0.16644	0.062621	0.063077	0.939013	1211	1	-0.16644
Mkks	5	0.014967	0.051523	0.771584	1204	3	-0.86891	0.75162	0.75152	1	13116	0	-0.86891
Fgf5	5	0.014979	0.051562	0.771584	1205	5	-1.0322	0.9762	0.9762	1	17356	0	-1.0322
Rrp36	2	0.014983	0.051576	0.771584	1206	2	-1.9631	0.91103	0.91113	1	16070	0	-1.9631
Pus3	5	0.014998	0.051626	0.771699	1207	5	-0.67945	0.985	0.98499	1	17522	0	-0.67945
Obp1a	3	0.015048	0.051784	0.772641	1208	2	-1.1524	0.36281	0.36254	1	6287	0	-1.1524
Brd3	5	0.015049	0.051786	0.772641	1209	4	-0.65132	0.81082	0.811	1	14196	0	-0.65132
Svs5	5	0.015062	0.051818	0.772641	1210	4	-0.61857	0.95013	0.95009	1	16848	0	-0.61857
1110008L16Rik	4	0.015084	0.051881	0.772944	1211	3	-0.6049	0.9217	0.9217	1	16291	0	-0.6049
Ggh	4	0.015154	0.052092	0.774573	1212	3	-0.96705	0.66313	0.66301	1	11457	0	-0.96705
Usp39	3	0.015159	0.05211	0.774573	1213	3	-0.54485	0.98484	0.98483	1	17521	0	-0.54485
Cox7b2	3	0.015162	0.052119	0.774573	1214	2	-1.3654	0.61902	0.61881	1	10691	0	-1.3654
Gpr26	5	0.015201	0.052248	0.775253	1215	5	-0.41055	0.9848	0.9848	1	17520	0	-0.41055
Elovl6	5	0.015202	0.052251	0.775253	1216	5	-0.37913	0.97472	0.97471	1	17323	0	-0.37913
Set	1	0.015284	0.052506	0.778407	1217	1	-1.7525	0.98472	0.98472	1	17519	0	-1.7525
Paox	5	0.015298	0.05255	0.778419	1218	4	-0.7893	0.19805	0.1975	1	3480	0	-0.7893
4933436I01Rik	5	0.015321	0.052626	0.77866	1219	3	-1.1369	0.11802	0.11764	0.986363	2151	0	-1.1369
Idi1	4	0.015332	0.052653	0.77866	1220	2	-0.91028	0.63193	0.63172	1	10902	0	-0.91028
C030039L03Rik	5	0.015359	0.052744	0.77936	1221	3	-0.34508	0.14187	0.14139	1	2537	0	-0.34508
Foxh1	5	0.015396	0.052855	0.780288	1222	1	0.45184	0.67419	0.67418	1	11672	0	0.45184
Nudt21	2	0.015406	0.052893	0.780288	1223	2	-2.4498	0.98458	0.98459	1	17516	0	-2.4498
Smco3	5	0.015491	0.053152	0.783367	1224	3	-0.0072754	0.16807	0.16755	1	2978	0	-0.0072754
Erlin1	4	0.015513	0.053232	0.783367	1225	4	-0.83803	0.97958	0.9796	1	17415	0	-0.83803
Zufsp	4	0.015525	0.053266	0.783367	1226	4	-0.96812	0.98227	0.98225	1	17467	0	-0.96812
Chst8	4	0.01554	0.053315	0.783367	1227	4	-0.60262	0.98446	0.98447	1	17515	0	-0.60262
Vmn1r1	5	0.015541	0.053319	0.783367	1228	5	-0.41917	0.98446	0.98447	1	17514	0	-0.41917
Ltbr	5	0.015558	0.053371	0.783495	1229	5	-1.0115	0.98378	0.98377	1	17503	0	-1.0115
Fcrl6	3	0.015601	0.05352	0.78504	1230	3	-0.57951	0.9844	0.98441	1	17513	0	-0.57951
Zscan20	5	0.015696	0.05382	0.787405	1231	5	-0.53491	0.9843	0.98431	1	17512	0	-0.53491
Sdf2l1	5	0.015703	0.053839	0.787405	1232	4	-1.2341	0.51002	0.50983	1	8794	0	-1.2341
H2-Q4	4	0.015715	0.053881	0.787405	1233	3	-0.91936	0.928	0.92796	1	16420	0	-0.91936
Nlgn1	4	0.015761	0.054015	0.787405	1235	3	-0.55767	0.92832	0.92829	1	16425	0	-0.55767
Cbx8	5	0.015761	0.054015	0.787405	1234	5	-0.64059	0.97686	0.97689	1	17367	0	-0.64059
Slc38a6	5	0.015767	0.054029	0.787405	1236	1	0.29357	0.040198	0.041518	0.92092	812	1	0.29357
Nup93	2	0.015767	0.05403	0.787405	1237	1	-1.0324	0.13206	0.13176	0.999173	2377	0	-1.0324
Srp19	2	0.015767	0.05403	0.787405	1238	1	-1.4811	0.7224	0.72237	1	12561	0	-1.4811
Fbxw20	5	0.015856	0.054293	0.790231	1239	4	-0.75078	0.22302	0.22257	1	3899	0	-0.75078
Prr14	5	0.015862	0.054311	0.790231	1240	5	-0.32418	0.98414	0.98413	1	17511	0	-0.32418
Polg	2	0.0159	0.054419	0.790672	1241	2	-1.3805	0.9841	0.98409	1	17510	0	-1.3805
Spc24	2	0.015903	0.054429	0.790672	1242	2	-1.3519	0.9841	0.98408	1	17509	0	-1.3519
Slfn1	5	0.015929	0.054509	0.790778	1243	4	-1.0633	0.96019	0.9602	1	17030	0	-1.0633
Usp37	4	0.015935	0.054524	0.790778	1244	3	-0.48	0.098888	0.098625	0.969757	1831	0	-0.48
Capza2	5	0.015955	0.054592	0.791129	1245	5	-0.57192	0.98404	0.98404	1	17508	0	-0.57192
Ythdc1	5	0.015984	0.054689	0.791892	1246	2	0.32304	0.43567	0.43535	1	7486	0	0.32304
Xpnpep3	5	0.016014	0.054775	0.792504	1247	4	-0.61997	0.37185	0.37153	1	6447	0	-0.61997
Gm17252	5	0.016058	0.05492	0.792784	1248	4	-0.50938	0.6202	0.61996	1	10711	0	-0.50938
Enpp1	5	0.016067	0.054948	0.792784	1249	4	-0.33858	0.69004	0.68998	1	11971	0	-0.33858
Ucn2	5	0.01608	0.054987	0.792784	1250	5	-0.81339	0.98392	0.9839	1	17506	0	-0.81339
Gm20516	3	0.016091	0.055015	0.792784	1251	3	-1.352	0.95931	0.95934	1	17011	0	-1.352
Dusp21	5	0.016093	0.055023	0.792784	1252	5	-0.46472	0.98391	0.98389	1	17505	0	-0.46472
Phax	4	0.01612	0.055112	0.792784	1253	2	-0.28873	0.13254	0.13224	0.999173	2386	0	-0.28873
Pbld2	5	0.016133	0.055152	0.792784	1254	4	-0.79658	0.48725	0.48705	1	8403	0	-0.79658
Fam198a	5	0.016165	0.055253	0.792784	1255	5	-0.49598	0.98384	0.98383	1	17504	0	-0.49598
Hnmt	5	0.016171	0.055275	0.792784	1256	4	-1.0334	0.61151	0.6113	1	10564	0	-1.0334
Ivns1abp	3	0.016187	0.055324	0.792784	1257	2	-0.24642	0.81804	0.81814	1	14339	0	-0.24642
Xpo6	5	0.016225	0.055442	0.792784	1258	4	-0.91653	0.37466	0.37432	1	6489	0	-0.91653
Brs3	5	0.016234	0.05547	0.792784	1259	5	-0.31827	0.98377	0.98376	1	17502	0	-0.31827
Polr2m	4	0.016279	0.055596	0.792784	1260	4	-0.70427	0.98372	0.98372	1	17501	0	-0.70427
Eef1b2	5	0.016279	0.055598	0.792784	1261	5	-0.90074	0.97784	0.97786	1	17391	0	-0.90074
Il1rl1	5	0.016284	0.055612	0.792784	1262	4	-0.69461	0.96133	0.96139	1	17057	0	-0.69461
Hsh2d	5	0.016285	0.055613	0.792784	1263	5	-0.35217	0.98371	0.98371	1	17500	0	-0.35217
Phpt1	5	0.016309	0.055689	0.792784	1264	4	-0.73629	0.15571	0.15518	1	2761	0	-0.73629
Pon3	5	0.016312	0.055694	0.792784	1265	4	-0.59016	0.88867	0.88887	1	15662	0	-0.59016
Pan2	5	0.016325	0.055739	0.792784	1266	4	-0.98864	0.95988	0.95991	1	17025	0	-0.98864
Mepe	5	0.016351	0.055827	0.792784	1267	5	-0.66387	0.98365	0.98365	1	17499	0	-0.66387
Gsc	5	0.016355	0.055849	0.792784	1268	2	0.22616	0.33491	0.33453	1	5829	0	0.22616
Bmpr1a	5	0.016355	0.055849	0.792784	1270	2	0.040853	0.56937	0.56921	1	9785	0	0.040853
Pkdrej	5	0.016355	0.055849	0.792784	1269	2	0.19922	0.57878	0.57861	1	9959	0	0.19922
Crx	5	0.016355	0.055849	0.792784	1271	3	-0.11647	0.74446	0.74441	1	12988	0	-0.11647
Gm6531	4	0.016381	0.055934	0.793367	1272	2	-0.50744	0.93413	0.93405	1	16543	0	-0.50744
Ptplb	3	0.01641	0.056048	0.794354	1273	1	1.379	0.012908	0.015735	0.823589	344	1	1.379
Prr22	5	0.016454	0.056173	0.795182	1274	5	-0.30781	0.98355	0.98355	1	17498	0	-0.30781
Pdlim2	4	0.016461	0.056194	0.795182	1275	4	-0.41557	0.98354	0.98354	1	17497	0	-0.41557
Olfm1	6	0.016499	0.056297	0.795443	1276	5	-0.74781	0.97726	0.9773	1	17378	0	-0.74781
Vmn1r79	1	0.016501	0.056308	0.795443	1277	1	-2.4841	0.9835	0.9835	1	17495	0	-2.4841
Poln	4	0.016521	0.056366	0.795443	1278	4	-1.0663	0.94171	0.94162	1	16693	0	-1.0663
Pcdhgb6	5	0.016529	0.056389	0.795443	1279	5	-0.62582	0.98347	0.98347	1	17494	0	-0.62582
Rapgefl1	5	0.016607	0.056632	0.797507	1280	3	-0.30901	0.61356	0.61339	1	10599	0	-0.30901
Pus7l	4	0.016673	0.05682	0.797507	1281	3	-0.95026	0.16291	0.1624	1	2888	0	-0.95026
Cpxcr1	5	0.016696	0.056894	0.797507	1282	4	-0.77613	0.96264	0.96272	1	17083	0	-0.77613
Tlr13	5	0.0167	0.056904	0.797507	1283	4	-0.90384	0.87222	0.87234	1	15341	0	-0.90384
Krt28	5	0.016725	0.056978	0.797507	1284	5	-0.24893	0.98327	0.98327	1	17493	0	-0.24893
Aga	5	0.016727	0.05698	0.797507	1285	2	0.0010482	0.39473	0.39434	1	6806	0	0.0010482
Khdrbs1	4	0.016737	0.057004	0.797507	1286	4	-1.1213	0.98326	0.98326	1	17492	0	-1.1213
Paics	3	0.016764	0.057098	0.797507	1287	2	-1.2316	0.10564	0.10537	0.971904	1956	0	-1.2316
Rsrc2	4	0.016777	0.057138	0.797507	1289	1	0.5883	0.40708	0.40676	1	7023	0	0.5883
Dnaja2	4	0.016777	0.057138	0.797507	1288	2	-0.49028	0.52225	0.5221	1	8996	0	-0.49028
Rest	5	0.01678	0.057144	0.797507	1290	5	-0.57773	0.98322	0.98321	1	17491	0	-0.57773
Ap1s2	5	0.016785	0.057161	0.797507	1291	4	-0.38028	0.6503	0.65014	1	11218	0	-0.38028
Mslnl	4	0.016793	0.057183	0.797507	1292	4	-0.53768	0.98321	0.9832	1	17490	0	-0.53768
Spink2	5	0.016811	0.057246	0.797507	1293	4	-0.75601	0.6564	0.65635	1	11327	0	-0.75601
Zfp160	3	0.016815	0.057263	0.797507	1294	2	-1.7996	0.70451	0.70453	1	12244	0	-1.7996
Bai3	5	0.016817	0.057271	0.797507	1295	4	-0.72589	0.88802	0.88823	1	15643	0	-0.72589
Gtf3c5	2	0.016825	0.057302	0.797507	1296	2	-2.3906	0.85523	0.85535	1	15036	0	-2.3906
Gnl3l	2	0.01685	0.057381	0.797507	1297	2	-1.3739	0.89068	0.89091	1	15698	0	-1.3739
Adam39	5	0.016901	0.057551	0.797507	1298	5	-0.64401	0.97811	0.97813	1	17399	0	-0.64401
Ccdc13	5	0.016909	0.057576	0.797507	1299	5	-0.58472	0.98309	0.98309	1	17488	0	-0.58472
Zfp957	5	0.016919	0.057601	0.797507	1300	5	-0.39631	0.98308	0.98308	1	17487	0	-0.39631
Spink10	5	0.016923	0.057618	0.797507	1301	3	-1.0735	0.20731	0.20679	1	3631	0	-1.0735
Hscb	2	0.016924	0.057621	0.797507	1302	1	-1.2922	0.11676	0.11635	0.985709	2128	0	-1.2922
Tmem102	5	0.016926	0.057629	0.797507	1303	4	-0.66119	0.79138	0.79139	1	13794	0	-0.66119
Mllt3	8	0.016949	0.057697	0.797507	1304	6	-0.70258	0.45704	0.45659	1	7866	0	-0.70258
Rhox3h	1	0.016965	0.057745	0.797507	1305	1	-3.0326	0.98303	0.98302	1	17486	0	-3.0326
Ffar1	5	0.016974	0.057768	0.797507	1306	5	-0.70873	0.98303	0.98302	1	17485	0	-0.70873
Smim19	4	0.016975	0.057773	0.797507	1307	3	-0.29629	0.7145	0.71454	1	12414	0	-0.29629
Ndufb3	2	0.016997	0.057833	0.797722	1308	2	-1.7206	0.983	0.98299	1	17484	0	-1.7206
Atpaf2	2	0.017011	0.057883	0.797809	1309	2	-1.4619	0.94261	0.94257	1	16724	0	-1.4619
Lyzl1	5	0.017066	0.058056	0.799425	1310	4	-0.74164	0.72141	0.72139	1	12544	0	-0.74164
Dap3	4	0.017099	0.058143	0.799425	1311	4	-0.62252	0.9829	0.98289	1	17483	0	-0.62252
Defb9	1	0.017109	0.058171	0.799425	1312	1	-1.5496	0.98289	0.98288	1	17482	0	-1.5496
Crk	5	0.01714	0.058264	0.799425	1313	4	-0.16155	0.59245	0.59234	1	10205	0	-0.16155
Fibp	5	0.017155	0.058324	0.799425	1314	5	-0.42638	0.98284	0.98283	1	17480	0	-0.42638
Clta	5	0.017175	0.058388	0.799425	1315	5	-0.76322	0.98249	0.98247	1	17472	0	-0.76322
Gm20581	5	0.017177	0.058398	0.799425	1316	5	-0.62518	0.98282	0.98281	1	17479	0	-0.62518
Zfp385a	4	0.017178	0.058402	0.799425	1317	4	-1.1117	0.96858	0.96864	1	17202	0	-1.1117
Pam16	2	0.017198	0.058462	0.799425	1318	1	-1.0039	0.14853	0.14802	1	2656	0	-1.0039
Mllt1	4	0.017198	0.058463	0.799425	1319	2	-0.5444	0.45727	0.45681	1	7873	0	-0.5444
Kpna6	3	0.01721	0.05851	0.799425	1320	1	0.037198	0.025686	0.027738	0.910959	544	1	0.037198
Dcps	1	0.017222	0.058536	0.799425	1321	1	-1.7435	0.98278	0.98277	1	17478	0	-1.7435
Eif5a	2	0.017248	0.058616	0.799425	1322	2	-2.9529	0.87401	0.87414	1	15377	0	-2.9529
Hp1bp3	5	0.017259	0.058652	0.799425	1323	4	-0.13475	0.59907	0.59893	1	10325	0	-0.13475
Brip1	5	0.017283	0.058722	0.799425	1325	2	0.21604	0.20991	0.20933	1	3680	0	0.21604
Hspb7	5	0.017283	0.058722	0.799425	1324	2	0.21085	0.2171	0.21658	1	3805	0	0.21085
Slc22a8	5	0.017304	0.058775	0.799425	1326	5	-0.43051	0.9827	0.98269	1	17477	0	-0.43051
Eme1	5	0.017312	0.058798	0.799425	1327	4	-0.89463	0.89915	0.89934	1	15843	0	-0.89463
Mis12	3	0.017347	0.058913	0.800381	1328	3	-0.90795	0.98265	0.98264	1	17476	0	-0.90795
Mov10l1	5	0.017369	0.058979	0.800489	1329	4	-0.72641	0.46557	0.46523	1	8023	0	-0.72641
Myl6	1	0.017417	0.05912	0.800489	1330	1	-2.2306	0.98258	0.98257	1	17475	0	-2.2306
Slc46a3	5	0.017434	0.059166	0.800489	1331	3	-1.2617	0.43892	0.43861	1	7549	0	-1.2617
Krtap19-1	2	0.017447	0.059204	0.800489	1332	1	-1.3895	0.67733	0.67729	1	11734	0	-1.3895
4921524J17Rik	3	0.017449	0.059209	0.800489	1333	3	-0.58446	0.98255	0.98254	1	17474	0	-0.58446
Ier3	5	0.017467	0.059262	0.800489	1334	4	-0.97097	0.22767	0.22719	1	3979	0	-0.97097
Lins	5	0.017474	0.059281	0.800489	1335	4	-1.0248	0.67993	0.67992	1	11787	0	-1.0248
Slc27a5	5	0.017485	0.059321	0.800489	1336	5	-0.43169	0.98251	0.9825	1	17473	0	-0.43169
Qk	5	0.017498	0.059361	0.800489	1337	3	-0.73278	0.49204	0.49184	1	8499	0	-0.73278
Ggact	5	0.0175	0.059365	0.800489	1338	2	0.096651	0.75926	0.75915	1	13259	0	0.096651
Sart3	3	0.017564	0.059557	0.800745	1339	1	0.43119	0.073157	0.073286	0.951567	1389	0	0.43119
Lats1	5	0.017575	0.059591	0.800745	1340	4	-0.71788	0.92187	0.92188	1	16296	0	-0.71788
Cdh3	5	0.017576	0.059597	0.800745	1341	5	-0.5314	0.98242	0.9824	1	17471	0	-0.5314
Rab4a	3	0.017578	0.0596	0.800745	1342	3	-1.0885	0.98242	0.9824	1	17470	0	-1.0885
Gapdh	1	0.01758	0.059605	0.800745	1343	1	-2.2053	0.98242	0.9824	1	17469	0	-2.2053
Ptprq	5	0.017608	0.059692	0.801306	1344	4	-0.7248	0.28587	0.28553	1	4967	0	-0.7248
Slc35d2	2	0.017646	0.059792	0.801859	1345	2	-1.5174	0.83909	0.83922	1	14711	0	-1.5174
Crebrf	5	0.017655	0.059822	0.801859	1346	4	-0.62733	0.49702	0.49683	1	8586	0	-0.62733
Dhodh	4	0.017712	0.060015	0.802979	1347	3	-0.99021	0.16023	0.15966	1	2841	0	-0.99021
Pank2	5	0.017748	0.060112	0.802979	1348	3	-1.0239	0.47661	0.47633	1	8209	0	-1.0239
Klra6	2	0.017754	0.060128	0.802979	1349	2	-1.0926	0.98225	0.98222	1	17466	0	-1.0926
Ceacam10	3	0.017757	0.06014	0.802979	1350	3	-1.3079	0.98224	0.98222	1	17465	0	-1.3079
Il1rn	4	0.017768	0.060182	0.802979	1351	2	-0.23004	0.90926	0.90938	1	16040	0	-0.23004
Usp14	5	0.017778	0.060217	0.802979	1353	3	-0.2423	0.13563	0.13527	1	2433	0	-0.2423
Htra2	5	0.017778	0.060217	0.802979	1352	2	0.12282	0.52532	0.52519	1	9045	0	0.12282
Dennd2d	5	0.017897	0.060561	0.806173	1354	4	-0.66026	0.96758	0.96765	1	17179	0	-0.66026
Gabrp	5	0.017902	0.060573	0.806173	1355	2	0.11047	0.082699	0.082686	0.968835	1539	1	0.11047
Avpi1	5	0.017918	0.060624	0.806173	1356	5	-0.72363	0.98208	0.98207	1	17463	0	-0.72363
Amz1	5	0.017988	0.060856	0.806173	1357	5	-0.83358	0.98201	0.982	1	17462	0	-0.83358
Zswim5	5	0.017993	0.06087	0.806173	1358	5	-0.50116	0.98201	0.982	1	17461	0	-0.50116
Ept1	2	0.017994	0.060871	0.806173	1359	1	-0.9778	0.031249	0.033017	0.910959	652	1	-0.9778
Aoc1	5	0.018009	0.060924	0.806173	1360	3	-0.7808	0.42608	0.42582	1	7324	0	-0.7808
Fastkd2	3	0.018011	0.060929	0.806173	1361	3	-0.47293	0.98199	0.98198	1	17460	0	-0.47293
Tceb1	4	0.018019	0.060953	0.806173	1362	4	-0.76736	0.98198	0.98197	1	17459	0	-0.76736
Zfp111	5	0.018026	0.060979	0.806173	1363	5	-0.50701	0.98197	0.98196	1	17458	0	-0.50701
Nhlrc4	5	0.018029	0.060986	0.806173	1364	3	-0.0086008	0.14276	0.14224	1	2554	0	-0.0086008
Tlr2	5	0.018043	0.061037	0.806173	1365	4	-0.49926	0.37874	0.37843	1	6558	0	-0.49926
Pm20d1	5	0.018043	0.061037	0.806173	1366	4	-0.12178	0.95039	0.95036	1	16854	0	-0.12178
Nkx6-3	5	0.018077	0.061146	0.806428	1367	4	-1.1715	0.54416	0.54394	1	9364	0	-1.1715
Prdm1	4	0.0181	0.061229	0.806428	1368	4	-1.4224	0.96989	0.96994	1	17229	0	-1.4224
Bcl2a1d	3	0.018103	0.061235	0.806428	1369	3	-1.3743	0.97021	0.97026	1	17240	0	-1.3743
Lfng	4	0.018103	0.061235	0.806428	1370	4	-0.6303	0.9819	0.98188	1	17457	0	-0.6303
Fam83h	5	0.018116	0.061281	0.806447	1371	4	-0.83553	0.90087	0.90105	1	15880	0	-0.83553
Ifi203	4	0.018188	0.061508	0.808661	1372	2	0.54503	0.06682	0.067114	0.94725	1276	1	0.54503
Slc13a5	5	0.018204	0.061562	0.808661	1373	5	-0.2668	0.9818	0.98179	1	17456	0	-0.2668
Pabpc5	5	0.018232	0.061653	0.808661	1374	5	-0.4195	0.98177	0.98176	1	17455	0	-0.4195
Dcaf11	5	0.018241	0.06168	0.808661	1375	4	-1.1338	0.198	0.19744	1	3478	0	-1.1338
Parp2	5	0.018273	0.06178	0.808661	1376	2	0.16017	0.1417	0.14123	1	2535	0	0.16017
Dnajc1	5	0.018273	0.06178	0.808661	1377	3	-0.081019	0.71486	0.7149	1	12424	0	-0.081019
Cdk15	5	0.018278	0.061796	0.808661	1378	5	-0.41804	0.98172	0.98171	1	17454	0	-0.41804
Ugt1a1	5	0.018302	0.061876	0.808661	1379	5	-0.7903	0.97687	0.9769	1	17368	0	-0.7903
Esf1	4	0.018307	0.061887	0.808661	1380	3	-0.65647	0.80545	0.80557	1	14081	0	-0.65647
Parp9	5	0.018324	0.061936	0.808661	1381	3	-0.82707	0.26021	0.25978	1	4523	0	-0.82707
Gmps	3	0.018326	0.061943	0.808661	1382	2	-1.2857	0.1959	0.19532	1	3447	0	-1.2857
Tmem232	5	0.018351	0.062013	0.809	1383	2	0.35051	0.10587	0.10561	0.972645	1959	0	0.35051
Lrch4	5	0.018378	0.062106	0.809336	1384	3	-1.1121	0.58431	0.58419	1	10058	0	-1.1121
Ccdc40	5	0.01841	0.062203	0.809336	1385	2	0.38008	0.77431	0.77419	1	13496	0	0.38008
Camkk1	4	0.018415	0.062214	0.809336	1386	2	-0.70384	0.41512	0.41488	1	7147	0	-0.70384
Rcan2	4	0.018417	0.062219	0.809336	1387	4	-0.76054	0.98158	0.98157	1	17453	0	-0.76054
Prpmp5	3	0.018476	0.062412	0.811215	1388	3	-0.52856	0.98152	0.98151	1	17452	0	-0.52856
Ptpn23	3	0.018489	0.062453	0.811215	1389	3	-1.1636	0.98151	0.9815	1	17451	0	-1.1636
Cma1	4	0.018546	0.062632	0.811339	1390	3	-1.2889	0.72026	0.72025	1	12520	0	-1.2889
Fam167a	4	0.018553	0.062657	0.811339	1391	4	-0.57164	0.98145	0.98144	1	17449	0	-0.57164
2210016L21Rik	5	0.018556	0.062668	0.811339	1392	4	-0.58168	0.67021	0.67023	1	11597	0	-0.58168
Lrrc3b	5	0.018564	0.062689	0.811339	1393	4	-1.1191	0.78259	0.78254	1	13647	0	-1.1191
Rpl7l1	2	0.018565	0.062694	0.811339	1394	2	-1.42	0.92919	0.92913	1	16446	0	-1.42
Shb	4	0.018584	0.062754	0.811339	1395	3	-0.59157	0.72163	0.72161	1	12550	0	-0.59157
Oasl2	5	0.018593	0.062777	0.811339	1396	3	-1.1445	0.80322	0.80335	1	14049	0	-1.1445
Mal2	4	0.018613	0.062827	0.811403	1397	4	-0.93451	0.98139	0.98138	1	17448	0	-0.93451
Gm4858	5	0.018643	0.062924	0.811495	1399	3	-0.049387	0.2436	0.24308	1	4246	0	-0.049387
Pptc7	5	0.018643	0.062924	0.811495	1398	4	-0.27903	0.52296	0.52283	1	9005	0	-0.27903
Cntnap5b	5	0.018662	0.062987	0.811722	1400	3	-1.069	0.94885	0.9488	1	16825	0	-1.069
4921536K21Rik	4	0.018697	0.063089	0.812457	1401	4	-0.52793	0.9813	0.9813	1	17447	0	-0.52793
B4galnt2	5	0.018723	0.063157	0.812753	1402	5	-0.69424	0.98128	0.98128	1	17446	0	-0.69424
Slco1a4	4	0.018757	0.063266	0.81326	1403	3	-0.35649	0.76232	0.76213	1	13306	0	-0.35649
Epgn	5	0.018762	0.063287	0.81326	1404	5	-0.53597	0.98124	0.98125	1	17445	0	-0.53597
1700028P14Rik	5	0.018789	0.063367	0.813663	1405	5	-0.38656	0.98121	0.98122	1	17444	0	-0.38656
Arl15	5	0.018828	0.063468	0.813663	1406	5	-0.53387	0.98117	0.98119	1	17443	0	-0.53387
Cct4	1	0.018834	0.063485	0.813663	1407	1	-1.6526	0.98117	0.98118	1	17442	0	-1.6526
Tlk2	4	0.018876	0.063618	0.813663	1408	3	-1.6304	0.92769	0.92764	1	16413	0	-1.6304
1700016H13Rik	5	0.018891	0.063654	0.813663	1409	3	-0.074821	0.83743	0.83753	1	14684	0	-0.074821
Trim29	5	0.018897	0.063673	0.813663	1410	4	-1.0721	0.65904	0.65895	1	11376	0	-1.0721
Smpd4	5	0.018901	0.063684	0.813663	1411	5	-0.71814	0.9811	0.98111	1	17441	0	-0.71814
Trim41	5	0.01893	0.063768	0.813663	1412	3	-1.6583	0.66102	0.66093	1	11414	0	-1.6583
Mmp12	4	0.018942	0.0638	0.813663	1413	2	-0.59427	0.53334	0.53315	1	9174	0	-0.59427
Smarcc1	3	0.018976	0.063909	0.813663	1414	3	-0.61946	0.88982	0.89005	1	15678	0	-0.61946
Adora2b	5	0.018978	0.063915	0.813663	1415	5	-0.25563	0.98102	0.98103	1	17439	0	-0.25563
Kdm6a	4	0.019004	0.064001	0.813663	1416	2	-0.28192	0.010868	0.013815	0.801455	311	1	-0.28192
Ccl9	5	0.019009	0.064015	0.813663	1417	4	-0.78286	0.26552	0.26508	1	4613	0	-0.78286
Kntc1	1	0.01901	0.064018	0.813663	1418	1	-2.4308	0.98099	0.981	1	17438	0	-2.4308
Camk2g	5	0.019015	0.06403	0.813663	1419	3	-0.97631	0.60772	0.6075	1	10490	0	-0.97631
Polr1d	5	0.019019	0.06404	0.813663	1420	5	-0.47449	0.98098	0.981	1	17437	0	-0.47449
Fto	5	0.01905	0.064131	0.814247	1421	4	-1.1677	0.29364	0.29337	1	5099	0	-1.1677
Ly96	4	0.019122	0.064372	0.816498	1422	3	-1.1621	0.59513	0.59502	1	10255	0	-1.1621
Camk2a	9	0.01913	0.064398	0.816498	1423	7	-0.63512	0.85649	0.85661	1	15057	0	-0.63512
Azi2	4	0.019204	0.064646	0.818751	1424	2	-0.52302	0.57627	0.57612	1	9916	0	-0.52302
Chek1	1	0.019211	0.064671	0.818751	1425	1	-3.0937	0.98079	0.98082	1	17436	0	-3.0937
Cdk10	5	0.019222	0.064712	0.818751	1426	3	-0.55003	0.69306	0.69298	1	12021	0	-0.55003
Zmat5	4	0.019252	0.064803	0.818874	1427	3	-0.75587	0.7319	0.73193	1	12756	0	-0.75587
2007-09-01	3	0.019255	0.064813	0.818874	1428	2	-0.24039	0.85116	0.8513	1	14958	0	-0.24039
Tmem200b	4	0.019295	0.064924	0.819707	1429	4	-0.48705	0.98071	0.98074	1	17435	0	-0.48705
Ghdc	5	0.019346	0.065087	0.819734	1430	4	-0.8237	0.85378	0.85393	1	15008	0	-0.8237
Spryd7	5	0.019354	0.065108	0.819734	1431	2	0.19052	0.22045	0.21994	1	3855	0	0.19052
Dlgap1	5	0.019354	0.065108	0.819734	1432	2	0.28604	0.74691	0.74687	1	13028	0	0.28604
Sv2a	5	0.019354	0.065108	0.819734	1433	5	-0.81968	0.96994	0.96999	1	17232	0	-0.81968
Lin9	4	0.019386	0.065207	0.820405	1434	4	-0.61725	0.98061	0.98065	1	17434	0	-0.61725
Ifrd1	5	0.019417	0.065289	0.820868	1435	4	-0.91231	0.95622	0.95622	1	16952	0	-0.91231
Snx14	5	0.019469	0.065442	0.822089	1436	5	-0.30749	0.98053	0.98055	1	17432	0	-0.30749
Ces2h	5	0.019483	0.065477	0.822089	1437	3	-0.2498	0.010088	0.013091	0.78731	300	1	-0.2498
Ces2e	5	0.01957	0.065718	0.824503	1438	3	-0.17504	0.274	0.27353	1	4749	0	-0.17504
Gsk3a	5	0.019582	0.065761	0.824503	1439	5	-0.60843	0.97676	0.97678	1	17366	0	-0.60843
Bank1	4	0.019635	0.065922	0.825353	1440	4	-0.43132	0.98037	0.98037	1	17431	0	-0.43132
Pck1	5	0.019648	0.065957	0.825353	1441	4	-0.87608	0.85509	0.85522	1	15033	0	-0.87608
BC028528	3	0.019662	0.065998	0.825353	1442	2	-1.0991	0.35602	0.35576	1	6176	0	-1.0991
Gars	2	0.019671	0.066027	0.825353	1443	1	-0.67932	0.23313	0.23271	1	4067	0	-0.67932
Pla2g4e	5	0.019706	0.066136	0.825353	1444	3	-0.68587	0.64458	0.64444	1	11120	0	-0.68587
AF251705	5	0.01971	0.066146	0.825353	1445	4	-0.51553	0.91952	0.91955	1	16247	0	-0.51553
Rhox8	5	0.019712	0.066149	0.825353	1446	5	-1.0336	0.977	0.97703	1	17372	0	-1.0336
Tnrc18	5	0.019732	0.066209	0.825492	1447	4	-1.0191	0.67958	0.67957	1	11780	0	-1.0191
Ly6g6e	4	0.019746	0.066252	0.825492	1448	2	-0.11951	0.13594	0.13557	1	2438	0	-0.11951
Atrx	4	0.019796	0.066394	0.826156	1449	3	-0.71502	0.40001	0.39971	1	6896	0	-0.71502
Rev3l	3	0.019797	0.066397	0.826156	1450	3	-1.3755	0.9646	0.96466	1	17109	0	-1.3755
Trip12	5	0.01985	0.066556	0.826515	1451	4	-1.0635	0.96114	0.9612	1	17051	0	-1.0635
Zfp92	5	0.019878	0.066646	0.826515	1453	3	-0.23141	0.11995	0.11962	0.988668	2182	0	-0.23141
4930523C07Rik	5	0.019878	0.066646	0.826515	1452	5	-0.58499	0.97185	0.97184	1	17272	0	-0.58499
Glipr1l2	3	0.019898	0.066696	0.826515	1455	2	-0.85038	0.3547	0.35444	1	6151	0	-0.85038
Mga	3	0.019898	0.066696	0.826515	1454	2	-0.85038	0.81251	0.8127	1	14247	0	-0.85038
Rif1	2	0.019907	0.066727	0.826515	1456	2	-1.3557	0.92888	0.92884	1	16435	0	-1.3557
Ppil2	1	0.019913	0.066746	0.826515	1457	1	-2.0288	0.98009	0.9801	1	17428	0	-2.0288
Asic4	5	0.019929	0.0668	0.826611	1458	3	-0.288	0.54278	0.54261	1	9340	0	-0.288
Thsd4	5	0.019951	0.066864	0.826611	1459	5	-0.28503	0.98005	0.98006	1	17426	0	-0.28503
Egln1	5	0.019968	0.066904	0.826611	1460	4	-0.62727	0.58434	0.58422	1	10059	0	-0.62727
Snx1	5	0.019979	0.066937	0.826611	1461	5	-0.59108	0.98002	0.98004	1	17425	0	-0.59108
Zfp608	5	0.020028	0.06709	0.827565	1462	5	-0.45892	0.97997	0.97999	1	17424	0	-0.45892
Hist1h1c	4	0.020033	0.067106	0.827565	1463	3	-0.68152	0.82641	0.82653	1	14489	0	-0.68152
H3f3a	2	0.020056	0.067163	0.827703	1464	1	-1.3815	0.55739	0.55721	1	9583	0	-1.3815
Wapal	3	0.020092	0.067278	0.828551	1465	2	-1.3059	0.66416	0.66405	1	11481	0	-1.3059
Ppp1r18	4	0.020153	0.067463	0.828605	1466	3	-0.77485	0.30274	0.30249	1	5267	0	-0.77485
1110004E09Rik	2	0.020175	0.067527	0.828605	1467	2	-0.81692	0.97983	0.97985	1	17422	0	-0.81692
Snrpn	5	0.020179	0.067541	0.828605	1468	3	-0.90359	0.23655	0.23616	1	4120	0	-0.90359
Fasn	5	0.0202	0.067609	0.828605	1469	4	-0.78288	0.55803	0.55787	1	9593	0	-0.78288
Nol7	4	0.020216	0.067656	0.828605	1470	3	-0.60175	0.19417	0.19358	1	3421	0	-0.60175
Spert	5	0.020218	0.067661	0.828605	1471	4	-0.10811	0.90197	0.90217	1	15909	0	-0.10811
Gpr83	5	0.020218	0.067661	0.828605	1472	3	-0.60693	0.96195	0.96204	1	17069	0	-0.60693
Tmem88	5	0.020221	0.067673	0.828605	1473	5	-1.0221	0.97978	0.97981	1	17421	0	-1.0221
Mycbp	5	0.02026	0.067785	0.828605	1474	4	-0.48305	0.83826	0.83839	1	14696	0	-0.48305
Ccdc112	5	0.020267	0.0678	0.828605	1475	4	-0.70817	0.93705	0.937	1	16600	0	-0.70817
Zfp791	4	0.020279	0.067837	0.828605	1476	3	-1.0407	0.85227	0.85242	1	14980	0	-1.0407
Praf2	5	0.02031	0.067928	0.828605	1477	4	-0.25438	0.2874	0.28711	1	4990	0	-0.25438
Emd	5	0.020321	0.067957	0.828605	1478	5	-0.57413	0.97968	0.97971	1	17420	0	-0.57413
Rad52	5	0.020322	0.06796	0.828605	1479	3	-0.047961	0.43785	0.43752	1	7528	0	-0.047961
Rnf182	5	0.020337	0.068007	0.828605	1480	3	-0.5468	0.89582	0.89602	1	15791	0	-0.5468
Prr24	5	0.020341	0.068017	0.828605	1481	4	-0.58538	0.96224	0.96236	1	17078	0	-0.58538
Wdr5b	5	0.020371	0.06811	0.829163	1482	5	-0.40163	0.97963	0.97966	1	17419	0	-0.40163
Hnrnpa1	2	0.020387	0.068155	0.829163	1483	2	-1.0404	0.97961	0.97964	1	17418	0	-1.0404
Ccdc71l	5	0.020407	0.068214	0.829325	1484	5	-0.33041	0.97959	0.97962	1	17416	0	-0.33041
Vmn1r12	3	0.020425	0.068267	0.829413	1485	1	0.27298	0.38099	0.38068	1	6596	0	0.27298
Bcap31	5	0.020473	0.068409	0.830559	1486	4	-0.5222	0.60013	0.59991	1	10344	0	-0.5222
Gja3	5	0.020526	0.068556	0.830559	1487	2	0.022804	0.92399	0.92398	1	16338	0	0.022804
Pank1	5	0.020526	0.068556	0.830559	1488	4	-0.40137	0.95146	0.95143	1	16873	0	-0.40137
Mos	5	0.02053	0.068568	0.830559	1489	5	-0.35744	0.97947	0.97949	1	17414	0	-0.35744
Gm14744	4	0.020562	0.068657	0.830559	1490	2	0.13553	0.54052	0.54034	1	9297	0	0.13553
Mc5r	5	0.020574	0.068701	0.830559	1491	3	-0.53849	0.79302	0.79301	1	13822	0	-0.53849
Nfatc3	5	0.020576	0.068712	0.830559	1492	4	-0.45358	0.94681	0.9468	1	16799	0	-0.45358
Chrna3	4	0.02058	0.06873	0.830559	1493	3	-1.2015	0.91803	0.91808	1	16212	0	-1.2015
Ms4a8a	4	0.020616	0.068832	0.831236	1494	3	-0.79327	0.53526	0.53508	1	9205	0	-0.79327
Zfp956	4	0.020636	0.068896	0.831448	1495	3	-0.2052	0.46723	0.46692	1	8057	0	-0.2052
Elovl4	5	0.020656	0.068955	0.831554	1496	3	-0.46439	0.68013	0.68012	1	11792	0	-0.46439
Zg16	5	0.02067	0.068997	0.831554	1497	5	-0.53399	0.97933	0.97935	1	17413	0	-0.53399
Vmn2r4	4	0.020685	0.069049	0.831627	1498	3	-0.67853	0.032241	0.033951	0.91386	669	1	-0.67853
Tmem92	6	0.020719	0.069153	0.831818	1499	4	-0.49277	0.86315	0.8632	1	15164	0	-0.49277
Nxt1	3	0.020721	0.069157	0.831818	1500	2	-0.71019	0.13716	0.13678	1	2457	0	-0.71019
Slco4c1	5	0.020769	0.069296	0.83294	1501	5	-0.97472	0.97446	0.97445	1	17317	0	-0.97472
Bub1	3	0.020791	0.069369	0.833262	1502	2	-1.0705	0.81776	0.81786	1	14331	0	-1.0705
Crnn	5	0.020816	0.069436	0.833418	1503	4	-0.66533	0.85821	0.85836	1	15090	0	-0.66533
Stau2	4	0.020833	0.069475	0.833418	1504	3	-0.71593	0.83	0.83003	1	14555	0	-0.71593
Tpmt	5	0.020879	0.069596	0.834318	1505	3	-0.77138	0.35033	0.35008	1	6072	0	-0.77138
Ddx52	3	0.020907	0.069692	0.834914	1506	1	0.24569	0.32784	0.32747	1	5704	0	0.24569
Gm684	5	0.020944	0.069809	0.835426	1507	4	-1.0056	0.66739	0.66741	1	11540	0	-1.0056
Gucy2e	5	0.020949	0.069831	0.835426	1508	3	-1.121	0.047339	0.048365	0.926906	928	1	-1.121
Mcpt4	5	0.020965	0.069874	0.835426	1509	5	-0.6945	0.97903	0.97904	1	17412	0	-0.6945
Rrp7a	2	0.020999	0.069975	0.83553	1510	1	-0.67064	0.14608	0.14557	1	2607	0	-0.67064
Dot1l	4	0.021006	0.069999	0.83553	1511	3	-0.76043	0.43242	0.43211	1	7431	0	-0.76043
Trpv5	5	0.021014	0.070021	0.83553	1512	5	-0.23713	0.97899	0.979	1	17411	0	-0.23713
Gnpda2	4	0.02104	0.070093	0.835829	1513	3	-0.86185	0.81225	0.81243	1	14236	0	-0.86185
Lce1b	2	0.021064	0.070184	0.835879	1514	2	-2.254	0.97894	0.97895	1	17410	0	-2.254
Wrap53	5	0.021066	0.07019	0.835879	1515	4	-0.75641	0.38542	0.38505	1	6668	0	-0.75641
Elp5	3	0.021111	0.070339	0.835879	1516	2	-0.8354	0.23637	0.23597	1	4117	0	-0.8354
Astl	5	0.02113	0.0704	0.835879	1517	4	-1.03	0.3275	0.32714	1	5694	0	-1.03
Ccar1	3	0.021156	0.070492	0.835879	1518	2	-0.96847	0.23073	0.23027	1	4028	0	-0.96847
Hsp90aa1	5	0.021166	0.070519	0.835879	1519	2	0.47846	0.68658	0.68656	1	11911	0	0.47846
Fhl4	5	0.021175	0.070546	0.835879	1520	4	-0.53037	0.96824	0.96832	1	17195	0	-0.53037
Gdf6	4	0.021206	0.070636	0.835879	1521	4	-0.61926	0.97879	0.97881	1	17407	0	-0.61926
Nxf7	5	0.021215	0.070664	0.835879	1522	4	-0.54899	0.16231	0.16177	1	2877	0	-0.54899
Lingo4	5	0.021218	0.070672	0.835879	1523	3	-0.28859	0.94957	0.94954	1	16840	0	-0.28859
Mmp19	5	0.021225	0.070695	0.835879	1524	4	-1.1132	0.8325	0.83258	1	14596	0	-1.1132
Gpihbp1	5	0.021239	0.070733	0.835879	1525	3	-1.1335	0.35565	0.35541	1	6169	0	-1.1335
5730508B09Rik	4	0.021242	0.07074	0.835879	1526	3	-0.9948	0.65856	0.65845	1	11368	0	-0.9948
Chrm4	5	0.021246	0.070753	0.835879	1527	5	-0.49933	0.97875	0.97878	1	17406	0	-0.49933
Rc3h2	5	0.02126	0.070792	0.835879	1528	3	-0.95072	0.72015	0.72015	1	12519	0	-0.95072
Lnpep	4	0.021279	0.070853	0.836057	1529	4	-0.73046	0.97872	0.97875	1	17405	0	-0.73046
Rpgr	5	0.021312	0.070955	0.836708	1530	4	-0.92547	0.90885	0.90899	1	16034	0	-0.92547
1600014C23Rik	5	0.021355	0.071074	0.836982	1531	4	-0.82071	0.89681	0.89704	1	15807	0	-0.82071
Fam154a	5	0.021365	0.071103	0.836982	1532	3	-0.43464	0.2429	0.24242	1	4232	0	-0.43464
Arhgap40	4	0.02137	0.071117	0.836982	1533	3	-0.70745	0.89929	0.89949	1	15846	0	-0.70745
Agr3	3	0.021408	0.071228	0.837741	1534	1	0.04007	0.012497	0.015344	0.823589	335	1	0.04007
Atp6v0d2	5	0.02145	0.07135	0.838627	1535	3	-0.88027	0.44179	0.44148	1	7602	0	-0.88027
Fam49a	5	0.021501	0.0715	0.839841	1536	3	-0.42014	0.42245	0.42217	1	7266	0	-0.42014
Fam26d	5	0.021542	0.071625	0.840602	1537	4	-0.52369	0.44767	0.44735	1	7704	0	-0.52369
Aff4	5	0.021553	0.071658	0.840602	1538	3	-0.82322	0.61497	0.61476	1	10625	0	-0.82322
Gtf2h1	3	0.021586	0.071753	0.841169	1539	2	-1.1963	0.69701	0.69689	1	12098	0	-1.1963
4930564D02Rik	5	0.021667	0.071995	0.843465	1540	4	-0.38676	0.416	0.41578	1	7163	0	-0.38676
Pfdn4	8	0.021717	0.072129	0.844485	1541	4	-0.027107	0.04548	0.046561	0.926906	901	1	-0.027107
Slc36a1	5	0.021759	0.072254	0.845142	1542	2	0.078936	0.68056	0.68056	1	11801	0	0.078936
Lnx1	5	0.021768	0.072279	0.845142	1543	4	-0.57525	0.83265	0.83273	1	14600	0	-0.57525
Sgk1	2	0.021794	0.072355	0.845311	1544	1	-1.8709	0.41931	0.41905	1	7224	0	-1.8709
Aatf	3	0.021808	0.072387	0.845311	1545	2	-1.0899	0.14413	0.14363	1	2573	0	-1.0899
Slc35g2	4	0.021855	0.072511	0.846211	1546	4	-0.68259	0.97814	0.97816	1	17400	0	-0.68259
Iqcg	5	0.021883	0.072593	0.84632	1547	2	0.049348	0.53031	0.53014	1	9120	0	0.049348
Sass6	3	0.02189	0.072614	0.84632	1548	3	-0.8885	0.93931	0.93925	1	16641	0	-0.8885
Defb29	4	0.021921	0.072702	0.846797	1549	4	-0.27272	0.97808	0.9781	1	17398	0	-0.27272
Sltm	5	0.021975	0.072874	0.847065	1550	3	-0.12148	0.036612	0.03809	0.919277	747	1	-0.12148
Pwp1	4	0.02204	0.073073	0.847065	1551	4	-0.63698	0.97796	0.97797	1	17397	0	-0.63698
Scmh1	5	0.022041	0.073075	0.847065	1552	4	-0.64346	0.93348	0.93342	1	16533	0	-0.64346
Guca1a	5	0.022043	0.073081	0.847065	1553	5	-0.23689	0.97796	0.97797	1	17396	0	-0.23689
Mrpl15	2	0.022059	0.073134	0.847065	1554	2	-0.8575	0.97794	0.97795	1	17395	0	-0.8575
Nono	5	0.022064	0.073154	0.847065	1555	5	-0.58159	0.97794	0.97794	1	17394	0	-0.58159
Nudt7	5	0.022067	0.073163	0.847065	1556	2	0.47566	0.25512	0.25466	1	4437	0	0.47566
Apcs	5	0.022075	0.073185	0.847065	1558	4	-0.59706	0.89035	0.89058	1	15690	0	-0.59706
Plscr1	4	0.022074	0.073185	0.847065	1557	3	-0.80846	0.92681	0.92676	1	16389	0	-0.80846
Zfp300	5	0.022091	0.073227	0.847065	1559	5	-0.47578	0.97791	0.97792	1	17393	0	-0.47578
LOC100038947	3	0.022094	0.073241	0.847065	1560	2	-0.73631	0.24223	0.24174	1	4220	0	-0.73631
Taf2	1	0.022127	0.073335	0.8476	1561	1	-2.1165	0.97787	0.97788	1	17392	0	-2.1165
Eif2s3y	5	0.022168	0.073459	0.848496	1562	5	-0.65559	0.97783	0.97785	1	17390	0	-0.65559
1110008J03Rik	5	0.022206	0.073571	0.848552	1563	4	-0.61005	0.92094	0.92096	1	16277	0	-0.61005
Elavl1	2	0.02224	0.073685	0.848552	1564	1	-0.87292	0.6466	0.64642	1	11162	0	-0.87292
Rasa1	5	0.022287	0.073838	0.848552	1565	3	-1.1115	0.86441	0.86448	1	15186	0	-1.1115
Eed	4	0.022289	0.073845	0.848552	1566	3	-0.76311	0.91072	0.91083	1	16067	0	-0.76311
Foxd1	5	0.022312	0.073922	0.848552	1567	4	-0.79208	0.96072	0.96077	1	17043	0	-0.79208
Ccdc175	5	0.022346	0.074023	0.848552	1568	5	-0.90187	0.97765	0.97768	1	17389	0	-0.90187
Vmn1r194	5	0.022376	0.074116	0.848552	1569	4	-0.50658	0.73796	0.73796	1	12869	0	-0.50658
B4galnt3	5	0.022386	0.074144	0.848552	1570	3	-0.96876	0.71705	0.71712	1	12466	0	-0.96876
Atp6v1g3	5	0.022406	0.074192	0.848552	1571	3	-0.044189	0.74743	0.74738	1	13034	0	-0.044189
Mettl20	5	0.022407	0.074195	0.848552	1572	5	-0.6945	0.97759	0.97763	1	17388	0	-0.6945
Dynap	4	0.022439	0.074294	0.848552	1573	3	-0.95418	0.91999	0.92002	1	16258	0	-0.95418
Ago1	5	0.022459	0.074363	0.848552	1574	5	-0.41027	0.97754	0.97758	1	17387	0	-0.41027
Vstm4	5	0.022468	0.074389	0.848552	1575	4	-0.55325	0.2704	0.26996	1	4695	0	-0.55325
Dsc2	5	0.022471	0.074399	0.848552	1576	4	-0.42538	0.36886	0.36854	1	6395	0	-0.42538
Rnf180	5	0.022475	0.074409	0.848552	1578	3	-0.76064	0.21494	0.21441	1	3769	0	-0.76064
Tmsb15b2	2	0.022474	0.074409	0.848552	1577	2	-1.3825	0.97753	0.97756	1	17386	0	-1.3825
Kbtbd8	5	0.022477	0.074413	0.848552	1579	5	-0.13529	0.97752	0.97756	1	17385	0	-0.13529
Ankrd45	5	0.022499	0.074482	0.848552	1580	3	-0.20249	0.92753	0.92749	1	16409	0	-0.20249
Mat2b	5	0.022519	0.074532	0.848552	1581	5	-0.32971	0.97748	0.97751	1	17384	0	-0.32971
Gm5868	3	0.02253	0.074567	0.848552	1582	3	-0.89284	0.97747	0.9775	1	17383	0	-0.89284
Casp3	5	0.022543	0.074606	0.848552	1583	2	0.66104	0.33649	0.3361	1	5852	0	0.66104
Chmp6	2	0.022576	0.074698	0.848552	1584	2	-1.9321	0.97742	0.97747	1	17382	0	-1.9321
Klf2	5	0.022582	0.074711	0.848552	1585	4	-0.59481	0.96624	0.96632	1	17148	0	-0.59481
Enam	5	0.022593	0.074737	0.848552	1586	4	-0.51739	0.95443	0.95441	1	16922	0	-0.51739
Arhgap1	5	0.022602	0.074765	0.848552	1587	4	-0.95869	0.83238	0.83245	1	14592	0	-0.95869
Rrm2b	5	0.022618	0.07481	0.848552	1588	2	0.11574	0.40841	0.40815	1	7045	0	0.11574
Rabgap1	5	0.022618	0.07481	0.848552	1589	5	-0.47875	0.97738	0.97742	1	17381	0	-0.47875
Ears2	3	0.022631	0.074847	0.848552	1590	1	0.29218	0.18048	0.18001	1	3190	0	0.29218
2010002M12Rik	2	0.022637	0.074862	0.848552	1591	2	-1.5058	0.75675	0.75657	1	13205	0	-1.5058
AU022252	5	0.022683	0.074993	0.848552	1592	4	-0.5839	0.72648	0.72653	1	12646	0	-0.5839
Prl3a1	5	0.022694	0.075022	0.848552	1593	5	-0.60932	0.97731	0.97734	1	17380	0	-0.60932
Eef2	1	0.022704	0.075052	0.848552	1594	1	-1.5485	0.9773	0.97733	1	17379	0	-1.5485
Rbm26	5	0.022726	0.075118	0.848552	1595	4	-0.8679	0.87638	0.87652	1	15425	0	-0.8679
Man1b1	5	0.02275	0.075198	0.848552	1596	5	-0.85657	0.97053	0.97056	1	17244	0	-0.85657
Tlr9	5	0.022769	0.075259	0.848552	1597	4	-0.94743	0.96492	0.965	1	17117	0	-0.94743
Ankrd42	5	0.022795	0.075325	0.848552	1598	5	-0.12534	0.97721	0.97723	1	17377	0	-0.12534
Ssb	2	0.022799	0.075336	0.848552	1599	2	-0.96481	0.9772	0.97723	1	17376	0	-0.96481
Rims3	5	0.022807	0.075358	0.848552	1600	5	-0.5113	0.97719	0.97722	1	17375	0	-0.5113
Msl3	4	0.022807	0.075359	0.848552	1601	3	-0.62435	0.45819	0.45774	1	7890	0	-0.62435
Cwc27	5	0.022835	0.075441	0.848552	1602	4	-0.57925	0.93861	0.93857	1	16625	0	-0.57925
Crls1	3	0.022839	0.075452	0.848552	1603	2	-1.0673	0.80118	0.80124	1	14008	0	-1.0673
Purg	5	0.022858	0.07552	0.848552	1604	3	-1.057	0.23463	0.23424	1	4091	0	-1.057
Rlim	3	0.022864	0.075534	0.848552	1605	2	-0.98924	0.27092	0.27047	1	4700	0	-0.98924
Cd68	5	0.022883	0.075586	0.848552	1606	4	-0.63525	0.83953	0.83965	1	14720	0	-0.63525
Krt13	5	0.022899	0.075633	0.848552	1607	3	-0.23292	0.14878	0.14828	1	2662	0	-0.23292
Sync	5	0.022919	0.075698	0.848552	1608	3	-1.0323	0.8626	0.86269	1	15153	0	-1.0323
Mterfd2	5	0.02296	0.075824	0.848552	1609	3	-0.01966	0.65954	0.65946	1	11384	0	-0.01966
A330070K13Rik	5	0.022964	0.075832	0.848552	1610	4	-0.77942	0.57446	0.57427	1	9883	0	-0.77942
Cdhr1	5	0.022981	0.075878	0.848552	1611	5	-0.18738	0.97702	0.97705	1	17374	0	-0.18738
Pif1	5	0.02299	0.075907	0.848552	1612	5	-0.8121	0.97701	0.97704	1	17373	0	-0.8121
1700029P11Rik	4	0.023004	0.075945	0.848552	1613	2	-0.0029124	0.23797	0.23757	1	4146	0	-0.0029124
Fgf16	5	0.023005	0.07595	0.848552	1614	5	-0.22626	0.97699	0.97703	1	17371	0	-0.22626
Slc38a4	4	0.023008	0.075957	0.848552	1615	3	-0.83589	0.92712	0.92706	1	16397	0	-0.83589
Ppp1r3e	5	0.02304	0.076052	0.849093	1616	2	0.14001	0.65662	0.65656	1	11331	0	0.14001
Tnrc6b	5	0.02307	0.076155	0.849117	1617	5	-0.092593	0.97693	0.97697	1	17370	0	-0.092593
Plk3	5	0.023084	0.076208	0.849117	1618	4	-0.20396	0.68232	0.68232	1	11833	0	-0.20396
Zfp703	5	0.023089	0.076223	0.849117	1619	4	-0.49233	0.81282	0.81301	1	14255	0	-0.49233
Sgk3	5	0.023094	0.076243	0.849117	1620	3	-0.45995	0.67104	0.67101	1	11609	0	-0.45995
Nfyb	3	0.023121	0.076333	0.849141	1621	3	-0.71482	0.97688	0.97691	1	17369	0	-0.71482
1110051M20Rik	5	0.023132	0.07637	0.849141	1622	4	-0.6296	0.96063	0.96067	1	17039	0	-0.6296
Mrgprb5	4	0.023152	0.076428	0.849141	1623	2	0.059157	0.59646	0.59635	1	10282	0	0.059157
Fbxo18	5	0.023154	0.076433	0.849141	1624	2	0.51522	0.41534	0.41512	1	7151	0	0.51522
Nudcd1	5	0.023186	0.076536	0.849594	1625	4	-0.88177	0.84325	0.84338	1	14802	0	-0.88177
Tmem109	5	0.0232	0.076568	0.849594	1626	4	-0.81858	0.94252	0.94247	1	16714	0	-0.81858
Sun3	4	0.023246	0.076707	0.849893	1627	3	-0.83574	0.63103	0.63081	1	10890	0	-0.83574
1700023E05Rik	5	0.023286	0.076823	0.849893	1628	5	-0.18762	0.97671	0.97672	1	17365	0	-0.18762
AK129341	5	0.023289	0.076827	0.849893	1629	5	-0.33355	0.97671	0.97672	1	17364	0	-0.33355
Serpinb9	5	0.023295	0.076846	0.849893	1630	5	-0.32049	0.9767	0.97671	1	17363	0	-0.32049
Lzic	5	0.023301	0.07686	0.849893	1631	4	-0.23447	0.50638	0.50615	1	8736	0	-0.23447
Dysf	5	0.023306	0.076878	0.849893	1632	5	-1.0401	0.97669	0.9767	1	17362	0	-1.0401
Dnajc5b	5	0.023405	0.077197	0.851748	1633	4	-0.53669	0.69339	0.69331	1	12028	0	-0.53669
Klk1b4	3	0.023416	0.077236	0.851748	1634	2	-1.5759	0.80153	0.80159	1	14019	0	-1.5759
Prrc2c	5	0.023443	0.077331	0.851748	1635	2	0.70165	0.093013	0.092847	0.969757	1725	1	0.70165
Spag4	5	0.023456	0.077371	0.851748	1636	4	-0.57121	0.87161	0.87172	1	15327	0	-0.57121
Ccdc51	5	0.023464	0.077393	0.851748	1637	4	-0.50073	0.7946	0.79461	1	13859	0	-0.50073
Hbb-bh1	5	0.023471	0.077416	0.851748	1638	4	-0.8847	0.67235	0.6723	1	11633	0	-0.8847
Vmn1r225	5	0.023484	0.077461	0.851748	1639	1	0.014546	0.079827	0.079843	0.96709	1489	1	0.014546
Aprt	5	0.023486	0.077467	0.851748	1640	2	0.059625	0.058328	0.059008	0.932788	1140	1	0.059625
Kcnj6	4	0.023487	0.07747	0.851748	1641	4	-0.35926	0.97651	0.97653	1	17361	0	-0.35926
Apol10a	5	0.023519	0.077556	0.851765	1642	4	-0.82317	0.13625	0.13587	1	2442	0	-0.82317
1700019N19Rik	5	0.023523	0.077566	0.851765	1643	3	-0.98852	0.69383	0.69374	1	12037	0	-0.98852
Calcoco1	5	0.023552	0.077657	0.852194	1644	3	-0.24555	0.7707	0.77055	1	13434	0	-0.24555
Wac	3	0.023584	0.077761	0.852194	1645	2	-1.015	0.036353	0.037872	0.919277	741	1	-1.015
Cnn3	4	0.023596	0.077792	0.852194	1646	3	-0.31964	0.03781	0.039222	0.919476	768	1	-0.31964
Prelid1	4	0.023611	0.077838	0.852194	1647	3	-0.72679	0.0061322	0.0093459	0.76164	220	1	-0.72679
LOC100504608	5	0.023629	0.077904	0.852194	1648	5	-0.21271	0.97637	0.97638	1	17360	0	-0.21271
Tab1	5	0.023641	0.077939	0.852194	1649	5	-0.16464	0.97636	0.97637	1	17359	0	-0.16464
Zfp94	5	0.023668	0.078031	0.852194	1650	4	-0.3357	0.88669	0.88691	1	15616	0	-0.3357
Pphln1	3	0.023687	0.078087	0.852194	1651	2	-0.80436	0.86067	0.86079	1	15126	0	-0.80436
Mob1a	5	0.023711	0.078141	0.852194	1652	4	-0.59327	0.70608	0.70609	1	12272	0	-0.59327
Slc25a31	4	0.023719	0.078161	0.852194	1653	3	-0.56723	0.84556	0.8457	1	14846	0	-0.56723
Gm884	5	0.023719	0.078163	0.852194	1654	4	-0.89493	0.90346	0.90361	1	15935	0	-0.89493
Myt1l	4	0.023722	0.078172	0.852194	1655	3	-0.82011	0.30086	0.30063	1	5233	0	-0.82011
Siglece	5	0.023779	0.078333	0.852568	1656	3	-1.0227	0.23948	0.23905	1	4178	0	-1.0227
Cln6	5	0.023783	0.078344	0.852568	1657	5	-0.25664	0.97622	0.97622	1	17358	0	-0.25664
Mphosph8	4	0.023796	0.078387	0.852568	1658	2	-0.3904	0.40033	0.40003	1	6904	0	-0.3904
Yipf7	4	0.023799	0.078395	0.852568	1659	4	-0.50218	0.9762	0.97621	1	17357	0	-0.50218
Vrtn	5	0.023817	0.078449	0.852639	1660	5	-0.44735	0.97618	0.97618	1	17355	0	-0.44735
Ddx59	2	0.023852	0.078555	0.853276	1661	2	-1.7785	0.85913	0.85928	1	15104	0	-1.7785
Csf3r	5	0.023871	0.078613	0.853394	1662	5	-0.89578	0.97538	0.97541	1	17341	0	-0.89578
Cbr1	3	0.023909	0.078731	0.853934	1663	2	-0.26763	0.74479	0.74475	1	12999	0	-0.26763
Ptchd3	5	0.023919	0.078758	0.853934	1664	5	-0.47893	0.97608	0.97609	1	17354	0	-0.47893
Zfp280d	4	0.023952	0.078848	0.854193	1665	3	-0.68949	0.47775	0.47748	1	8237	0	-0.68949
Vmn1r189	2	0.023969	0.078901	0.854193	1666	2	-1.2151	0.97603	0.97604	1	17353	0	-1.2151
0610040J01Rik	4	0.023979	0.078929	0.854193	1667	4	-0.5332	0.97602	0.97603	1	17352	0	-0.5332
Yes1	5	0.024007	0.079005	0.854193	1668	2	0.52595	0.062028	0.062491	0.937995	1202	1	0.52595
Ppap2b	5	0.024011	0.079018	0.854193	1669	4	-0.74388	0.036916	0.038368	0.919277	752	1	-0.74388
Slc16a4	5	0.024057	0.079151	0.85448	1670	4	-0.50579	0.91452	0.91462	1	16138	0	-0.50579
Ankmy2	4	0.024089	0.07925	0.85448	1671	1	0.16781	0.21387	0.21333	1	3752	0	0.16781
Fut2	5	0.024093	0.079258	0.85448	1672	4	-0.9377	0.95318	0.95317	1	16899	0	-0.9377
Adam5	5	0.02412	0.07933	0.85448	1673	5	-0.41232	0.97588	0.9759	1	17350	0	-0.41232
Tmem119	5	0.02413	0.079354	0.85448	1674	2	0.41414	0.36575	0.36546	1	6339	0	0.41414
Ccdc111	4	0.024144	0.079396	0.85448	1675	4	-1.0997	0.97405	0.97402	1	17311	0	-1.0997
Psmg1	3	0.024203	0.079574	0.85448	1676	3	-0.44939	0.9758	0.97581	1	17348	0	-0.44939
Mbd4	4	0.024213	0.079608	0.85448	1677	2	-0.54506	0.51613	0.51593	1	8898	0	-0.54506
Vamp3	5	0.024227	0.079649	0.85448	1678	3	-0.93429	0.84189	0.84204	1	14770	0	-0.93429
Abca14	5	0.024247	0.0797	0.85448	1679	3	-0.76668	0.7674	0.76724	1	13389	0	-0.76668
Trim67	5	0.02425	0.079705	0.85448	1680	5	-0.096237	0.97575	0.97576	1	17347	0	-0.096237
Arid3b	5	0.024253	0.079715	0.85448	1681	4	-0.21388	0.93603	0.93598	1	16576	0	-0.21388
Ptgr2	5	0.024282	0.079812	0.85448	1682	5	-0.42637	0.97572	0.97572	1	17346	0	-0.42637
Camsap1	4	0.024314	0.079903	0.85448	1683	2	-0.5874	0.835	0.83508	1	14648	0	-0.5874
Yipf1	5	0.024314	0.079905	0.85448	1684	2	0.20824	0.48375	0.48346	1	8332	0	0.20824
Ngfrap1	5	0.02432	0.079922	0.85448	1685	3	-1.0492	0.90249	0.90264	1	15918	0	-1.0492
Cdc42bpa	5	0.024349	0.080006	0.85448	1686	5	-0.11082	0.97565	0.97567	1	17345	0	-0.11082
Glrx3	4	0.024358	0.080029	0.85448	1687	4	-0.86641	0.96345	0.96355	1	17089	0	-0.86641
Obfc1	4	0.02436	0.080036	0.85448	1688	1	0.096012	0.82323	0.82338	1	14433	0	0.096012
Nedd4l	5	0.024365	0.080052	0.85448	1689	4	-0.58024	0.65816	0.65808	1	11359	0	-0.58024
Chp2	5	0.024372	0.080074	0.85448	1690	4	-0.87426	0.57291	0.57271	1	9851	0	-0.87426
Tcf20	5	0.024376	0.080087	0.85448	1691	2	0.36491	0.36193	0.36165	1	6273	0	0.36491
Cyp2c68	2	0.024447	0.08029	0.85614	1692	2	-1.6858	0.96983	0.96988	1	17226	0	-1.6858
Erbb2ip	5	0.024486	0.080408	0.85615	1693	4	-0.69049	0.36211	0.36183	1	6275	0	-0.69049
Tmem67	5	0.024494	0.080425	0.85615	1694	5	-0.54573	0.97551	0.97553	1	17344	0	-0.54573
Cd163l1	5	0.024499	0.080444	0.85615	1695	3	-0.26955	0.72119	0.72118	1	12536	0	-0.26955
Ucma	8	0.024519	0.080499	0.85615	1696	5	-0.60002	0.66789	0.6679	1	11553	0	-0.60002
Slc25a18	4	0.024531	0.080528	0.85615	1697	3	-1.0637	0.66446	0.66437	1	11487	0	-1.0637
Rgp1	5	0.024624	0.080802	0.858085	1698	4	-0.55925	0.65555	0.65549	1	11312	0	-0.55925
Kcna4	5	0.024625	0.080805	0.858085	1699	3	-0.30767	0.37925	0.37895	1	6566	0	-0.30767
B3gnt9	5	0.024704	0.081031	0.859082	1700	5	-0.099025	0.9753	0.97532	1	17340	0	-0.099025
Negr1	5	0.024711	0.081052	0.859082	1701	4	-0.51115	0.22255	0.2221	1	3890	0	-0.51115
Prrg3	5	0.024737	0.081135	0.859082	1702	5	-0.18837	0.97526	0.97529	1	17338	0	-0.18837
Edc4	5	0.024792	0.08131	0.859082	1703	4	-0.8563	0.12114	0.12079	0.991112	2198	0	-0.8563
Sgol2	3	0.024798	0.081326	0.859082	1704	2	-0.18605	0.51745	0.51725	1	8922	0	-0.18605
Lgals12	5	0.02481	0.081359	0.859082	1705	3	-0.87021	0.81191	0.8121	1	14231	0	-0.87021
Gtf3a	1	0.024811	0.081363	0.859082	1706	1	-1.605	0.97519	0.97521	1	17337	0	-1.605
Ppp1r32	5	0.024815	0.081377	0.859082	1707	5	-0.35514	0.97519	0.97521	1	17336	0	-0.35514
Nkain3	5	0.024849	0.081463	0.859082	1708	2	0.28015	0.50411	0.50392	1	8691	0	0.28015
Spink7	4	0.024853	0.081474	0.859082	1709	4	-0.58666	0.97515	0.97516	1	17335	0	-0.58666
Ak3	5	0.024867	0.08152	0.859082	1710	3	-0.36047	0.85555	0.85567	1	15041	0	-0.36047
Ifne	5	0.024867	0.08152	0.859082	1711	3	-0.091066	0.87761	0.87776	1	15448	0	-0.091066
Lmtk2	5	0.024906	0.081634	0.859082	1712	5	-0.55462	0.97509	0.9751	1	17334	0	-0.55462
Pfkfb2	5	0.024926	0.08169	0.859082	1713	5	-0.94143	0.97507	0.97508	1	17333	0	-0.94143
Arpp19	4	0.024926	0.081692	0.859082	1714	3	-0.60864	0.92998	0.92994	1	16463	0	-0.60864
Gm1993	1	0.02493	0.081708	0.859082	1715	1	-2.8995	0.97507	0.97508	1	17332	0	-2.8995
Cars	3	0.024946	0.081752	0.859082	1716	1	0.80873	0.1156	0.11521	0.985709	2108	0	0.80873
Polr3g	3	0.024947	0.081756	0.859082	1717	2	-0.80959	0.65709	0.65703	1	11341	0	-0.80959
Slc35f5	5	0.024979	0.081852	0.859258	1718	4	-0.68462	0.80759	0.80767	1	14130	0	-0.68462
Ndufaf3	4	0.024982	0.081868	0.859258	1719	4	-0.73715	0.97502	0.97503	1	17331	0	-0.73715
Tmem174	5	0.025021	0.081985	0.859549	1720	3	-1.1374	0.34624	0.34598	1	6016	0	-1.1374
Polr3h	2	0.025029	0.082006	0.859549	1721	1	-0.75831	0.32625	0.32592	1	5676	0	-0.75831
Trex1	5	0.025039	0.082039	0.859549	1722	3	-0.8694	0.88493	0.8851	1	15587	0	-0.8694
Ramp1	5	0.025063	0.082098	0.859617	1723	5	-0.48447	0.97494	0.97493	1	17329	0	-0.48447
Smn1	2	0.025077	0.082141	0.859617	1724	2	-0.78035	0.97492	0.97492	1	17328	0	-0.78035
Gpr44	4	0.025111	0.082243	0.859617	1725	4	-0.28421	0.97489	0.97488	1	17327	0	-0.28421
Desi2	5	0.025136	0.082316	0.859617	1726	5	-0.71832	0.97486	0.97486	1	17326	0	-0.71832
Tapbp	5	0.025168	0.082416	0.859617	1727	4	-0.53007	0.94676	0.94674	1	16797	0	-0.53007
Sumo3	4	0.02519	0.082493	0.859617	1728	4	-0.25567	0.97481	0.9748	1	17325	0	-0.25567
Fam25c	5	0.025192	0.082498	0.859617	1729	4	-0.5416	0.48299	0.4827	1	8320	0	-0.5416
Mblac1	5	0.025209	0.082543	0.859617	1730	4	-0.59852	0.93208	0.93204	1	16501	0	-0.59852
Prl4a1	4	0.02521	0.082544	0.859617	1731	3	-0.7729	0.20267	0.20211	1	3562	0	-0.7729
AI836003	5	0.025235	0.082613	0.859617	1732	5	-0.87704	0.97477	0.97476	1	17324	0	-0.87704
Srrm2	5	0.025246	0.082645	0.859617	1733	4	-1.3964	0.4951	0.4949	1	8552	0	-1.3964
Ctsh	5	0.025283	0.082766	0.859617	1734	4	-0.63723	0.92767	0.92763	1	16412	0	-0.63723
Acly	4	0.025295	0.0828	0.859617	1736	1	0.42984	0.25181	0.25133	1	4395	0	0.42984
Rbm34	4	0.025295	0.0828	0.859617	1735	1	0.17657	0.6501	0.64994	1	11215	0	0.17657
Zfp354a	5	0.025328	0.082884	0.859617	1737	4	-0.42001	0.80367	0.80381	1	14060	0	-0.42001
Mroh5	4	0.02534	0.082912	0.859617	1738	4	-0.67522	0.97466	0.97465	1	17322	0	-0.67522
Dach1	5	0.025347	0.082929	0.859617	1739	4	-0.91751	0.94009	0.94002	1	16659	0	-0.91751
Tmem252	5	0.025362	0.082974	0.859617	1740	4	-0.49871	0.79985	0.79994	1	13975	0	-0.49871
Cdyl2	5	0.025371	0.083002	0.859617	1741	3	-1.255	0.48791	0.48771	1	8415	0	-1.255
Rcor1	4	0.025376	0.083023	0.859617	1742	3	-0.88111	0.88442	0.88461	1	15576	0	-0.88111
Ddx31	1	0.025382	0.083046	0.859617	1743	1	-1.3777	0.97462	0.97462	1	17321	0	-1.3777
Rph3a	5	0.025447	0.083234	0.859671	1744	3	-0.060306	0.85087	0.85102	1	14954	0	-0.060306
Acsbg2	5	0.025453	0.08325	0.859671	1745	4	-0.49023	0.21147	0.21096	1	3707	0	-0.49023
Strap	2	0.025484	0.083343	0.859671	1746	2	-0.84303	0.97452	0.97451	1	17320	0	-0.84303
Cdh20	5	0.025492	0.083368	0.859671	1747	3	-0.15062	0.77499	0.77489	1	13506	0	-0.15062
Prr12	5	0.025497	0.08338	0.859671	1748	5	-0.23316	0.9745	0.9745	1	17319	0	-0.23316
Leprel2	5	0.025511	0.083416	0.859671	1749	4	-0.50024	0.002913	0.0053003	0.678218	141	1	-0.50024
Trim30a	5	0.02552	0.083434	0.859671	1750	3	-0.88604	0.48522	0.48495	1	8356	0	-0.88604
A630023A22Rik	5	0.02553	0.08346	0.859671	1751	5	-0.28445	0.97447	0.97446	1	17318	0	-0.28445
Otud7b	4	0.025537	0.08348	0.859671	1752	2	-0.77475	0.23076	0.2303	1	4029	0	-0.77475
1700003F12Rik	5	0.02559	0.083646	0.860892	1753	4	-0.55876	0.91393	0.91403	1	16128	0	-0.55876
Dnajc19	5	0.025633	0.083775	0.861728	1754	3	-1.0194	0.76744	0.76728	1	13390	0	-1.0194
Wdr83	5	0.025685	0.083936	0.862093	1755	2	0.10454	0.44568	0.44534	1	7666	0	0.10454
Spib	5	0.025691	0.083951	0.862093	1756	5	-0.50712	0.97431	0.97429	1	17316	0	-0.50712
Camk2n1	4	0.0257	0.083973	0.862093	1757	3	-0.83012	0.61114	0.61091	1	10556	0	-0.83012
Sez6l2	5	0.025711	0.084002	0.862093	1758	4	-0.64372	0.919	0.91903	1	16236	0	-0.64372
Smim22	4	0.025769	0.084177	0.863404	1759	3	-0.88984	0.16965	0.16919	1	3004	0	-0.88984
Nfat5	5	0.025791	0.084238	0.863538	1760	4	-0.55171	0.72005	0.72004	1	12516	0	-0.55171
Hsp90ab1	4	0.025867	0.084444	0.865144	1761	4	-0.8207	0.97413	0.97412	1	17314	0	-0.8207
Aifm2	5	0.025912	0.084569	0.865144	1762	3	-0.075208	0.95171	0.95168	1	16878	0	-0.075208
Ilvbl	5	0.025913	0.084571	0.865144	1763	5	-0.72139	0.97409	0.97407	1	17312	0	-0.72139
Asb10	5	0.025915	0.084587	0.865144	1764	3	-1.1644	0.16514	0.16465	1	2919	0	-1.1644
Obp2b	5	0.025971	0.08476	0.865509	1765	2	0.17261	0.51893	0.51876	1	8949	0	0.17261
Gcm2	5	0.025973	0.084768	0.865509	1766	3	-0.1825	0.50074	0.50053	1	8645	0	-0.1825
Mdh2	5	0.026038	0.084967	0.865509	1767	5	-0.64754	0.97396	0.97394	1	17310	0	-0.64754
Tmem38b	4	0.026046	0.084985	0.865509	1768	4	-0.96949	0.95849	0.95851	1	16993	0	-0.96949
2610002M06Rik	4	0.026071	0.085059	0.865509	1769	4	-0.36133	0.97393	0.97391	1	17309	0	-0.36133
Cyp27b1	5	0.02608	0.085083	0.865509	1770	5	-0.1975	0.97392	0.9739	1	17308	0	-0.1975
Mrps18b	4	0.026088	0.085106	0.865509	1771	4	-0.68791	0.94563	0.94563	1	16775	0	-0.68791
Sox15	5	0.026096	0.085129	0.865509	1772	4	-0.2528	0.91868	0.91872	1	16225	0	-0.2528
Pmpcb	2	0.026106	0.085162	0.865509	1773	1	-0.15766	0.02348	0.025652	0.904655	511	1	-0.15766
Acpl2	5	0.026112	0.085173	0.865509	1774	5	-0.24352	0.97389	0.97386	1	17307	0	-0.24352
Sct	5	0.026119	0.085193	0.865509	1775	3	-0.26556	0.68462	0.68461	1	11877	0	-0.26556
Pofut2	5	0.026123	0.085204	0.865509	1776	4	-0.44503	0.45481	0.4544	1	7826	0	-0.44503
Rarb	5	0.026153	0.085283	0.865509	1777	4	-0.49235	0.84002	0.84016	1	14732	0	-0.49235
Rgs7bp	5	0.026156	0.085294	0.865509	1778	5	-0.56608	0.97384	0.97382	1	17306	0	-0.56608
Pold3	3	0.026185	0.085385	0.865509	1779	2	-0.24869	0.85794	0.85809	1	15085	0	-0.24869
Tor1a	5	0.026188	0.085398	0.865509	1780	4	-0.46024	0.84707	0.84718	1	14867	0	-0.46024
Ucn3	5	0.026211	0.085462	0.865509	1781	3	-0.67164	0.63446	0.63426	1	10949	0	-0.67164
Tacr3	5	0.026259	0.085597	0.865509	1782	5	-0.35605	0.97374	0.97371	1	17304	0	-0.35605
Mxd4	5	0.026292	0.085684	0.865509	1783	2	0.28959	0.40944	0.40915	1	7061	0	0.28959
Abhd14b	4	0.026314	0.085748	0.865509	1784	3	-0.82657	0.90318	0.90333	1	15930	0	-0.82657
Tmem59l	5	0.026335	0.085798	0.865509	1785	4	-0.68013	0.27031	0.26986	1	4694	0	-0.68013
Gdi2	5	0.026342	0.085817	0.865509	1786	3	-0.049329	0.25834	0.25789	1	4494	0	-0.049329
Pex6	4	0.026353	0.085845	0.865509	1787	1	0.51647	0.040099	0.041439	0.92092	811	1	0.51647
Trip10	5	0.026371	0.085898	0.865509	1788	5	-0.30549	0.97363	0.97361	1	17303	0	-0.30549
Imp3	1	0.026373	0.085907	0.865509	1789	1	-2.3535	0.97363	0.97361	1	17302	0	-2.3535
Itpa	5	0.026375	0.08591	0.865509	1790	3	-0.72625	0.61945	0.61922	1	10696	0	-0.72625
Adh5	5	0.026396	0.085967	0.865509	1791	3	-0.75933	0.27279	0.2723	1	4729	0	-0.75933
Dhrs1	5	0.026412	0.08602	0.865509	1792	4	-0.55288	0.55486	0.55469	1	9542	0	-0.55288
Tmeff2	5	0.026436	0.086088	0.865509	1793	4	-0.86323	0.73225	0.73228	1	12769	0	-0.86323
Maea	4	0.026461	0.086157	0.865509	1794	4	-0.29678	0.97354	0.97352	1	17301	0	-0.29678
Znrd1as	3	0.026468	0.086177	0.865509	1795	3	-0.83726	0.97353	0.97351	1	17300	0	-0.83726
Mtx3	4	0.026491	0.086252	0.865509	1797	3	-0.86079	0.052519	0.053352	0.926906	1032	1	-0.86079
Hgfac	5	0.026491	0.086252	0.865509	1796	3	-1.287	0.83261	0.83268	1	14598	0	-1.287
Ccdc83	4	0.026501	0.086276	0.865509	1798	2	0.0196	0.38379	0.38346	1	6641	0	0.0196
Tspyl4	5	0.026522	0.086333	0.865509	1799	5	-0.46032	0.97348	0.97344	1	17299	0	-0.46032
Fbxo5	2	0.026527	0.086349	0.865509	1800	1	-1.7995	0.67311	0.67307	1	11646	0	-1.7995
Sod2	5	0.026587	0.086528	0.866801	1801	2	0.48335	0.045044	0.046154	0.926906	889	1	0.48335
Zfp169	4	0.026602	0.086574	0.866801	1802	4	-0.77185	0.9734	0.97336	1	17298	0	-0.77185
Mlip	4	0.026637	0.086683	0.867022	1803	2	-0.74591	0.22063	0.22011	1	3858	0	-0.74591
Gm7714	5	0.026649	0.086718	0.867022	1804	2	0.28652	0.68405	0.68407	1	11866	0	0.28652
Nxt2	4	0.026655	0.086741	0.867022	1805	2	-0.40885	0.70072	0.70071	1	12179	0	-0.40885
Slc16a3	5	0.026707	0.086895	0.867585	1806	3	-0.17451	0.25957	0.25913	1	4513	0	-0.17451
Cyp2f2	5	0.02671	0.086903	0.867585	1807	2	0.29073	0.46599	0.46568	1	8033	0	0.29073
Slc1a3	5	0.026733	0.086968	0.867585	1808	5	-0.52626	0.97327	0.97324	1	17297	0	-0.52626
Lpxn	5	0.026741	0.086989	0.867585	1809	4	-0.53847	0.36799	0.36769	1	6380	0	-0.53847
Vmn1r26	5	0.026823	0.08723	0.867727	1810	4	-0.75894	0.83963	0.83976	1	14722	0	-0.75894
Hykk	4	0.02686	0.08733	0.867727	1811	3	-0.76138	0.72243	0.7224	1	12562	0	-0.76138
1700001P01Rik	5	0.026861	0.087333	0.867727	1812	5	-0.45882	0.97314	0.97312	1	17296	0	-0.45882
Zfp212	5	0.026864	0.087346	0.867727	1813	5	-0.32663	0.97314	0.97311	1	17295	0	-0.32663
Ppp3cb	4	0.026872	0.08737	0.867727	1814	3	-0.93569	0.91625	0.91634	1	16170	0	-0.93569
Tmem101	4	0.026874	0.087373	0.867727	1815	2	-0.43942	0.18452	0.18396	1	3252	0	-0.43942
Ttc23	5	0.026883	0.087402	0.867727	1816	4	-0.71118	0.90102	0.9012	1	15883	0	-0.71118
Ugt3a1	4	0.026894	0.087437	0.867727	1817	2	-0.006964	0.86562	0.86568	1	15204	0	-0.006964
Snx15	5	0.026904	0.08746	0.867727	1818	2	0.53386	0.080942	0.080923	0.96709	1509	1	0.53386
Stk32b	5	0.026916	0.087494	0.867727	1819	5	-0.41375	0.97308	0.97306	1	17294	0	-0.41375
Neil3	4	0.026928	0.087533	0.867727	1820	4	-0.5165	0.97307	0.97305	1	17293	0	-0.5165
Kif4	3	0.026961	0.08763	0.868218	1821	1	0.14267	0.27818	0.27782	1	4820	0	0.14267
Zfp369	5	0.026978	0.087681	0.868241	1822	4	-0.40583	0.74732	0.74727	1	13031	0	-0.40583
Ropn1	5	0.027043	0.087862	0.868916	1823	4	-0.76172	0.81196	0.81214	1	14232	0	-0.76172
Hmox2	5	0.027044	0.087862	0.868916	1824	3	-0.31207	0.94264	0.94261	1	16725	0	-0.31207
Chi3l3	2	0.027069	0.087932	0.868916	1825	2	-0.76985	0.97293	0.9729	1	17292	0	-0.76985
Spag8	4	0.027088	0.087985	0.868916	1826	4	-0.28884	0.97291	0.97288	1	17291	0	-0.28884
Slc25a36	4	0.02709	0.08799	0.868916	1827	3	-0.67414	0.73132	0.73137	1	12739	0	-0.67414
Smpdl3b	5	0.02714	0.088122	0.869752	1828	4	-0.28449	0.95776	0.95777	1	16978	0	-0.28449
Klre1	4	0.027181	0.088243	0.870164	1829	3	-0.84703	0.81783	0.81793	1	14333	0	-0.84703
Gm12886	4	0.027202	0.088302	0.870164	1830	4	-0.28833	0.9728	0.97278	1	17289	0	-0.28833
Bcl2l13	4	0.027218	0.088348	0.870164	1831	4	-0.53742	0.97278	0.97276	1	17288	0	-0.53742
Shfm1	2	0.027237	0.088402	0.870164	1832	2	-0.56022	0.97276	0.97274	1	17287	0	-0.56022
Dhrs7c	5	0.027242	0.08842	0.870164	1833	3	-0.13852	0.24831	0.24777	1	4327	0	-0.13852
Gan	5	0.027259	0.088467	0.870164	1834	5	-0.40207	0.97274	0.97272	1	17286	0	-0.40207
Unc13a	5	0.027284	0.088536	0.870164	1835	4	-0.69412	0.42362	0.42333	1	7286	0	-0.69412
Vmn1r30	5	0.027293	0.088559	0.870164	1836	2	0.28927	0.25705	0.25658	1	4472	0	0.28927
Ppp1r16a	5	0.027335	0.088692	0.870164	1837	2	0.23204	0.48992	0.4897	1	8453	0	0.23204
Sp100	4	0.027351	0.088735	0.870164	1838	3	-0.86942	0.59653	0.59642	1	10284	0	-0.86942
Rgs1	5	0.027376	0.088801	0.870164	1839	3	-0.2626	0.22736	0.2269	1	3976	0	-0.2626
Gm595	2	0.02738	0.088811	0.870164	1840	2	-0.94388	0.97262	0.9726	1	17284	0	-0.94388
Ublcp1	4	0.027384	0.088826	0.870164	1841	4	-0.40113	0.97262	0.9726	1	17283	0	-0.40113
Cryz	5	0.0274	0.088869	0.870164	1842	4	-0.59509	0.84536	0.84552	1	14842	0	-0.59509
Opalin	4	0.027411	0.088901	0.870164	1843	4	-0.32144	0.97259	0.97258	1	17282	0	-0.32144
Fgf17	5	0.027446	0.089009	0.870164	1844	4	-0.57763	0.9389	0.93885	1	16632	0	-0.57763
Chtop	5	0.027452	0.089028	0.870164	1845	4	-0.64607	0.1358	0.13543	1	2437	0	-0.64607
Ercc1	2	0.027455	0.089038	0.870164	1846	1	-0.72865	0.36651	0.36622	1	6353	0	-0.72865
Cul4b	3	0.027469	0.089081	0.870164	1847	2	-1.1695	0.19678	0.19618	1	3458	0	-1.1695
Izumo4	5	0.027545	0.089304	0.870377	1848	5	-0.66255	0.97246	0.97244	1	17281	0	-0.66255
Prlhr	5	0.027546	0.089311	0.870377	1849	3	-1.254	0.303	0.30274	1	5273	0	-1.254
Pnpla6	5	0.02757	0.089381	0.870377	1850	5	-0.27012	0.97243	0.97242	1	17280	0	-0.27012
Pdpk1	3	0.027571	0.089384	0.870377	1851	2	-0.14099	0.2809	0.28061	1	4872	0	-0.14099
Efcab3	5	0.027582	0.089413	0.870377	1852	4	-0.39639	0.7134	0.71343	1	12395	0	-0.39639
Smcr7	5	0.027593	0.089441	0.870377	1853	3	-1.0533	0.088887	0.088726	0.969591	1645	1	-1.0533
Tas2r123	4	0.027607	0.089482	0.870377	1854	3	-0.82624	0.20389	0.20334	1	3584	0	-0.82624
Pcdhb21	5	0.027609	0.089488	0.870377	1855	5	-0.99735	0.97151	0.9715	1	17267	0	-0.99735
Snai2	5	0.027687	0.089713	0.872095	1856	3	-0.71745	0.62277	0.62251	1	10758	0	-0.71745
Pawr	5	0.027737	0.089861	0.872611	1857	5	-0.54185	0.97226	0.97224	1	17279	0	-0.54185
Fbxo46	4	0.027737	0.089863	0.872611	1858	4	-0.27173	0.97226	0.97224	1	17278	0	-0.27173
Txnl1	5	0.027758	0.089927	0.872727	1859	3	-0.15339	0.19494	0.19438	1	3433	0	-0.15339
Atmin	5	0.027772	0.089972	0.872727	1860	4	-1.2225	0.56763	0.56745	1	9754	0	-1.2225
Sra1	3	0.027793	0.090031	0.872827	1861	3	-0.47228	0.97221	0.97219	1	17277	0	-0.47228
Tmem234	5	0.027817	0.090098	0.873013	1862	5	-0.52011	0.97218	0.97216	1	17276	0	-0.52011
Myo1b	5	0.02786	0.090226	0.873782	1863	4	-0.89492	0.60388	0.60363	1	10423	0	-0.89492
Kcna2	5	0.027879	0.090278	0.873818	1864	4	-1.0887	0.96452	0.96459	1	17107	0	-1.0887
Polr2d	2	0.027964	0.090519	0.874278	1865	2	-0.78167	0.97204	0.97202	1	17274	0	-0.78167
Ube2u	5	0.027967	0.090523	0.874278	1866	4	-0.68647	0.23113	0.23068	1	4036	0	-0.68647
Gpr4	5	0.027968	0.090526	0.874278	1867	3	-0.12359	0.61044	0.61025	1	10536	0	-0.12359
Zdbf2	5	0.027968	0.090526	0.874278	1868	1	0.30191	0.68619	0.68618	1	11905	0	0.30191
Chi3l1	5	0.027982	0.090568	0.874278	1869	2	0.46522	0.49648	0.49627	1	8577	0	0.46522
Gstp2	4	0.028066	0.090799	0.875542	1870	3	-0.76629	0.52856	0.52832	1	9094	0	-0.76629
Fbxl16	4	0.028076	0.090822	0.875542	1871	3	-0.63956	0.57877	0.5786	1	9958	0	-0.63956
Slc12a4	4	0.028082	0.090844	0.875542	1872	4	-0.70491	0.94501	0.94502	1	16771	0	-0.70491
Eepd1	5	0.028112	0.090921	0.875712	1873	2	0.2396	0.53115	0.531	1	9134	0	0.2396
Fam76a	4	0.028125	0.090959	0.875712	1874	4	-0.41427	0.97188	0.97186	1	17273	0	-0.41427
Vmn1r27	3	0.028161	0.091068	0.876296	1875	2	-0.11891	0.49103	0.49088	1	8480	0	-0.11891
Tle2	3	0.028297	0.091445	0.879454	1876	3	-0.52022	0.9717	0.97169	1	17271	0	-0.52022
Eaf2	6	0.028334	0.09156	0.880088	1877	4	-0.11478	0.82763	0.8277	1	14503	0	-0.11478
Timd2	5	0.02837	0.091648	0.880205	1878	5	-0.55406	0.97163	0.97162	1	17270	0	-0.55406
Glt28d2	4	0.028377	0.09167	0.880205	1879	4	-0.22329	0.97162	0.97161	1	17269	0	-0.22329
Cd163	5	0.028429	0.091822	0.880255	1880	3	-0.92788	0.75664	0.75647	1	13199	0	-0.92788
Angpt1	5	0.028441	0.091854	0.880255	1881	4	-0.72146	0.84816	0.84827	1	14887	0	-0.72146
Srsf11	3	0.028444	0.091866	0.880255	1882	2	-1.3006	0.87605	0.87618	1	15419	0	-1.3006
Phf20	4	0.028447	0.09187	0.880255	1883	3	-0.78848	0.90479	0.90492	1	15960	0	-0.78848
Mrpl30	2	0.028469	0.09194	0.880455	1884	1	-1.1071	0.34228	0.34199	1	5948	0	-1.1071
0610007P14Rik	5	0.028499	0.092022	0.880467	1885	3	-1.0063	0.24255	0.24205	1	4225	0	-1.0063
Pramel7	4	0.028515	0.092064	0.880467	1886	3	-0.43916	0.1646	0.1641	1	2913	0	-0.43916
Actr3	2	0.028531	0.092102	0.880467	1887	1	-0.55751	0.027034	0.029079	0.910959	564	1	-0.55751
Il1f10	4	0.028554	0.092161	0.880467	1888	2	-0.40794	0.66488	0.6648	1	11497	0	-0.40794
Zfp39	5	0.028564	0.092185	0.880467	1889	3	-0.26984	0.54151	0.54134	1	9314	0	-0.26984
Itln1	4	0.028586	0.092248	0.880601	1890	4	-0.42857	0.97141	0.9714	1	17266	0	-0.42857
Zfp961	5	0.028611	0.092322	0.880845	1891	4	-0.71109	0.96461	0.96468	1	17110	0	-0.71109
4933434I20Rik	5	0.02864	0.092416	0.881092	1892	3	-0.80323	0.30511	0.30482	1	5300	0	-0.80323
Sssca1	5	0.028736	0.092679	0.881092	1893	3	-0.99907	0.41047	0.41019	1	7073	0	-0.99907
Cdx1	5	0.028767	0.092778	0.881092	1894	3	-0.065915	0.20324	0.20269	1	3572	0	-0.065915
Gpr50	5	0.028771	0.09279	0.881092	1895	5	-0.28181	0.97123	0.97122	1	17263	0	-0.28181
Col8a2	5	0.02878	0.092809	0.881092	1896	5	-0.15316	0.97122	0.97121	1	17261	0	-0.15316
Pim3	5	0.02878	0.092809	0.881092	1897	5	-0.25379	0.97122	0.97121	1	17262	0	-0.25379
Ankrd39	5	0.028786	0.092825	0.881092	1898	5	-0.17186	0.97121	0.97121	1	17260	0	-0.17186
Mbd3l2	5	0.028814	0.092898	0.881092	1899	4	-0.66631	0.40668	0.40637	1	7016	0	-0.66631
Hbs1l	3	0.02882	0.092918	0.881092	1900	2	-0.95791	0.63939	0.63925	1	11031	0	-0.95791
St8sia1	5	0.028867	0.093043	0.881092	1901	5	-0.2473	0.97113	0.97114	1	17258	0	-0.2473
Kdm3b	5	0.028874	0.093065	0.881092	1902	4	-0.42407	0.91376	0.91386	1	16122	0	-0.42407
Prg4	5	0.028881	0.093078	0.881092	1903	5	-0.44795	0.97112	0.97113	1	17257	0	-0.44795
Nr5a2	2	0.028889	0.093102	0.881092	1904	2	-1.1852	0.80552	0.80563	1	14083	0	-1.1852
Apobec1	5	0.028892	0.09311	0.881092	1905	4	-0.79498	0.96226	0.96238	1	17080	0	-0.79498
Dda1	3	0.028906	0.09315	0.881092	1906	3	-0.9461	0.91184	0.91198	1	16086	0	-0.9461
Mboat4	5	0.028925	0.09321	0.881092	1907	5	-0.59094	0.97107	0.97109	1	17256	0	-0.59094
Xrcc1	5	0.028934	0.09324	0.881092	1908	4	-0.56527	0.87248	0.87261	1	15344	0	-0.56527
Ap3s2	5	0.028934	0.093241	0.881092	1909	3	-0.68085	0.54282	0.54264	1	9341	0	-0.68085
Tmem56	5	0.028954	0.093296	0.881092	1910	4	-0.90791	0.95119	0.95116	1	16868	0	-0.90791
Ccr2	4	0.028973	0.093354	0.881092	1911	3	-0.70804	0.33594	0.33555	1	5841	0	-0.70804
Foxd4	4	0.028982	0.093374	0.881092	1912	4	-0.29354	0.97102	0.97103	1	17255	0	-0.29354
Acot8	5	0.029042	0.093545	0.882252	1913	2	0.17442	0.35313	0.35287	1	6120	0	0.17442
Rbm3	4	0.02908	0.093659	0.882731	1914	1	0.59062	0.13351	0.13318	0.999473	2403	0	0.59062
Lipf	5	0.029092	0.093694	0.882731	1915	5	-0.26269	0.97091	0.97092	1	17254	0	-0.26269
Arl4a	4	0.029166	0.093912	0.883102	1916	4	-0.30221	0.97083	0.97085	1	17253	0	-0.30221
Spsb3	5	0.029202	0.094021	0.883102	1917	4	-0.79147	0.24846	0.24792	1	4329	0	-0.79147
Med23	2	0.029224	0.094081	0.883102	1918	2	-1.1943	0.97078	0.9708	1	17252	0	-1.1943
Vps9d1	5	0.029229	0.094099	0.883102	1919	4	-0.45972	0.84949	0.84963	1	14924	0	-0.45972
AA986860	5	0.029238	0.094127	0.883102	1920	3	-1.0057	0.37399	0.37366	1	6478	0	-1.0057
Hk3	4	0.029267	0.094202	0.883102	1921	4	-0.60745	0.97073	0.97075	1	17251	0	-0.60745
N4bp1	4	0.029275	0.094226	0.883102	1922	3	-0.70604	0.056224	0.056933	0.928746	1106	1	-0.70604
Vps54	5	0.029285	0.094254	0.883102	1923	4	-0.68137	0.36057	0.36027	1	6254	0	-0.68137
Zfp120	4	0.029322	0.094355	0.883102	1924	4	-0.45312	0.97068	0.9707	1	17250	0	-0.45312
Elp4	3	0.02933	0.09438	0.883102	1925	2	-0.71019	0.71549	0.71552	1	12441	0	-0.71019
Dtl	2	0.029371	0.094488	0.883102	1926	1	-0.83575	0.60934	0.60912	1	10512	0	-0.83575
Hormad2	4	0.029379	0.09451	0.883102	1927	4	-0.3719	0.97062	0.97065	1	17249	0	-0.3719
Ctu1	4	0.029407	0.094583	0.883102	1928	3	-0.81423	0.28989	0.2896	1	5031	0	-0.81423
Katna1	5	0.029408	0.094587	0.883102	1929	4	-0.27675	0.15417	0.15367	1	2739	0	-0.27675
Fdx1	5	0.029417	0.094608	0.883102	1930	4	-0.56557	0.087489	0.087406	0.969591	1617	1	-0.56557
Hist1h2aa	3	0.029419	0.094615	0.883102	1931	3	-0.51843	0.97058	0.97061	1	17248	0	-0.51843
Gbgt1	5	0.029434	0.094662	0.883102	1932	3	-0.0092308	0.32668	0.3263	1	5681	0	-0.0092308
Samt3	5	0.029434	0.094662	0.883102	1933	5	-0.24081	0.97057	0.9706	1	17247	0	-0.24081
Gtf2h2	1	0.029446	0.094695	0.883102	1934	1	-1.9014	0.97055	0.97059	1	17246	0	-1.9014
Mob1b	5	0.029481	0.094793	0.883102	1935	4	-0.76593	0.61265	0.61244	1	10584	0	-0.76593
Tmprss11f	4	0.029482	0.094797	0.883102	1936	4	-0.30542	0.97052	0.97056	1	17243	0	-0.30542
Brox	4	0.029488	0.09481	0.883102	1937	3	-0.89156	0.18753	0.18691	1	3305	0	-0.89156
Ankrd49	2	0.029557	0.094997	0.883217	1938	1	-0.49418	0.075993	0.076087	0.954951	1436	0	-0.49418
Csk	2	0.029557	0.094997	0.883217	1939	2	-1.2187	0.94949	0.94946	1	16837	0	-1.2187
Sepp1	5	0.029559	0.095009	0.883217	1940	4	-0.69251	0.044379	0.045532	0.926906	876	1	-0.69251
Fkbp4	3	0.029684	0.095359	0.883217	1941	3	-0.94511	0.96086	0.96092	1	17045	0	-0.94511
Rnf13	3	0.029711	0.095429	0.883217	1942	2	-0.63952	0.68707	0.68704	1	11920	0	-0.63952
Snx7	5	0.029718	0.095445	0.883217	1943	3	-0.62993	0.76422	0.76402	1	13347	0	-0.62993
Nxnl2	5	0.029735	0.095506	0.883217	1944	4	-0.81942	0.67639	0.67636	1	11717	0	-0.81942
Cir1	3	0.029754	0.095561	0.883217	1945	2	-1.1507	0.15967	0.1591	1	2829	0	-1.1507
Zgpat	5	0.029757	0.095568	0.883217	1946	5	-0.20561	0.97024	0.9703	1	17241	0	-0.20561
Actl9	5	0.029778	0.095625	0.883217	1947	3	-0.91693	0.56811	0.56795	1	9763	0	-0.91693
Gucy2c	5	0.029786	0.095647	0.883217	1948	4	-0.50426	0.92729	0.92724	1	16405	0	-0.50426
Krt8	4	0.029791	0.095662	0.883217	1950	2	-0.069572	0.21859	0.21804	1	3829	0	-0.069572
Mkln1	5	0.029791	0.095662	0.883217	1949	3	-1.8603	0.58691	0.58681	1	10107	0	-1.8603
Psmc5	1	0.02981	0.095718	0.883217	1951	1	-1.2594	0.97019	0.97024	1	17239	0	-1.2594
Polr3b	2	0.029816	0.095739	0.883217	1952	1	-1.2987	0.67629	0.67628	1	11716	0	-1.2987
Crabp2	5	0.029876	0.095922	0.883217	1953	3	-0.67403	0.76136	0.76116	1	13286	0	-0.67403
Csn1s2b	3	0.029891	0.095961	0.883217	1954	3	-0.39457	0.97011	0.97017	1	17238	0	-0.39457
Cep55	4	0.029906	0.095999	0.883217	1955	3	-0.86932	0.78141	0.78138	1	13624	0	-0.86932
Rsph9	5	0.02993	0.096057	0.883217	1956	5	-0.525	0.97007	0.97013	1	17237	0	-0.525
Zbtb4	5	0.029939	0.096082	0.883217	1957	4	-0.76957	0.53147	0.5313	1	9142	0	-0.76957
Crhbp	5	0.029949	0.096108	0.883217	1958	5	-0.11899	0.97005	0.97011	1	17236	0	-0.11899
Ociad1	4	0.029954	0.09612	0.883217	1959	2	-0.56437	0.81022	0.8104	1	14190	0	-0.56437
Ceacam2	4	0.029967	0.09616	0.883217	1960	4	-0.60153	0.97003	0.97009	1	17235	0	-0.60153
Aco2	3	0.030006	0.096279	0.883217	1961	1	0.54849	0.17243	0.17195	1	3051	0	0.54849
Ifnl2	5	0.03002	0.096314	0.883217	1962	1	0.2083	0.43907	0.43876	1	7553	0	0.2083
Scara5	5	0.030029	0.096337	0.883217	1963	5	-0.72036	0.96997	0.97003	1	17233	0	-0.72036
Gm4745	2	0.030076	0.096482	0.883217	1964	2	-1.3184	0.75394	0.75379	1	13149	0	-1.3184
Rbm24	4	0.03009	0.096523	0.883217	1965	4	-0.46336	0.96991	0.96996	1	17230	0	-0.46336
Arap2	5	0.030107	0.096572	0.883217	1966	3	-0.18188	0.66386	0.66374	1	11472	0	-0.18188
Apobec2	5	0.030113	0.096587	0.883217	1967	3	-0.92191	0.88771	0.88794	1	15638	0	-0.92191
Wbp1	5	0.030132	0.096636	0.883217	1968	3	-0.60105	0.86927	0.86938	1	15273	0	-0.60105
Sdr39u1	5	0.030139	0.096655	0.883217	1969	3	-1.1351	0.31693	0.31671	1	5504	0	-1.1351
Dpep2	5	0.030142	0.096668	0.883217	1970	1	0.35947	0.57768	0.57751	1	9937	0	0.35947
6430531B16Rik	4	0.030145	0.096677	0.883217	1971	3	-0.93939	0.91796	0.91802	1	16210	0	-0.93939
Tex38	5	0.03015	0.096689	0.883217	1972	4	-0.18532	0.68267	0.68267	1	11836	0	-0.18532
Ankfy1	5	0.030162	0.09672	0.883217	1973	5	-0.10472	0.96984	0.96989	1	17227	0	-0.10472
Plekhf1	5	0.030234	0.096916	0.883217	1974	2	0.1461	0.70967	0.70964	1	12321	0	0.1461
Hmgb3	1	0.030236	0.09692	0.883217	1975	1	-1.5144	0.96976	0.96981	1	17225	0	-1.5144
Nkx3-2	5	0.03028	0.097031	0.883217	1976	4	-0.44681	0.30177	0.30154	1	5254	0	-0.44681
Pik3r2	3	0.030314	0.09712	0.883217	1977	3	-0.35135	0.96969	0.96974	1	17223	0	-0.35135
Armc5	3	0.030338	0.097177	0.883217	1978	1	0.090511	0.70779	0.70779	1	12293	0	0.090511
Fam170a	5	0.030345	0.097191	0.883217	1979	4	-0.44534	0.9589	0.9589	1	17005	0	-0.44534
Serpina7	5	0.030355	0.09721	0.883217	1980	4	-0.49929	0.72503	0.72505	1	12616	0	-0.49929
Ybx1	3	0.030363	0.097232	0.883217	1981	2	-0.73741	0.16776	0.16725	1	2970	0	-0.73741
Pcyox1	4	0.030372	0.097251	0.883217	1982	3	-0.6976	0.78051	0.78049	1	13614	0	-0.6976
Ttpa	5	0.030396	0.097296	0.883217	1983	3	-1.0008	0.16644	0.16593	1	2944	0	-1.0008
Gm8439	5	0.030401	0.097305	0.883217	1984	4	-0.20021	0.85992	0.86005	1	15118	0	-0.20021
Esd	3	0.030419	0.097339	0.883217	1985	2	-1.047	0.51203	0.51176	1	8825	0	-1.047
Chia	5	0.030436	0.097379	0.883217	1986	4	-1.1176	0.9316	0.93158	1	16489	0	-1.1176
4930519G04Rik	5	0.030458	0.097428	0.883217	1987	4	-0.63657	0.90385	0.90398	1	15945	0	-0.63657
Pros1	4	0.030477	0.097467	0.883217	1988	3	-0.46061	0.93178	0.93175	1	16492	0	-0.46061
Mfsd8	5	0.030479	0.09747	0.883217	1989	2	0.31853	0.41657	0.41638	1	7175	0	0.31853
Pex19	5	0.030501	0.097518	0.883217	1990	4	-0.47497	0.66661	0.66662	1	11529	0	-0.47497
Svs4	5	0.030505	0.097528	0.883217	1991	4	-0.55779	0.5143	0.51402	1	8868	0	-0.55779
Gucd1	4	0.030538	0.097615	0.883217	1992	4	-0.38898	0.96946	0.96952	1	17219	0	-0.38898
Psma6	1	0.03055	0.097642	0.883217	1993	1	-2.4486	0.96945	0.96951	1	17218	0	-2.4486
5730455P16Rik	5	0.030609	0.097787	0.883217	1994	3	-0.12899	0.52528	0.52516	1	9043	0	-0.12899
Zmynd12	5	0.030629	0.097839	0.883217	1995	3	-0.95638	0.41555	0.41534	1	7156	0	-0.95638
Gdnf	5	0.030646	0.097883	0.883217	1996	3	-0.88672	0.85436	0.8545	1	15017	0	-0.88672
Rufy1	4	0.030657	0.09791	0.883217	1997	3	-0.89916	0.89355	0.89376	1	15752	0	-0.89916
Rars	3	0.030707	0.09803	0.883217	1998	2	-0.23455	0.051455	0.052335	0.926906	1011	1	-0.23455
4930430F08Rik	5	0.030754	0.09814	0.883217	1999	3	-0.636	0.50218	0.50195	1	8665	0	-0.636
[truncated: 16,043 more rows]

## Sheet:  WT IC10 (TR2 TR3 REP <10ex)
id	num	neg|score	neg|p-value	neg|fdr	neg|rank	neg|goodsgrna	neg|lfc	pos|score	pos|p-value	pos|fdr	pos|rank	pos|goodsgrna	pos|lfc
Trp53	5	1.3813e-21	2.7289e-07	0.000619	1	5	-3.2753	1	1	1	18141	0	-3.2753
Usp28	5	2.6766e-15	2.7289e-07	0.000619	2	5	-0.86827	1	1	1	18140	0	-0.86827
Pten	5	2.6145e-12	2.7289e-07	0.000619	3	5	-1.6341	1	1	1	18139	0	-1.6341
Ccdc6	5	1.6136e-09	2.7289e-07	0.000619	4	5	-3.5354	0.99988	0.99988	1	18122	0	-3.5354
Mtr	5	1.4354e-08	2.7289e-07	0.000619	5	5	-3.7038	1	1	1	18138	0	-3.7038
Bbc3	5	1.8746e-08	2.7289e-07	0.000619	6	5	-1.3709	1	1	1	18137	0	-1.3709
Pdha1	5	2.3331e-08	2.7289e-07	0.000619	7	5	-1.3179	0.99339	0.9935	1	17965	0	-1.3179
Ythdf2	5	2.2487e-07	2.7289e-07	0.000619	8	5	-2.4464	1	1	1	18133	0	-2.4464
1110037F02Rik	5	2.4754e-07	8.1867e-07	0.001142	9	4	-1.6999	0.90233	0.90418	1	16176	1	-1.6999
Cbll1	5	3.0898e-07	8.1867e-07	0.001142	10	5	-1.2686	0.99982	0.99983	1	18118	0	-1.2686
Mkln1	5	3.53e-07	8.1867e-07	0.001142	11	3	-1.8121	0.6194	0.73249	1	12909	2	-1.8121
Xpo7	5	4.2871e-07	8.1867e-07	0.001142	12	5	-1.6458	0.9991	0.99912	1	18094	0	-1.6458
Cabin1	5	5.6557e-07	8.1867e-07	0.001142	13	5	-6.3298	1	1	1	18136	0	-6.3298
Spop	5	7.7073e-07	1.3644e-06	0.001768	14	5	-1.6506	0.99971	0.99973	1	18112	0	-1.6506
Fbxo33	4	8.4904e-07	1.9102e-06	0.002166	15	4	-1.461	1	1	1	18135	0	-1.461
Mtrr	5	8.8502e-07	1.9102e-06	0.002166	16	5	-2.3079	1	1	1	18134	0	-2.3079
Zmat3	4	9.5372e-07	2.456e-06	0.002621	17	4	-1.2825	0.99997	0.99997	1	18131	0	-1.2825
Ccnd3	5	1.8247e-06	5.1849e-06	0.005226	18	5	-0.88738	0.99246	0.99259	1	17943	0	-0.88738
Rbm15	5	3.3384e-06	9.5511e-06	0.009119	19	5	-2.0531	0.99867	0.99871	1	18079	0	-2.0531
Bcl2l11	11	5.6119e-06	1.9375e-05	0.016573	20	8	-0.61368	0.99328	0.9934	1	17960	1	-0.61368
Tlk2	4	5.9311e-06	1.9921e-05	0.016573	21	3	-1.6036	0.9209	0.92128	1	16527	0	-1.6036
E2f4	5	6.0798e-06	2.0467e-05	0.016573	22	5	-1.2142	0.99999	0.99999	1	18132	0	-1.2142
Fubp1	5	6.1911e-06	2.1013e-05	0.016573	23	4	-2.1697	0.98844	0.98856	1	17849	0	-2.1697
Csnk2a1	3	6.8455e-06	2.3196e-05	0.016946	24	2	-4.9679	0.94062	0.94084	1	16892	0	-4.9679
Tsc1	5	7.2228e-06	2.3741e-05	0.016946	25	4	-0.366	0.62144	0.73402	1	12944	1	-0.366
Vwc2	5	7.311e-06	2.4287e-05	0.016946	26	3	-1.2049	0.66218	0.76484	1	13513	1	-1.2049
Ube2f	5	7.4304e-06	2.5379e-05	0.017052	27	3	-1.1392	0.36834	0.54502	1	9667	2	-1.1392
Ubn2	5	8.787e-06	2.8653e-05	0.018266	28	5	-1.2629	0.99974	0.99975	1	18114	0	-1.2629
9430020K01Rik	5	8.8213e-06	2.9199e-05	0.018266	29	4	-1.0704	0.88077	0.88653	1	15824	1	-1.0704
Psrc1	5	1.0601e-05	3.7386e-05	0.022607	30	4	-0.91348	0.76396	0.81288	1	14405	1	-0.91348
Mettl14	4	1.1758e-05	4.0661e-05	0.023794	31	4	-2.6158	0.99853	0.99856	1	18075	0	-2.6158
Mpc2	5	1.3032e-05	4.8847e-05	0.027692	32	5	-1.5235	0.99989	0.99989	1	18124	0	-1.5235
Etaa1	5	3.0962e-05	0.00013017	0.071557	33	5	-2.1515	0.99996	0.99996	1	18127	0	-2.1515
Ythdf3	5	3.4046e-05	0.00014818	0.079062	34	5	-1.3625	0.99997	0.99997	1	18130	0	-1.3625
Tfap2c	5	3.747e-05	0.00016455	0.08529	35	5	-1.288	0.99996	0.99996	1	18129	0	-1.288
Ralgapb	5	4.0242e-05	0.00017656	0.088971	36	5	-0.61203	0.99996	0.99996	1	18128	0	-0.61203
Cd320	5	4.2412e-05	0.00018584	0.091116	37	5	-1.6152	0.99996	0.99996	1	18126	0	-1.6152
Mybl2	5	4.7027e-05	0.0002033	0.097056	38	4	-1.2468	0.32222	0.50982	1	9079	1	-1.2468
Actr5	5	5.3789e-05	0.00022568	0.104976	39	5	-2.3304	0.99995	0.99995	1	18125	0	-2.3304
Zfp36l1	5	7.4398e-05	0.00030864	0.139975	40	4	-0.22441	0.81915	0.84397	1	14998	1	-0.22441
Smpd4	5	8.6255e-05	0.00035885	0.158778	41	5	-0.70738	0.99941	0.99942	1	18102	0	-0.70738
Nudcd1	5	9.4143e-05	0.00039378	0.167971	42	4	-0.84477	0.71284	0.78831	1	13926	1	-0.84477
Pdp2	5	9.5171e-05	0.00039815	0.167971	43	4	-1.1972	0.89676	0.89942	1	16093	1	-1.1972
Sez6l	5	0.00010488	0.00044181	0.182156	44	3	-1.0178	0.53226	0.67018	1	11767	2	-1.0178
Depdc5	5	0.00011771	0.00049311	0.19879	45	4	-1.3582	0.98892	0.98907	1	17859	0	-1.3582
Usp9x	5	0.00012322	0.0005144	0.200653	46	5	-1.5811	0.99988	0.99988	1	18123	0	-1.5811
Zfp639	5	0.00012451	0.00051986	0.200653	47	5	-0.77442	0.99988	0.99988	1	18121	0	-0.77442
Zfp40	4	0.00014336	0.00059408	0.220099	48	4	-1.208	0.99986	0.99986	1	18120	0	-1.208
Sdf2l1	5	0.00014604	0.00060391	0.220099	49	3	-1.201	0.58294	0.70594	1	12417	1	-1.201
Serinc1	5	0.00014695	0.00060663	0.220099	50	5	-0.91387	0.99985	0.99986	1	18119	0	-0.91387
Fto	5	0.00017018	0.00070979	0.252475	51	3	-1.1686	0.10693	0.23996	0.97579	4460	1	-1.1686
Nlrp12	5	0.00018191	0.00075945	0.264947	52	5	-1.1131	0.99982	0.99983	1	18117	0	-1.1131
Rc3h2	5	0.00018722	0.00078074	0.267233	53	3	-0.89186	0.74013	0.80107	1	14177	1	-0.89186
Gen1	5	0.00019923	0.00082877	0.27842	54	5	-1.3072	0.9998	0.9998	1	18116	0	-1.3072
Snx1	5	0.00020701	0.00085988	0.283618	55	4	-0.56203	0.98197	0.98209	1	17719	0	-0.56203
Zwint	5	0.00022206	0.00093792	0.301212	56	5	-0.787	0.99978	0.99978	1	18115	0	-0.787
Prlhr	5	0.00022619	0.00095102	0.301212	57	2	0.10633	0.66241	0.765	1	13517	2	0.10633
Tmem102	5	0.0002285	0.00096303	0.301212	58	4	-0.64836	0.91006	0.91109	1	16328	1	-0.64836
Ywhae	4	0.0002595	0.0010809	0.329125	59	3	-4.5977	0.93165	0.93192	1	16728	0	-4.5977
Lin9	4	0.00026231	0.0010886	0.329125	60	4	-0.89226	0.99974	0.99975	1	18113	0	-0.89226
Rs1	5	0.00026808	0.0011109	0.330385	61	3	-1.308	0.56538	0.69345	1	12175	2	-1.308
Znfx1	5	0.00027531	0.0011415	0.331915	62	3	-0.38533	0.18526	0.34923	1	6297	2	-0.38533
Cdyl2	5	0.00027972	0.0011644	0.331915	63	3	-1.2317	0.043669	0.11911	0.921447	2322	2	-1.2317
Gm17359	5	0.00028136	0.001171	0.331915	64	4	-1.6107	0.9152	0.91584	1	16430	1	-1.6107
Rad54l	5	0.00029971	0.0012436	0.347068	65	5	-2.1561	0.9997	0.99972	1	18111	0	-2.1561
Eva1a	5	0.00030593	0.001273	0.34991	66	3	-0.7008	0.20953	0.37879	1	6834	2	-0.7008
Rad51b	5	0.00032784	0.0013538	0.352355	67	5	-2.2902	0.99967	0.99969	1	18110	0	-2.2902
Meaf6	5	0.00033328	0.0013778	0.352355	68	3	-1.5701	0.96378	0.9639	1	17368	0	-1.5701
Cbr4	5	0.00033448	0.0013822	0.352355	69	5	-0.74357	0.99967	0.99968	1	18109	0	-0.74357
Pfkfb3	5	0.00033889	0.0013991	0.352355	70	3	-1.8591	0.15937	0.31466	1	5685	1	-1.8591
Nit2	5	0.00034205	0.0014144	0.352355	71	5	-1.1232	0.99966	0.99968	1	18108	0	-1.1232
Sepw1	5	0.00034779	0.0014335	0.352355	72	4	-1.1559	0.68784	0.77727	1	13712	1	-1.1559
Tsc2	5	0.00034882	0.0014362	0.352355	73	3	-0.36941	0.21181	0.38158	1	6886	2	-0.36941
Trp53bp1	5	0.0003493	0.0014373	0.352355	74	4	-0.71882	0.96186	0.96194	1	17330	0	-0.71882
Safb	5	0.00035809	0.0014755	0.356898	75	5	-0.9337	0.99851	0.99855	1	18073	0	-0.9337
Prim2	4	0.00037304	0.0015421	0.368095	76	4	-2.359	0.99963	0.99964	1	18107	0	-2.359
Zfp12	5	0.00039766	0.0016316	0.384403	77	3	-0.72568	0.65391	0.75851	1	13386	1	-0.72568
Irgq	5	0.00040926	0.0016802	0.390772	78	3	-0.82971	0.50803	0.65157	1	11450	2	-0.82971
Tyrp1	5	0.00042254	0.0017386	0.399235	79	5	-0.75828	0.99958	0.99959	1	18106	0	-0.75828
Sgms1	4	0.00042874	0.0017637	0.399938	80	3	-1.1519	0.97121	0.97132	1	17520	0	-1.1519
Sox14	5	0.00043811	0.0018035	0.402137	81	3	-0.74108	0.95902	0.95912	1	17277	0	-0.74108
Krt76	5	0.00044282	0.0018177	0.402137	82	4	-1.1638	0.68605	0.77649	1	13699	1	-1.1638
P4ha2	5	0.00046275	0.0018952	0.408096	83	5	-0.71458	0.99954	0.99955	1	18105	0	-0.71458
Gdap2	4	0.00046609	0.0019083	0.408096	84	2	-0.65194	0.76735	0.81459	1	14433	1	-0.65194
Msn	5	0.0004664	0.0019121	0.408096	85	4	-1.0552	0.11262	0.24831	0.980406	4593	1	-1.0552
Npb	5	0.00047651	0.0019449	0.410258	86	3	-0.91349	0.75319	0.80747	1	14300	1	-0.91349
Trip4	5	0.00048904	0.0019973	0.413535	87	4	-2.0188	0.97274	0.97286	1	17554	0	-2.0188
Hira	4	0.00049097	0.002006	0.413535	88	4	-3.0809	0.99935	0.99936	1	18100	0	-3.0809
Ifi44	4	0.00050264	0.0020475	0.417343	89	4	-0.9808	0.9995	0.99951	1	18104	0	-0.9808
Map3k3	5	0.00051999	0.0021135	0.425144	90	2	0.40873	0.041778	0.1148	0.921447	2246	3	0.40873
Srp14	4	0.00052404	0.0021326	0.425144	91	4	-1.4041	0.99013	0.9903	1	17893	0	-1.4041
Zfp42	5	0.00055165	0.0022374	0.429816	92	4	-1.2752	0.98466	0.98476	1	17776	0	-1.2752
Ehbp1	5	0.00055274	0.0022412	0.429816	93	4	-1.0111	0.98746	0.98757	1	17828	0	-1.0111
Glmn	5	0.00055572	0.0022554	0.429816	94	4	-1.283	0.98214	0.98227	1	17726	0	-1.283
Trim41	5	0.00055778	0.0022647	0.429816	95	3	-1.6235	0.60609	0.72279	1	12738	2	-1.6235
1700029I15Rik	5	0.00056034	0.0022745	0.429816	96	4	-0.95023	0.63739	0.74594	1	13156	1	-0.95023
Bax	5	0.00056736	0.0023007	0.430285	97	5	-0.56797	0.99943	0.99945	1	18103	0	-0.56797
Coro7	5	0.00058115	0.0023624	0.437311	98	3	-0.1445	0.48648	0.63478	1	11177	2	-0.1445
Avpi1	5	0.00059707	0.0024301	0.445295	99	5	-0.77016	0.9994	0.99942	1	18101	0	-0.77016
Calr	4	0.00061173	0.0024907	0.451832	100	2	-1.0086	0.063788	0.16288	0.951173	3100	1	-1.0086
Krtap13-1	5	0.0006423	0.0026075	0.468336	101	3	-0.38361	0.56651	0.69428	1	12190	2	-0.38361
Kcng4	5	0.00065959	0.0026713	0.475102	102	3	-0.95872	0.10816	0.24177	0.976774	4489	1	-0.95872
Mmachc	5	0.00069584	0.0028138	0.495578	103	5	-2.4969	0.99447	0.99457	1	17980	0	-2.4969
Pgam5	5	0.00070346	0.0028503	0.495851	104	4	-0.51883	0.9439	0.94404	1	16969	0	-0.51883
Pan3	5	0.0007082	0.00287	0.495851	105	5	-0.73329	0.99929	0.9993	1	18099	0	-0.73329
Nr1d2	5	0.00073028	0.0029595	0.506492	106	4	-1.5787	0.71053	0.78724	1	13899	1	-1.5787
Sh3d21	5	0.00074959	0.0030332	0.51425	107	4	-1.2784	0.069251	0.1741	0.954137	3309	1	-1.2784
Sesn2	5	0.00079417	0.0032078	0.536061	108	5	-0.66115	0.99921	0.99922	1	18098	0	-0.66115
Dctd	4	0.00079883	0.0032209	0.536061	109	3	-1.4944	0.94814	0.94822	1	17057	0	-1.4944
Slk	5	0.00082078	0.0033203	0.539158	110	4	-1.5252	0.062588	0.16037	0.951173	3049	1	-1.5252
Myh9	5	0.00082576	0.0033355	0.539158	111	1	0.057282	0.69113	0.7787	1	13736	1	0.057282
Ovch2	5	0.00082952	0.0033514	0.539158	112	4	-1.0023	0.18918	0.35404	1	6385	1	-1.0023
Cs	5	0.00084604	0.0034223	0.539158	113	5	-0.75793	0.99307	0.99318	1	17956	0	-0.75793
Cst6	5	0.00085082	0.0034392	0.539158	114	5	-0.73494	0.99915	0.99917	1	18097	0	-0.73494
Srrm2	5	0.00087466	0.0035309	0.539158	115	4	-1.2034	0.13796	0.28442	0.994073	5186	1	-1.2034
Lemd2	5	0.00087901	0.0035402	0.539158	116	5	-0.87597	0.99912	0.99915	1	18096	0	-0.87597
Kdm6b	5	0.00088143	0.0035495	0.539158	117	5	-0.98388	0.99912	0.99914	1	18095	0	-0.98388
Recql5	5	0.0008826	0.0035511	0.539158	118	5	-1.13	0.9969	0.99694	1	18026	0	-1.13
Dram2	5	0.0008869	0.0035653	0.539158	119	2	0.28873	0.132	0.27598	0.991932	5046	3	0.28873
Smad2	5	0.00089863	0.0036057	0.539158	120	5	-0.98388	0.99872	0.99875	1	18084	0	-0.98388
Sap30	5	0.00089953	0.0036068	0.539158	121	3	-0.68674	0.13567	0.28119	0.991932	5138	1	-0.68674
Capn15	5	0.00090547	0.0036259	0.539158	122	5	-0.57211	0.99909	0.99912	1	18093	0	-0.57211
Atp1b1	5	0.00091571	0.0036603	0.539845	123	4	-1.1359	0.98398	0.9841	1	17761	0	-1.1359
Eva1c	5	0.00094564	0.0037754	0.54818	124	2	0.23037	0.26734	0.44724	1	8035	3	0.23037
Gm136	5	0.00094805	0.0037853	0.54818	125	2	0.12667	0.029953	0.087699	0.905255	1756	2	0.12667
Zswim1	5	0.00096039	0.0038349	0.54818	126	5	-1.364	0.99863	0.99868	1	18078	0	-1.364
Hcn2	5	0.00096077	0.0038377	0.54818	127	5	-0.588	0.99904	0.99907	1	18092	0	-0.588
Gpatch8	5	0.00099048	0.0039484	0.555103	128	4	-0.61627	0.98852	0.98864	1	17851	0	-0.61627
Fmr1nb	5	0.00099766	0.0039757	0.555103	129	2	-0.13302	0.89401	0.89711	1	16052	1	-0.13302
Zbtb14	5	0.00099831	0.0039779	0.555103	130	4	-0.55535	0.46409	0.61754	1	10886	1	-0.55535
Xcl1	5	0.0010092	0.0040281	0.555843	131	4	-0.52598	0.92776	0.92801	1	16647	0	-0.52598
Btc	5	0.0010127	0.0040445	0.555843	132	5	-1.1447	0.99873	0.99877	1	18085	0	-1.1447
Plek2	5	0.001055	0.0041943	0.569342	133	5	-0.95063	0.99729	0.99732	1	18038	0	-0.95063
Zfp648	5	0.0010699	0.0042443	0.569342	134	3	-1.5728	0.13921	0.28621	0.994073	5214	2	-1.5728
Zfp839	5	0.0010703	0.004247	0.569342	135	2	-0.061598	0.30675	0.49274	1	8793	1	-0.061598
Tarm1	5	0.0010779	0.0042841	0.569342	136	4	-1.5656	0.80882	0.83774	1	14886	1	-1.5656
Spesp1	5	0.0010878	0.0043349	0.569342	137	5	-1.2355	0.99891	0.99895	1	18091	0	-1.2355
Ube2g1	4	0.0010934	0.0043594	0.569342	138	4	-1.6526	0.99891	0.99894	1	18090	0	-1.6526
Mfap4	4	0.0011009	0.0043927	0.569342	139	2	-1.5332	0.95834	0.95844	1	17259	0	-1.5332
Arap3	5	0.0011033	0.0043993	0.569342	140	3	-0.18867	0.62571	0.73713	1	13002	2	-0.18867
Dab1	5	0.0011108	0.0044293	0.569342	141	4	-0.39388	0.66918	0.76935	1	13580	1	-0.39388
A830080D01Rik	5	0.0011186	0.0044566	0.569342	142	5	-0.83094	0.99888	0.99892	1	18089	0	-0.83094
Sap25	5	0.0011315	0.0045019	0.571107	143	3	-0.35839	0.18296	0.34646	1	6249	2	-0.35839
Mllt3	9	0.001164	0.0046094	0.580686	144	7	-0.77739	0.84285	0.85898	1	15307	2	-0.77739
BC022687	5	0.0011728	0.0046449	0.58112	145	4	-1.2649	0.060727	0.15638	0.949406	2986	1	-1.2649
Ap2m1	4	0.0012036	0.0047775	0.586293	146	4	-1.4945	0.9988	0.99883	1	18088	0	-1.4945
2014-09-01	5	0.0012079	0.0047977	0.586293	147	5	-0.78239	0.99879	0.99883	1	18087	0	-0.78239
Gm14692	2	0.0012111	0.0048097	0.586293	148	2	-0.98783	0.91508	0.91572	1	16426	0	-0.98783
4933412E24Rik	5	0.0012162	0.0048255	0.586293	149	5	-0.93418	0.99878	0.99882	1	18086	0	-0.93418
Fgf5	5	0.0012326	0.0048992	0.586293	150	4	-1.0138	0.95314	0.95327	1	17145	0	-1.0138
Prdm1	4	0.0012526	0.0049723	0.586293	151	3	-1.4306	0.97805	0.97819	1	17650	0	-1.4306
Irak1	5	0.0012537	0.0049789	0.586293	152	3	-0.7135	0.43066	0.59193	1	10451	2	-0.7135
Hacl1	5	0.0012701	0.0050405	0.586293	153	3	-0.56895	0.51782	0.65915	1	11582	2	-0.56895
Oas3	5	0.0012732	0.0050526	0.586293	154	3	-0.57561	0.05043	0.13413	0.93929	2587	2	-0.57561
Usp17lb	5	0.0012774	0.0050744	0.586293	155	4	-1.0287	0.94082	0.94103	1	16899	0	-1.0287
Senp8	5	0.0012797	0.0050831	0.586293	156	4	-0.90991	0.98216	0.9823	1	17728	0	-0.90991
Setd1a	4	0.001286	0.005105	0.586293	157	4	-0.92378	0.99871	0.99875	1	18083	0	-0.92378
B3galt1	5	0.0012885	0.0051126	0.586293	158	5	-0.90156	0.99871	0.99875	1	18082	0	-0.90156
Rpl22l1	3	0.0013013	0.0051584	0.586293	159	3	-4.6554	0.9987	0.99874	1	18081	0	-4.6554
2200002J24Rik	5	0.0013042	0.005171	0.586293	160	4	-1.3115	0.95218	0.95233	1	17128	0	-1.3115
Lrrc40	5	0.0013232	0.0052463	0.587795	161	5	-1.017	0.99798	0.99801	1	18060	0	-1.017
7530416G11Rik	5	0.0013241	0.005249	0.587795	162	5	-0.62942	0.99868	0.99872	1	18080	0	-0.62942
Ceacam13	4	0.0013549	0.0053637	0.590901	163	2	-0.78493	0.9058	0.90729	1	16235	0	-0.78493
Krt10	5	0.0013596	0.0053773	0.590901	164	4	-0.8008	0.97565	0.97584	1	17613	0	-0.8008
Lins	5	0.0013645	0.0053964	0.590901	165	4	-0.91511	0.47441	0.62552	1	11010	1	-0.91511
Lat2	5	0.0013799	0.0054624	0.590901	166	3	-0.9473	0.2084	0.37741	1	6808	2	-0.9473
Elmod2	5	0.0014027	0.0055372	0.590901	167	3	-1.3053	0.37614	0.55076	1	9772	1	-1.3053
Picalm	3	0.0014146	0.0055863	0.590901	168	2	-1.0066	0.7028	0.78383	1	13830	1	-1.0066
Fbxo2	5	0.0014263	0.0056245	0.590901	169	4	-0.91351	0.23098	0.40438	1	7280	1	-0.91351
Nosip	5	0.0014316	0.0056464	0.590901	170	4	-1.3987	0.48766	0.63567	1	11189	1	-1.3987
Map3k1	5	0.0014323	0.0056475	0.590901	171	5	-0.82043	0.99857	0.99861	1	18077	0	-0.82043
Ear5	5	0.0014345	0.0056573	0.590901	172	4	-1.618	0.98103	0.9812	1	17703	0	-1.618
Alg9	5	0.0014371	0.0056638	0.590901	173	2	0.21717	0.28904	0.47247	1	8443	3	0.21717
Ino80b	5	0.001438	0.0056676	0.590901	174	5	-1.0309	0.99604	0.9961	1	18013	0	-1.0309
Aqp9	5	0.0014724	0.0058014	0.600501	175	5	-1.0147	0.99853	0.99856	1	18076	0	-1.0147
Xrn1	5	0.0014781	0.0058259	0.600501	176	5	-0.75023	0.99852	0.99856	1	18074	0	-0.75023
Lrrc3b	5	0.0014912	0.005874	0.602031	177	4	-1.1479	0.75192	0.80684	1	14286	1	-1.1479
Hoxa7	5	0.0015138	0.005976	0.60905	178	3	-1.3964	0.12138	0.26083	0.985551	4798	2	-1.3964
Sfpq	4	0.0015278	0.0060339	0.611511	179	4	-1.7266	0.99847	0.99851	1	18072	0	-1.7266
Tmem235	5	0.0015593	0.0061659	0.618812	180	2	0.35725	0.10754	0.24083	0.976347	4474	3	0.35725
Vmn1r169	4	0.0015613	0.0061741	0.618812	181	4	-0.5594	0.99844	0.99847	1	18071	0	-0.5594
4933408B17Rik	4	0.0015899	0.0062877	0.624215	182	3	-0.3002	0.59058	0.71147	1	12513	1	-0.3002
3300002I08Rik	1	0.0016092	0.006369	0.624215	183	1	-2.023	0.99839	0.99843	1	18070	0	-2.023
S100a14	6	0.0016169	0.0063974	0.624215	184	6	-0.90996	0.99838	0.99842	1	18069	0	-0.90996
Tlk1	5	0.0016172	0.0063979	0.624215	185	5	-0.95882	0.99838	0.99842	1	18068	0	-0.95882
Eif4e2	5	0.001618	0.0064001	0.624215	186	4	-1.8787	0.83653	0.85477	1	15226	1	-1.8787
Ucn2	5	0.0016815	0.0066331	0.643436	187	3	-0.78748	0.94277	0.94294	1	16948	0	-0.78748
Fam181a	5	0.0017093	0.0067472	0.643436	188	4	-1.1999	0.94842	0.9485	1	17064	0	-1.1999
Hnrnph1	5	0.0017213	0.0067865	0.643436	189	3	-1.3592	0.48504	0.63371	1	11161	1	-1.3592
Plekha1	5	0.0017244	0.0067996	0.643436	190	4	-0.73982	0.57723	0.70196	1	12339	1	-0.73982
Tmem56	5	0.0017331	0.0068302	0.643436	191	4	-0.83923	0.94947	0.94954	1	17083	0	-0.83923
Hilpda	4	0.0017333	0.0068307	0.643436	192	4	-1.3002	0.99827	0.9983	1	18067	0	-1.3002
Bend6	5	0.0017366	0.0068454	0.643436	193	4	-0.96565	0.83768	0.85554	1	15241	1	-0.96565
Tmem255a	5	0.0017733	0.0069732	0.651054	194	3	-0.75975	0.81644	0.8423	1	14972	1	-0.75975
Adsl	5	0.0017794	0.0069983	0.651054	195	5	-1.4045	0.99822	0.99826	1	18066	0	-1.4045
Fxyd6	5	0.0018468	0.0072575	0.671727	196	5	-0.99815	0.99815	0.99818	1	18065	0	-0.99815
H2afv	5	0.0018648	0.0073219	0.674247	197	2	-0.11979	0.13784	0.28428	0.994073	5185	2	-0.11979
Kif3b	5	0.0018971	0.0074343	0.674516	198	3	-0.76039	0.148	0.29866	1	5413	2	-0.76039
Tspan15	4	0.0018986	0.0074414	0.674516	199	3	-0.91565	0.97222	0.97234	1	17539	0	-0.91565
Ptprc	5	0.0019222	0.0075293	0.674516	200	3	-1.0064	0.084386	0.20436	0.967678	3831	2	-1.0064
Rps6ka3	5	0.0019251	0.0075424	0.674516	201	4	-1.1577	0.77335	0.81774	1	14498	1	-1.1577
Ubtd1	5	0.0019259	0.0075451	0.674516	202	2	0.031395	0.83026	0.85079	1	15139	1	0.031395
Gpihbp1	5	0.0019668	0.0076898	0.674516	203	3	-1.1076	0.46439	0.61777	1	10890	2	-1.1076
Pabpc4	5	0.0019671	0.0076903	0.674516	204	5	-0.98832	0.99466	0.99475	1	17985	0	-0.98832
Guca2b	5	0.0019721	0.0077116	0.674516	205	4	-0.9401	0.41279	0.57832	1	10221	1	-0.9401
Ikbip	5	0.0019727	0.0077138	0.674516	206	5	-0.63477	0.99803	0.99805	1	18064	0	-0.63477
Tmem176a	5	0.001989	0.0077798	0.674516	207	4	-1.1524	0.75204	0.8069	1	14289	1	-1.1524
Adamdec1	3	0.0019965	0.0078147	0.674516	208	3	-1.1136	0.998	0.99803	1	18063	0	-1.1136
Ly86	5	0.0020005	0.0078322	0.674516	209	5	-0.62424	0.998	0.99803	1	18062	0	-0.62424
Mrgprb8	5	0.0020009	0.0078333	0.674516	210	5	-0.6295	0.998	0.99803	1	18061	0	-0.6295
Cgnl1	5	0.002018	0.0078944	0.674516	211	3	-0.90449	0.084983	0.20551	0.967791	3850	2	-0.90449
Pfas	5	0.0020234	0.0079195	0.674516	212	4	-1.0259	0.93625	0.93651	1	16821	0	-1.0259
Pvrl3	5	0.0020239	0.0079234	0.674516	213	2	-0.064901	0.3912	0.56197	1	9959	2	-0.064901
Mrpl23	2	0.0020397	0.0079823	0.674516	214	2	-2.352	0.99796	0.99798	1	18059	0	-2.352
Wfdc8	5	0.0020481	0.0080129	0.674516	215	4	-0.92959	0.97078	0.97091	1	17512	0	-0.92959
Plk2	5	0.0020645	0.0080822	0.674516	216	5	-0.86362	0.99794	0.99795	1	18058	0	-0.86362
Adck5	5	0.0020647	0.0080827	0.674516	217	2	0.074936	0.20723	0.37602	1	6781	2	0.074936
Dcaf11	5	0.0020706	0.0081056	0.674516	218	3	-1.0652	0.37143	0.54728	1	9713	1	-1.0652
Raver1	5	0.0021022	0.0082345	0.675609	219	5	-0.89988	0.9979	0.99791	1	18057	0	-0.89988
Ephb6	5	0.0021025	0.0082345	0.675609	220	3	-0.66748	0.86343	0.87325	1	15581	1	-0.66748
Camk2n2	5	0.0021092	0.0082579	0.675609	221	3	-0.1384	0.93305	0.9333	1	16760	0	-0.1384
BC037034	5	0.0021128	0.0082677	0.675609	222	5	-0.9778	0.99789	0.9979	1	18056	0	-0.9778
Trhr	5	0.0021281	0.0083196	0.676797	223	5	-0.72895	0.99507	0.99517	1	17994	0	-0.72895
Atrip	4	0.0021393	0.0083638	0.677356	224	4	-4.5717	0.99073	0.99089	1	17905	0	-4.5717
Pbsn	5	0.0021575	0.0084451	0.680902	225	5	-1.5247	0.99784	0.99785	1	18055	0	-1.5247
Hoxb7	5	0.0021785	0.0085161	0.683585	226	3	-1.3076	0.91018	0.9112	1	16331	1	-1.3076
Nprl3	5	0.0022034	0.0085968	0.684276	227	5	-0.74632	0.9978	0.9978	1	18054	0	-0.74632
Rsc1a1	4	0.002204	0.0086001	0.684276	228	4	-0.97659	0.9978	0.9978	1	18053	0	-0.97659
Rpl22	2	0.0022382	0.00873	0.691578	229	2	-0.85647	0.9159	0.91649	1	16441	0	-0.85647
Lsm14b	4	0.0022847	0.0088861	0.700882	230	4	-0.48791	0.99772	0.99772	1	18052	0	-0.48791
Gm973	5	0.0023141	0.0089975	0.703626	231	4	-1.577	0.90995	0.91099	1	16325	1	-1.577
Defb12	4	0.0023171	0.0090067	0.703626	232	4	-2.0527	0.99768	0.99769	1	18051	0	-2.0527
Ankrd22	4	0.0023342	0.0090635	0.703626	233	4	-0.93276	0.99767	0.99767	1	18050	0	-0.93276
Sox5	5	0.0023369	0.009076	0.703626	234	4	-1.0202	0.31112	0.49771	1	8869	1	-1.0202
Tcerg1	5	0.0023639	0.009177	0.708426	235	4	-0.61079	0.9595	0.95958	1	17285	0	-0.61079
Cwc15	4	0.0023756	0.009224	0.709033	236	4	-1.7892	0.99762	0.99763	1	18049	0	-1.7892
Stx1b	5	0.0023924	0.0092873	0.710887	237	5	-0.94497	0.99761	0.99761	1	18048	0	-0.94497
Prr18	5	0.0024231	0.0093948	0.716095	238	4	-0.93363	0.60166	0.71952	1	12663	1	-0.93363
Klhl23	5	0.0024652	0.0095476	0.718717	239	5	-1.3884	0.99388	0.99398	1	17971	0	-1.3884
Alx4	5	0.002468	0.0095607	0.718717	240	2	-0.039483	0.58123	0.70475	1	12385	2	-0.039483
Rbm45	5	0.0024756	0.009594	0.718717	241	3	-0.56626	0.22005	0.39141	1	7057	2	-0.56626
Kank4	5	0.0024895	0.0096338	0.718717	242	3	-0.68781	0.40173	0.56996	1	10073	2	-0.68781
Mafk	5	0.0025393	0.009803	0.718717	243	2	0.15692	0.17073	0.33016	1	5980	2	0.15692
Rnasek	2	0.0025463	0.0098287	0.718717	244	2	-1.7862	0.99745	0.99748	1	18047	0	-1.7862
Baz2a	5	0.0025496	0.0098401	0.718717	245	5	-1.9381	0.99745	0.99747	1	18046	0	-1.9381
Zfp385a	4	0.0025579	0.0098729	0.718717	246	3	-1.1127	0.97411	0.97423	1	17589	0	-1.1127
Dppa4	4	0.002562	0.0098936	0.718717	247	4	-1.3423	0.99744	0.99746	1	18045	0	-1.3423
Zfp938	5	0.0025688	0.0099171	0.718717	248	4	-1.0897	0.98748	0.98759	1	17829	0	-1.0897
Rhbdd3	4	0.0025693	0.0099198	0.718717	249	4	-1.2688	0.99743	0.99745	1	18044	0	-1.2688
Osr2	5	0.002581	0.0099651	0.718717	250	2	0.57466	0.023684	0.072392	0.88427	1477	3	0.57466
Nucb2	5	0.0025978	0.010019	0.718717	251	2	-0.052199	0.65678	0.76077	1	13428	1	-0.052199
Ccnk	3	0.0026055	0.010043	0.718717	252	3	-1.4996	0.99739	0.99742	1	18043	0	-1.4996
Dpyd	5	0.0026268	0.01012	0.718717	253	3	-1.0154	0.65317	0.75795	1	13376	1	-1.0154
Prpf4	3	0.0026545	0.010216	0.718717	254	3	-1.0318	0.99735	0.99737	1	18042	0	-1.0318
Itsn2	5	0.0026554	0.010219	0.718717	255	5	-1.2644	0.99734	0.99737	1	18041	0	-1.2644
Slc35e4	5	0.0026588	0.010231	0.718717	256	1	-0.12443	0.26128	0.44021	1	7912	1	-0.12443
Vmn2r56	5	0.0026596	0.010234	0.718717	257	5	-0.71658	0.99734	0.99737	1	18040	0	-0.71658
Ppp1r42	4	0.0026693	0.010269	0.718717	258	2	-0.6882	0.41463	0.57973	1	10237	2	-0.6882
Hbb-bh1	5	0.002674	0.010288	0.718717	259	4	-0.74671	0.86179	0.87209	1	15564	1	-0.74671
Rnf125	4	0.0026765	0.010301	0.718717	260	4	-0.67438	0.99732	0.99736	1	18039	0	-0.67438
Ssxb9	1	0.0027718	0.010665	0.727723	261	1	-1.1962	0.99723	0.99726	1	18037	0	-1.1962
Fetub	5	0.0027761	0.010675	0.727723	262	5	-0.74328	0.99722	0.99725	1	18036	0	-0.74328
Pycrl	5	0.0027809	0.010698	0.727723	263	2	0.030755	0.9063	0.90774	1	16248	1	0.030755
2010109A12Rik	4	0.0027888	0.010732	0.727723	264	4	-1.4492	0.99721	0.99724	1	18035	0	-1.4492
Svs5	5	0.0027905	0.010742	0.727723	265	4	-0.64016	0.97279	0.97291	1	17555	0	-0.64016
Suv420h1	3	0.0027941	0.010756	0.727723	266	3	-2.0752	0.99721	0.99723	1	18034	0	-2.0752
Nr1d1	5	0.0027983	0.010767	0.727723	267	4	-1.2578	0.84704	0.8618	1	15356	1	-1.2578
Gpcpd1	5	0.0028027	0.010789	0.727723	268	4	-0.89537	0.50766	0.65129	1	11444	1	-0.89537
Pif1	5	0.0028041	0.010791	0.727723	269	4	-0.92537	0.9836	0.98374	1	17756	0	-0.92537
Apbb3	5	0.0028272	0.010867	0.730161	270	5	-0.58328	0.99717	0.99721	1	18033	0	-0.58328
Wfdc15b	4	0.0028571	0.010968	0.732691	271	4	-1.2843	0.99714	0.99718	1	18032	0	-1.2843
Rpe	5	0.0028672	0.011012	0.732691	272	5	-0.98	0.99713	0.99717	1	18031	0	-0.98
1110058L19Rik	5	0.0028996	0.011127	0.732691	273	5	-0.66276	0.9971	0.99714	1	18030	0	-0.66276
Pbld2	5	0.0029259	0.011219	0.732691	274	4	-0.64687	0.35888	0.53799	1	9522	1	-0.64687
Zik1	5	0.0029317	0.011243	0.732691	275	5	-0.93944	0.99707	0.99711	1	18029	0	-0.93944
Ubn1	4	0.0029347	0.011255	0.732691	276	4	-0.78928	0.99707	0.9971	1	18028	0	-0.78928
Spata1	5	0.0029416	0.011276	0.732691	277	4	-0.92093	0.0097821	0.035226	0.783007	813	1	-0.92093
Dnajc14	5	0.002944	0.011282	0.732691	278	3	-1.2478	0.81527	0.84156	1	14962	1	-1.2478
Ctse	5	0.0029464	0.011294	0.732691	279	4	-0.63512	0.80181	0.83373	1	14814	1	-0.63512
Gal3st4	5	0.0029505	0.011309	0.732691	280	3	-0.19968	0.69163	0.77892	1	13743	1	-0.19968
Plekhd1	5	0.0029647	0.011366	0.733748	281	5	-0.51623	0.99704	0.99706	1	18027	0	-0.51623
Lrriq4	5	0.002982	0.011428	0.734012	282	4	-0.87086	0.59431	0.71415	1	12566	1	-0.87086
Pcbp2	5	0.0029979	0.011488	0.734012	283	4	-0.78588	0.80488	0.83549	1	14845	1	-0.78588
Rmdn1	5	0.0030092	0.011527	0.734012	284	4	-1.0541	0.99147	0.99163	1	17923	0	-1.0541
Sez6l2	5	0.0030391	0.011645	0.734012	285	4	-0.74264	0.91434	0.91504	1	16414	1	-0.74264
Klk9	5	0.0030532	0.011694	0.734012	286	4	-0.63425	0.97294	0.97306	1	17559	0	-0.63425
Fam84b	5	0.0030569	0.011708	0.734012	287	3	-0.23781	0.16171	0.31796	1	5751	1	-0.23781
Cwc27	5	0.0030647	0.01174	0.734012	288	4	-0.62536	0.90664	0.90804	1	16254	1	-0.62536
Scp2	4	0.003105	0.011889	0.734012	289	4	-0.67033	0.9969	0.99694	1	18025	0	-0.67033
Dock10	5	0.0031398	0.012011	0.734012	290	4	-1.2394	0.2337	0.40763	1	7334	1	-1.2394
1110032F04Rik	5	0.0031472	0.012028	0.734012	291	1	0.22712	0.26247	0.4416	1	7944	3	0.22712
Hbegf	5	0.0031474	0.012028	0.734012	292	5	-0.48502	0.99685	0.9969	1	18024	0	-0.48502
Harbi1	5	0.0031523	0.012045	0.734012	293	5	-0.72648	0.99685	0.99689	1	18023	0	-0.72648
Csnk2b	4	0.003162	0.012088	0.734012	294	4	-2.7039	0.98827	0.9884	1	17846	0	-2.7039
P4ha1	5	0.0031693	0.012119	0.734012	295	3	-1.9321	0.55126	0.68348	1	11998	2	-1.9321
Fut2	5	0.0031724	0.01213	0.734012	296	4	-1.0189	0.96166	0.96173	1	17324	0	-1.0189
Gucy2e	5	0.0031764	0.012143	0.734012	297	3	-1.0842	0.30642	0.49237	1	8785	2	-1.0842
Gpr115	5	0.0032082	0.012257	0.734012	298	3	-0.52093	0.082863	0.20141	0.965194	3782	1	-0.52093
Rec8	5	0.0032098	0.012262	0.734012	299	5	-1.7389	0.99328	0.9934	1	17961	0	-1.7389
Hsd17b2	5	0.0032116	0.01227	0.734012	300	4	-0.76706	0.45752	0.61246	1	10798	1	-0.76706
Tra2b	2	0.0032249	0.012323	0.734012	301	2	-1.9261	0.99678	0.99683	1	18022	0	-1.9261
Nabp1	5	0.0032258	0.012327	0.734012	302	4	-1.2485	0.90932	0.91042	1	16308	1	-1.2485
Catsperb	4	0.0032276	0.012335	0.734012	303	3	-1.1868	0.070108	0.17582	0.954704	3338	1	-1.1868
Pus10	4	0.0032327	0.012355	0.734012	304	3	-1.7106	0.87331	0.8807	1	15714	0	-1.7106
Lrrc16b	5	0.0032411	0.012383	0.734012	305	2	0.3791	0.17959	0.34213	1	6171	3	0.3791
Ccdc142	5	0.0032468	0.012401	0.734012	306	5	-0.46264	0.99675	0.99681	1	18021	0	-0.46264
Fbxw2	5	0.0032518	0.012422	0.734012	307	5	-0.48334	0.99675	0.9968	1	18020	0	-0.48334
Ffar3	5	0.0032692	0.012491	0.735711	308	2	0.44084	0.12154	0.26105	0.985551	4800	3	0.44084
Cln5	5	0.0033309	0.012714	0.739165	309	2	0.60899	0.0491	0.13119	0.935854	2543	3	0.60899
Sssca1	5	0.0033639	0.012833	0.739165	310	3	-0.95026	0.23367	0.40759	1	7333	2	-0.95026
Pkp2	5	0.0033697	0.012858	0.739165	311	4	-0.38208	0.99112	0.99128	1	17915	0	-0.38208
Ofd1	5	0.003374	0.012872	0.739165	312	3	-0.60267	0.94392	0.94405	1	16970	0	-0.60267
Iigp1	4	0.0033778	0.012883	0.739165	313	3	-1.0238	0.93165	0.93192	1	16727	0	-1.0238
Lrig1	5	0.0033913	0.012933	0.739165	314	1	0.2674	0.06821	0.17198	0.951568	3276	4	0.2674
Cnr2	5	0.0033914	0.012933	0.739165	315	3	-0.26828	0.57232	0.69844	1	12264	1	-0.26828
Trim29	5	0.0033936	0.012943	0.739165	316	4	-1.0879	0.67943	0.77367	1	13665	1	-1.0879
Tmsb4x	1	0.0033959	0.012952	0.739165	317	1	-1.811	0.9966	0.99666	1	18019	0	-1.811
Sync	5	0.0033969	0.012957	0.739165	318	3	-1.0573	0.43482	0.59498	1	10508	2	-1.0573
Lacc1	5	0.0034142	0.013023	0.740603	319	4	-0.8258	0.92825	0.92855	1	16657	0	-0.8258
Khdrbs1	4	0.003458	0.013175	0.742034	320	4	-1.5722	0.98306	0.98321	1	17746	0	-1.5722
Fgf3	5	0.0034866	0.013273	0.742034	321	4	-1.0252	0.95594	0.95603	1	17209	0	-1.0252
Neurl2	5	0.0034875	0.013276	0.742034	322	3	-0.38975	0.20967	0.37897	1	6837	2	-0.38975
Slco1a5	4	0.0034991	0.013328	0.742034	323	4	-0.85191	0.9965	0.99656	1	18018	0	-0.85191
Pogz	4	0.0035268	0.01343	0.742034	324	3	-1.2478	0.95722	0.95728	1	17238	0	-1.2478
H2-M3	5	0.0035299	0.01344	0.742034	325	5	-0.73525	0.99647	0.99653	1	18017	0	-0.73525
4930564B18Rik	5	0.0035356	0.013459	0.742034	326	4	-1.2281	0.73148	0.79692	1	14103	1	-1.2281
Aff4	5	0.003536	0.01346	0.742034	327	3	-0.79204	0.48323	0.63232	1	11129	2	-0.79204
Rph3al	5	0.0035362	0.01346	0.742034	328	3	-1.0108	0.76247	0.81215	1	14392	1	-1.0108
Frem2	5	0.0035743	0.013601	0.742034	329	2	0.015159	0.6476	0.75371	1	13295	1	0.015159
Pip	4	0.0035822	0.013632	0.742034	330	3	-0.82772	0.97511	0.97527	1	17605	0	-0.82772
Mslnl	4	0.003593	0.013664	0.742034	331	4	-0.5412	0.98204	0.98217	1	17724	0	-0.5412
Zfp277	5	0.0036067	0.013713	0.742034	332	5	-0.45966	0.99639	0.99645	1	18016	0	-0.45966
Gm10081	2	0.0036068	0.013714	0.742034	333	1	-0.47341	0.16581	0.32351	1	5852	1	-0.47341
Hbs1l	3	0.0036118	0.01373	0.742034	334	2	-1.451	0.62307	0.73518	1	12970	1	-1.451
Chia	5	0.0036251	0.013776	0.742034	335	4	-1.089	0.94337	0.94352	1	16960	0	-1.089
Nkx6-1	5	0.0036391	0.013831	0.742034	336	3	-1.1311	0.65073	0.75608	1	13341	1	-1.1311
Lpxn	5	0.0036429	0.013847	0.742034	337	4	-0.55901	0.35604	0.53592	1	9488	1	-0.55901
Hist1h1t	5	0.003643	0.013848	0.742034	338	3	-0.71905	0.32642	0.51301	1	9132	2	-0.71905
Unc13c	5	0.0036478	0.013866	0.742034	339	4	-0.71475	0.24261	0.41832	1	7521	1	-0.71475
Map2	5	0.00367	0.01394	0.742185	340	3	-0.19759	0.81538	0.84163	1	14963	1	-0.19759
Gm5936	4	0.0036893	0.014008	0.742185	341	3	-1.247	0.97796	0.97808	1	17649	0	-1.247
Akr1b10	5	0.0036914	0.014014	0.742185	342	4	-0.7562	0.97204	0.97214	1	17535	0	-0.7562
Kcnj2	5	0.0036964	0.014033	0.742185	343	1	0.21778	0.066147	0.16774	0.951173	3198	4	0.21778
Dpp9	5	0.0037107	0.014088	0.742963	344	4	-0.71045	0.89423	0.8973	1	16055	1	-0.71045
Mmp19	5	0.0037434	0.014205	0.745028	345	4	-1.0661	0.84196	0.85839	1	15294	1	-1.0661
Abca1	5	0.003747	0.014222	0.745028	346	3	-0.25788	0.40483	0.57221	1	10119	1	-0.25788
Tcf7l1	5	0.0037653	0.014288	0.745028	347	2	0.26212	0.0028141	0.010907	0.687288	279	3	0.26212
Slirp	5	0.0037671	0.014297	0.745028	348	4	-0.61899	0.48172	0.63116	1	11111	1	-0.61899
Phyhd1	5	0.0037757	0.014333	0.745028	349	4	-1.5857	0.98555	0.98562	1	17790	0	-1.5857
Gm684	5	0.0038381	0.014565	0.752991	350	4	-1.1097	0.40289	0.5708	1	10097	1	-1.1097
Rpgr	5	0.0038686	0.014669	0.752991	351	3	-0.91231	0.77125	0.81661	1	14476	1	-0.91231
Dysf	5	0.0038704	0.014675	0.752991	352	4	-1.0524	0.96562	0.96574	1	17408	0	-1.0524
Tti2	5	0.0038776	0.014699	0.752991	353	4	-2.6196	0.15638	0.31051	1	5619	1	-2.6196
Pola2	4	0.0038838	0.014722	0.752991	354	3	-4.2991	0.0058367	0.021732	0.750413	521	1	-4.2991
Pqlc3	4	0.0038883	0.014735	0.752991	355	4	-1.5807	0.99611	0.99618	1	18015	0	-1.5807
Fbxo42	5	0.0039033	0.014782	0.75324	356	4	-2.6638	0.99202	0.99216	1	17939	0	-2.6638
Irs3	5	0.0039443	0.014926	0.754629	357	5	-0.68332	0.99606	0.99612	1	18014	0	-0.68332
4922505E12Rik	5	0.0039501	0.014944	0.754629	358	3	-0.87745	0.92674	0.92701	1	16629	0	-0.87745
Dguok	5	0.0039546	0.01496	0.754629	359	3	-0.85668	0.13311	0.27757	0.991932	5071	1	-0.85668
Lphn3	5	0.0039965	0.015099	0.754629	360	4	-0.73614	0.98607	0.98618	1	17800	0	-0.73614
Btbd3	5	0.0040008	0.015115	0.754629	361	5	-0.76723	0.996	0.99607	1	18012	0	-0.76723
Ppp1r18	4	0.0040009	0.015115	0.754629	362	3	-1.7665	0.41696	0.58151	1	10272	1	-1.7665
Apip	5	0.0040108	0.015148	0.754629	363	2	0.50288	0.11236	0.24795	0.980387	4588	3	0.50288
Fam167a	4	0.0040226	0.015189	0.754629	364	4	-0.62578	0.99598	0.99605	1	18011	0	-0.62578
Lats1	5	0.004042	0.015251	0.754629	365	4	-0.72013	0.90687	0.90826	1	16260	1	-0.72013
Rbm27	5	0.004058	0.015305	0.754629	366	5	-1.7596	0.99594	0.99602	1	18010	0	-1.7596
Ndufa12	4	0.0040637	0.015325	0.754629	367	3	-0.83463	0.30673	0.49272	1	8792	1	-0.83463
Ino80e	5	0.0040722	0.015351	0.754629	368	2	-0.026919	0.65304	0.75786	1	13375	2	-0.026919
Prkrip1	4	0.0040811	0.015378	0.754629	369	2	0.35493	0.23428	0.40837	1	7353	2	0.35493
Cxcl13	5	0.0040866	0.015391	0.754629	370	4	-0.7328	0.28227	0.46469	1	8313	1	-0.7328
Gart	5	0.0041226	0.015528	0.754983	371	4	-0.84946	0.98425	0.98436	1	17765	0	-0.84946
Trmt10c	4	0.0041276	0.015548	0.754983	372	4	-1.5698	0.99587	0.99596	1	18009	0	-1.5698
Atmin	5	0.0041296	0.015557	0.754983	373	3	-1.23	0.68714	0.77696	1	13706	1	-1.23
Rasa1	5	0.0041521	0.015634	0.754983	374	4	-1.4163	0.94534	0.9455	1	17000	0	-1.4163
Tas2r123	4	0.0041571	0.015654	0.754983	375	3	-0.78262	0.22065	0.39215	1	7068	1	-0.78262
Akt3	5	0.0041656	0.015694	0.754983	376	4	-0.68771	0.099414	0.22878	0.971531	4272	1	-0.68771
Nxnl2	5	0.004179	0.015741	0.754983	377	4	-0.72054	0.40621	0.57326	1	10138	1	-0.72054
Ift20	5	0.0041843	0.015763	0.754983	378	3	-2.2243	0.54075	0.67603	1	11877	1	-2.2243
Atr	4	0.0042031	0.015825	0.754983	379	4	-2.0882	0.9958	0.99588	1	18008	0	-2.0882
Ylpm1	5	0.0042034	0.015826	0.754983	380	4	-0.88768	0.35965	0.53858	1	9531	1	-0.88768
Epha1	5	0.0042112	0.015856	0.754983	381	4	-0.77178	0.62742	0.73844	1	13026	1	-0.77178
Carm1	5	0.0042493	0.015997	0.759183	382	4	-0.85186	0.21543	0.38593	1	6954	1	-0.85186
Ccdc116	5	0.0042718	0.016075	0.759183	383	3	-0.84855	0.94782	0.94791	1	17048	0	-0.84855
5730559C18Rik	5	0.0042757	0.01609	0.759183	384	3	-0.72211	0.95057	0.95068	1	17103	0	-0.72211
Rbm41	5	0.004291	0.016147	0.759183	385	5	-0.53936	0.99571	0.9958	1	18007	0	-0.53936
Trpv5	5	0.0042929	0.016154	0.759183	386	3	-0.21515	0.97005	0.97017	1	17503	0	-0.21515
Gsk3a	5	0.0043149	0.016233	0.760931	387	4	-0.5819	0.98476	0.98486	1	17778	0	-0.5819
Polq	4	0.0043524	0.016355	0.763722	388	4	-2.8862	0.98827	0.98841	1	17847	0	-2.8862
Ugt1a1	5	0.0043645	0.0164	0.763722	389	4	-0.75539	0.97029	0.97041	1	17508	0	-0.75539
Sema6d	5	0.0043709	0.016419	0.763722	390	4	-0.91471	0.83036	0.85087	1	15144	1	-0.91471
Tmem38b	4	0.0043862	0.016471	0.763778	391	3	-0.96013	0.95235	0.95248	1	17134	0	-0.96013
Glipr2	5	0.0043935	0.016504	0.763778	392	5	-0.31885	0.99561	0.9957	1	18006	0	-0.31885
Tas2r125	4	0.0044366	0.01666	0.769015	393	3	-1.5272	0.87917	0.8853	1	15805	0	-1.5272
Hyal3	5	0.0044575	0.016738	0.770523	394	4	-0.84693	0.98511	0.98522	1	17783	0	-0.84693
4930524B15Rik	5	0.0044697	0.016777	0.770523	395	5	-0.41579	0.99553	0.99563	1	18005	0	-0.41579
Usp19	5	0.0044972	0.016877	0.771871	396	5	-0.62597	0.9955	0.99561	1	18004	0	-0.62597
Hbb-y	5	0.0045502	0.017064	0.771871	397	2	0.058337	0.44587	0.60341	1	10652	2	0.058337
Zfp472	4	0.0045592	0.017086	0.771871	398	2	-0.59415	0.97677	0.97692	1	17633	0	-0.59415
Ube2dnl2	5	0.0045891	0.017187	0.771871	399	3	-0.80831	0.3438	0.52647	1	9349	2	-0.80831
Rnf146	5	0.0045936	0.017199	0.771871	400	3	-0.99219	0.96075	0.96083	1	17305	0	-0.99219
Kdm5b	5	0.0045941	0.0172	0.771871	401	3	-0.32081	0.43417	0.59451	1	10497	2	-0.32081
Aif1	5	0.0046111	0.017264	0.771871	402	1	0.55713	0.011845	0.041376	0.810355	923	3	0.55713
Tmsb15b2	2	0.004642	0.01737	0.771871	403	2	-1.3954	0.99536	0.99546	1	18003	0	-1.3954
Hnmt	5	0.0046444	0.017382	0.771871	404	3	-1.2691	0.58285	0.70588	1	12415	1	-1.2691
Cd14	5	0.0046744	0.017499	0.771871	405	3	-0.89482	0.49564	0.64195	1	11280	1	-0.89482
Hyal4	5	0.0046868	0.017542	0.771871	406	5	-0.95634	0.99531	0.99541	1	18002	0	-0.95634
Tcta	5	0.0046902	0.017554	0.771871	407	5	-0.22582	0.99531	0.99541	1	18001	0	-0.22582
4930480E11Rik	4	0.0046926	0.017565	0.771871	408	3	-1.3722	0.95461	0.95472	1	17181	0	-1.3722
Mgat4a	5	0.004695	0.017572	0.771871	409	2	-0.13092	0.89672	0.89938	1	16092	1	-0.13092
Pex10	3	0.0047101	0.017628	0.771871	410	3	-1.1407	0.98849	0.9886	1	17850	0	-1.1407
Daxx	4	0.0047207	0.017663	0.771871	411	4	-5.1746	0.99528	0.99537	1	18000	0	-5.1746
Khsrp	5	0.004733	0.017699	0.771871	412	4	-1.2993	0.92722	0.9275	1	16639	0	-1.2993
Fkbp7	5	0.0047542	0.017781	0.771871	413	4	-1.1394	0.76144	0.81162	1	14381	1	-1.1394
Klc4	5	0.004756	0.017788	0.771871	414	3	-0.5604	0.69593	0.78077	1	13771	1	-0.5604
Mylk	4	0.0047641	0.017818	0.771871	415	2	-0.22717	0.26297	0.44217	1	7953	1	-0.22717
Scgb1a1	5	0.0047872	0.017899	0.771871	416	4	-0.58727	0.85107	0.86457	1	15411	1	-0.58727
Aldh18a1	5	0.0047942	0.017923	0.771871	417	5	-1.0124	0.99521	0.9953	1	17999	0	-1.0124
Slc22a23	5	0.0047951	0.017927	0.771871	418	3	-0.67465	0.44499	0.6027	1	10640	1	-0.67465
Cdc20b	5	0.0048191	0.018005	0.771871	419	5	-0.62839	0.99518	0.99528	1	17998	0	-0.62839
Pck2	5	0.0048208	0.018013	0.771871	420	5	-0.539	0.99518	0.99528	1	17997	0	-0.539
Ttc23	5	0.0048277	0.018043	0.771871	421	4	-0.87694	0.93252	0.93276	1	16751	0	-0.87694
Marveld2	9	0.0048294	0.018051	0.771871	422	5	-0.54723	0.97515	0.97531	1	17607	1	-0.54723
Xlr3b	2	0.0048341	0.018065	0.771871	423	2	-2.3089	0.99517	0.99527	1	17996	0	-2.3089
Aldh9a1	5	0.0048428	0.018097	0.771871	424	3	-1.1352	0.84148	0.85806	1	15287	1	-1.1352
Cndp1	5	0.0048469	0.018111	0.771871	425	4	-0.78627	0.29873	0.48359	1	8639	1	-0.78627
Blmh	5	0.004855	0.018138	0.771871	426	2	0.39788	0.1106	0.24536	0.979807	4540	3	0.39788
Car6	4	0.0048652	0.018168	0.771871	427	4	-1.5997	0.99513	0.99523	1	17995	0	-1.5997
Cyp21a1	5	0.0048886	0.018255	0.773746	428	4	-0.74281	0.97363	0.97377	1	17577	0	-0.74281
Lrp12	5	0.0049159	0.018352	0.776028	429	2	-0.33342	0.68745	0.77709	1	13709	1	-0.33342
Gm614	5	0.0049452	0.018467	0.776031	430	3	-1.1655	0.71932	0.79129	1	13985	1	-1.1655
Tle4	5	0.0049508	0.01848	0.776031	431	5	-0.54799	0.99505	0.99514	1	17993	0	-0.54799
Ephb3	5	0.0049768	0.018559	0.776031	432	1	0.75964	0.0059741	0.022191	0.750413	535	3	0.75964
Ube2q1	5	0.0049989	0.018637	0.776031	433	4	-0.37285	0.99095	0.9911	1	17913	0	-0.37285
Ska2	2	0.0050233	0.018724	0.776031	434	1	-0.31856	0.26253	0.44167	1	7945	1	-0.31856
Emr1	5	0.0050378	0.018781	0.776031	435	2	-0.020986	0.50447	0.64888	1	11400	2	-0.020986
Prpsap2	5	0.0050382	0.018782	0.776031	436	4	-2.7517	0.56952	0.69647	1	12233	1	-2.7517
4930590J08Rik	5	0.005039	0.018786	0.776031	437	5	-0.93038	0.99496	0.99506	1	17992	0	-0.93038
Cerk	5	0.0050426	0.0188	0.776031	438	4	-0.71804	0.64697	0.75324	1	13283	1	-0.71804
Odf3	5	0.0050773	0.01892	0.776031	439	2	-0.10543	0.10368	0.23515	0.974403	4371	2	-0.10543
Ubqln2	5	0.0050874	0.01896	0.776031	440	4	-0.57885	0.92804	0.92833	1	16654	0	-0.57885
1700109H08Rik	5	0.0051347	0.01914	0.776031	441	5	-0.54216	0.99487	0.99497	1	17991	0	-0.54216
Zfp637	4	0.0051351	0.019141	0.776031	442	3	-0.9444	0.94871	0.94877	1	17071	0	-0.9444
Cdc5l	1	0.0051459	0.019176	0.776031	443	1	-1.2343	0.99485	0.99496	1	17990	0	-1.2343
Zscan10	5	0.0051597	0.019226	0.776031	444	1	0.91654	0.00027368	0.0011273	0.421802	48	4	0.91654
Slc25a53	4	0.0051678	0.019254	0.776031	445	4	-1.2769	0.98025	0.98041	1	17689	0	-1.2769
Eid2	5	0.0051691	0.019258	0.776031	446	4	-0.46356	0.5599	0.68954	1	12108	1	-0.46356
Mageb5	1	0.0051703	0.019265	0.776031	447	1	-1.4051	0.99483	0.99494	1	17989	0	-1.4051
Fam26e	5	0.0051809	0.01931	0.776031	448	5	-0.53445	0.99482	0.99493	1	17988	0	-0.53445
Zfp521	4	0.0051914	0.019342	0.776031	449	4	-0.47871	0.99481	0.99492	1	17987	0	-0.47871
Spib	5	0.0051937	0.019352	0.776031	450	4	-0.49519	0.98955	0.98973	1	17881	0	-0.49519
Egr4	5	0.0052003	0.019379	0.776031	451	4	-0.56562	0.3834	0.55612	1	9858	1	-0.56562
Blk	4	0.005203	0.019387	0.776031	452	1	0.11513	0.058886	0.15236	0.943532	2926	2	0.11513
Adam20	5	0.0052146	0.01942	0.776031	453	4	-1.224	0.92979	0.93007	1	16691	0	-1.224
Gskip	5	0.0052206	0.019443	0.776031	454	5	-0.55013	0.99465	0.99475	1	17984	0	-0.55013
Tceb1	4	0.0052284	0.019464	0.776031	455	4	-1.2766	0.99477	0.99488	1	17986	0	-1.2766
Tinag	5	0.0052672	0.019595	0.777346	456	4	-1.1385	0.95064	0.95075	1	17105	0	-1.1385
Man1b1	5	0.0052775	0.019629	0.777346	457	4	-0.93441	0.96825	0.96839	1	17465	0	-0.93441
Armc12	5	0.0052815	0.019641	0.777346	458	3	-0.31843	0.19838	0.36528	1	6583	2	-0.31843
Slc10a3	5	0.0052913	0.01967	0.777346	459	3	-1.2923	0.46909	0.62147	1	10951	1	-1.2923
Smg8	5	0.0053006	0.019711	0.777346	460	4	-0.7442	0.93257	0.93281	1	16752	0	-0.7442
Spag7	5	0.0053425	0.019846	0.780986	461	3	-0.53959	0.012329	0.042667	0.810355	945	1	-0.53959
Eva1b	5	0.0053598	0.019922	0.782253	462	2	0.19068	0.3181	0.50554	1	9022	3	0.19068
Plk1	1	0.0053784	0.019981	0.782444	463	1	-3.2259	0.99462	0.99471	1	17983	0	-3.2259
Kif16b	5	0.0053981	0.020038	0.782444	464	4	-0.76853	0.4933	0.64012	1	11249	1	-0.76853
Slc16a5	5	0.0054034	0.020056	0.782444	465	3	-0.27507	0.048159	0.12902	0.932118	2510	2	-0.27507
Zfp865	5	0.0054194	0.020108	0.782784	466	3	-0.63821	0.16165	0.31789	1	5749	2	-0.63821
Syce1	5	0.0054336	0.020159	0.782866	467	5	-0.84442	0.99457	0.99466	1	17982	0	-0.84442
Trim67	5	0.0054466	0.020196	0.782866	468	2	-0.07109	0.97502	0.97518	1	17603	0	-0.07109
Rorc	5	0.0054643	0.020267	0.783941	469	2	0.16436	0.55028	0.68279	1	11984	2	0.16436
Nlk	5	0.0054869	0.020345	0.785009	470	4	-0.8835	0.41888	0.58298	1	10297	1	-0.8835
Atl3	5	0.0055011	0.020398	0.785009	471	4	-0.81986	0.76567	0.81372	1	14420	1	-0.81986
Limch1	5	0.0055252	0.020481	0.785009	472	3	-0.70671	0.38969	0.56084	1	9940	2	-0.70671
Rasgrf1	5	0.0055257	0.020486	0.785009	473	5	-0.85808	0.99447	0.99457	1	17981	0	-0.85808
Cul1	3	0.0055331	0.020511	0.785009	474	2	-1.5142	0.46304	0.61672	1	10869	1	-1.5142
Tnrc18	5	0.0055944	0.020717	0.78776	475	3	-0.96625	0.83695	0.85505	1	15234	1	-0.96625
Fam149a	5	0.0055954	0.020719	0.78776	476	3	-1.3935	0.62762	0.73859	1	13028	2	-1.3935
Ube4b	5	0.0055973	0.020725	0.78776	477	4	-2.6646	0.84238	0.85866	1	15300	1	-2.6646
Stpg1	5	0.0056045	0.020757	0.78776	478	3	-0.5275	0.50679	0.65064	1	11431	2	-0.5275
Vmn1r199	4	0.0056298	0.020845	0.787874	479	3	-1.3347	0.23272	0.40645	1	7311	1	-1.3347
Gapdhs	3	0.0056407	0.020882	0.787874	480	2	-0.94096	0.91477	0.91546	1	16421	0	-0.94096
Ppdpf	5	0.0056621	0.020961	0.787874	481	4	-1.2459	0.6316	0.74153	1	13073	1	-1.2459
Plekhm2	5	0.0056639	0.02097	0.787874	482	3	-0.6721	0.41841	0.58263	1	10294	2	-0.6721
Dnajb4	4	0.005731	0.021215	0.787874	483	4	-1.6114	0.99427	0.99439	1	17979	0	-1.6114
Mettl3	5	0.005733	0.021222	0.787874	484	3	-0.5143	0.74943	0.8056	1	14266	1	-0.5143
Nxpe5	4	0.0057397	0.021254	0.787874	485	3	-2.7374	0.63159	0.74152	1	13072	1	-2.7374
Cdkn2a	6	0.0057568	0.021307	0.787874	486	5	-0.5397	0.96656	0.96671	1	17428	0	-0.5397
Kat2a	5	0.0057609	0.021321	0.787874	487	4	-0.5762	0.74026	0.80112	1	14178	1	-0.5762
Wrn	5	0.0057653	0.021342	0.787874	488	3	-0.74022	0.20173	0.36931	1	6653	1	-0.74022
Tex16	5	0.005767	0.021348	0.787874	489	5	-0.76099	0.99423	0.99436	1	17978	0	-0.76099
Oas2	5	0.0057689	0.021352	0.787874	490	4	-0.98288	0.66693	0.76843	1	13566	1	-0.98288
Ints5	3	0.0057794	0.021388	0.787874	491	3	-1.67	0.99422	0.99434	1	17977	0	-1.67
Rundc3b	4	0.005788	0.021418	0.787874	492	3	-0.75941	0.56274	0.69156	1	12151	1	-0.75941
Pax3	5	0.0058206	0.021524	0.787874	493	5	-0.53133	0.99418	0.9943	1	17976	0	-0.53133
Strn	5	0.0058298	0.021555	0.787874	494	1	0.5109	0.022982	0.070568	0.88427	1434	4	0.5109
Dennd5a	5	0.005845	0.021617	0.787874	495	3	-1.1544	0.49822	0.64396	1	11320	2	-1.1544
Xkr9	5	0.0058676	0.021692	0.787874	496	2	0.41331	0.20045	0.36777	1	6633	3	0.41331
Smg7	5	0.0058679	0.021694	0.787874	497	4	-0.3954	0.95401	0.95413	1	17168	0	-0.3954
Gpr137	5	0.0058726	0.021711	0.787874	498	3	-1.1488	0.25535	0.43327	1	7779	2	-1.1488
Lrtm1	5	0.0058732	0.021713	0.787874	499	3	-2.0627	0.70239	0.78363	1	13827	1	-2.0627
Ftl1	2	0.0058776	0.021728	0.787874	500	1	-0.94146	0.42548	0.58792	1	10392	1	-0.94146
4921501E09Rik	5	0.0058907	0.021781	0.787874	501	3	-0.30072	0.14809	0.29878	1	5415	2	-0.30072
Sox17	5	0.0058978	0.021805	0.787874	502	5	-0.37105	0.9941	0.99421	1	17975	0	-0.37105
Lcp1	5	0.005923	0.021891	0.787874	503	5	-0.8237	0.99408	0.99418	1	17974	0	-0.8237
Mdh2	5	0.0059315	0.021922	0.787874	504	3	-0.60789	0.97353	0.97365	1	17574	0	-0.60789
Itga5	5	0.0059354	0.021932	0.787874	505	3	-0.26599	0.34943	0.5308	1	9416	1	-0.26599
Mier1	4	0.0059617	0.022029	0.78978	506	4	-2.3645	0.99404	0.99415	1	17973	0	-2.3645
Cym	5	0.0059812	0.022093	0.790507	507	3	-0.6616	0.70095	0.78299	1	13812	1	-0.6616
Impact	5	0.0060013	0.022165	0.791543	508	4	-0.55192	0.76502	0.8134	1	14416	1	-0.55192
Cd70	5	0.0060779	0.022412	0.797953	509	2	0.25653	0.26063	0.43946	1	7897	3	0.25653
Ly6g5c	5	0.0060884	0.022444	0.797953	510	4	-0.77262	0.9654	0.96555	1	17399	0	-0.77262
Ffar1	5	0.0061124	0.022515	0.797953	511	5	-0.71283	0.99389	0.99399	1	17972	0	-0.71283
Ficd	5	0.0061342	0.022597	0.797953	512	3	-0.30384	0.036025	0.1017	0.913741	2016	2	-0.30384
Hmgb4	5	0.0061343	0.022597	0.797953	513	4	-0.84991	0.98562	0.9857	1	17791	0	-0.84991
Sp6	4	0.0061414	0.022625	0.797953	514	3	-1.2335	0.96323	0.96334	1	17352	0	-1.2335
Pak4	5	0.0061488	0.022653	0.797953	515	3	-1.2036	0.95089	0.95098	1	17109	0	-1.2036
Vmn2r60	5	0.0061699	0.022727	0.799016	516	2	0.0018666	0.93835	0.93862	1	16859	0	0.0018666
Rcsd1	5	0.0061988	0.022837	0.799903	517	2	-0.24098	0.43505	0.59514	1	10511	2	-0.24098
H2-Q7	3	0.0062106	0.02288	0.799903	518	3	-1.2168	0.99379	0.99389	1	17970	0	-1.2168
Ppp2r2b	5	0.006222	0.022924	0.799903	519	3	-0.78418	0.82529	0.84776	1	15067	1	-0.78418
Ttll6	4	0.0062265	0.022943	0.799903	520	2	-0.29476	0.292	0.47588	1	8504	2	-0.29476
Cstl1	5	0.0062355	0.022981	0.799903	521	4	-0.94657	0.95467	0.95479	1	17182	0	-0.94657
Cga	3	0.0062464	0.023017	0.799903	522	1	1.3974	0.055563	0.14527	0.939767	2792	2	1.3974
Emp2	5	0.0062752	0.023119	0.801296	523	3	-0.71023	0.41459	0.57971	1	10236	2	-0.71023
Bfsp1	5	0.0062949	0.023186	0.801296	524	5	-0.32371	0.99371	0.99381	1	17969	0	-0.32371
4922501C03Rik	5	0.0063169	0.023262	0.801296	525	3	-0.15139	0.88513	0.88996	1	15907	1	-0.15139
Emr4	5	0.0063258	0.023296	0.801296	526	5	-0.90353	0.99367	0.99379	1	17968	0	-0.90353
Ppm1b	5	0.0063325	0.023317	0.801296	527	3	-0.31777	0.53223	0.67016	1	11766	2	-0.31777
Fam162b	5	0.0063343	0.023322	0.801296	528	5	-0.76488	0.99367	0.99378	1	17967	0	-0.76488
Cdo1	5	0.0063611	0.023406	0.802663	529	3	-0.99128	0.94069	0.94091	1	16896	0	-0.99128
Cox7a1	3	0.0064221	0.023625	0.807218	530	3	-1.3175	0.95467	0.95479	1	17183	0	-1.3175
Btbd11	5	0.0064255	0.023636	0.807218	531	3	-0.76054	0.88676	0.89128	1	15937	1	-0.76054
Nxph4	5	0.0064386	0.023679	0.807218	532	1	0.4849	0.078392	0.19251	0.958661	3643	3	0.4849
Mob1b	5	0.0064499	0.023722	0.807218	533	4	-0.41241	0.55904	0.68894	1	12094	1	-0.41241
Csf3	5	0.0064617	0.023761	0.807218	534	5	-1.3237	0.99354	0.99366	1	17966	0	-1.3237
AK129341	5	0.0064778	0.023817	0.807597	535	4	-0.63043	0.98256	0.9827	1	17740	0	-0.63043
Xpo5	5	0.006539	0.024017	0.812869	536	4	-1.5701	0.9844	0.98451	1	17768	0	-1.5701
4430402I18Rik	5	0.0065683	0.024124	0.813672	537	2	0.082199	0.06462	0.16461	0.951173	3135	2	0.082199
Sirpa	4	0.0065798	0.024159	0.813672	538	3	-0.73222	0.84778	0.8623	1	15367	1	-0.73222
Gm7694	5	0.0065831	0.024176	0.813672	539	3	-0.74513	0.94119	0.94141	1	16907	0	-0.74513
Hoxb4	5	0.0066212	0.024303	0.816456	540	3	-0.2926	0.84537	0.86068	1	15336	1	-0.2926
Gm20581	5	0.0066597	0.024463	0.818279	541	5	-0.59396	0.99334	0.99345	1	17964	0	-0.59396
Ccdc155	5	0.0066675	0.024495	0.818279	542	5	-0.26995	0.99333	0.99345	1	17963	0	-0.26995
Men1	5	0.0066742	0.02451	0.818279	543	5	-0.72755	0.99333	0.99344	1	17962	0	-0.72755
2010107G23Rik	5	0.0066821	0.024538	0.818279	544	4	-0.8186	0.81895	0.84385	1	14994	1	-0.8186
Hdhd1a	5	0.0067173	0.024666	0.821046	545	4	-1.7477	0.93817	0.93843	1	16855	0	-1.7477
Rap2c	5	0.0067304	0.024724	0.821447	546	3	-0.85253	0.77097	0.81646	1	14474	1	-0.85253
Sult1e1	3	0.0067883	0.024921	0.826497	547	3	-0.73089	0.99321	0.99333	1	17959	0	-0.73089
Mylk2	5	0.0068415	0.025112	0.828743	548	5	-0.49057	0.99316	0.99327	1	17958	0	-0.49057
Numa1	4	0.0068418	0.025112	0.828743	549	3	-1.0933	0.96708	0.96724	1	17437	0	-1.0933
Prss48	5	0.0068513	0.025141	0.828743	550	3	-0.85085	0.16373	0.3207	1	5798	2	-0.85085
Cer1	5	0.0068625	0.02518	0.828743	551	4	-1.2052	0.78024	0.82153	1	14580	1	-1.2052
Tas2r120	5	0.006895	0.02528	0.828743	552	5	-0.60377	0.9931	0.99321	1	17957	0	-0.60377
Tgif1	5	0.0069008	0.025308	0.828743	553	4	-1.148	0.97933	0.97948	1	17670	0	-1.148
Cers2	4	0.0069009	0.025309	0.828743	554	3	-0.75816	0.11739	0.25508	0.982758	4705	1	-0.75816
Rcan2	4	0.006961	0.025502	0.83028	555	4	-0.75373	0.98999	0.99015	1	17890	0	-0.75373
1700016C15Rik	5	0.0069649	0.025516	0.83028	556	5	-0.47731	0.99304	0.99315	1	17955	0	-0.47731
Gstp2	4	0.00701	0.025664	0.83028	557	3	-0.83625	0.82508	0.84763	1	15060	1	-0.83625
Rad51c	3	0.0070172	0.025693	0.83028	558	3	-3.602	0.99298	0.9931	1	17953	0	-3.602
Mepe	5	0.0070375	0.02576	0.83028	559	4	-0.71582	0.97337	0.9735	1	17570	0	-0.71582
Akr1c18	5	0.0070398	0.025769	0.83028	560	3	-0.85693	0.33917	0.5228	1	9289	1	-0.85693
Mrgpra3	5	0.0070412	0.025772	0.83028	561	5	-0.80903	0.99296	0.99308	1	17952	0	-0.80903
Evx2	5	0.0070472	0.025789	0.83028	562	2	0.0026006	0.84729	0.86196	1	15359	1	0.0026006
Slco2b1	5	0.0070521	0.025809	0.83028	563	4	-0.46405	0.14936	0.30054	1	5445	1	-0.46405
Apobr	5	0.0070666	0.025859	0.83028	564	4	-0.76143	0.88607	0.89074	1	15926	1	-0.76143
Rhox8	5	0.0070997	0.025975	0.83028	565	3	-1.0243	0.97622	0.9764	1	17624	0	-1.0243
Frmpd4	5	0.0071075	0.025996	0.83028	566	2	0.13271	0.49513	0.64155	1	11267	2	0.13271
Appl1	5	0.0071076	0.025996	0.83028	567	5	-0.44191	0.99289	0.99301	1	17951	0	-0.44191
Pfkfb2	5	0.0071081	0.025996	0.83028	568	3	-0.88008	0.96455	0.9647	1	17383	0	-0.88008
Mal2	4	0.007159	0.02617	0.831848	569	4	-0.87451	0.99284	0.99296	1	17950	0	-0.87451
Pradc1	4	0.0071686	0.026204	0.831848	570	4	-0.90987	0.99283	0.99295	1	17949	0	-0.90987
Zfp946	5	0.0071689	0.026204	0.831848	571	3	-0.84039	0.258	0.43639	1	7838	2	-0.84039
Dnase2a	5	0.0071763	0.026229	0.831848	572	5	-0.61277	0.99282	0.99295	1	17948	0	-0.61277
Apobec2	5	0.0071953	0.026289	0.832297	573	3	-0.96862	0.78522	0.82427	1	14622	1	-0.96862
Inhbe	5	0.0072648	0.026538	0.834659	574	3	-0.77076	0.42751	0.58952	1	10411	1	-0.77076
N4bp3	5	0.0072751	0.026578	0.834659	575	4	-0.29325	0.8944	0.89746	1	16057	1	-0.29325
Nts	5	0.0072782	0.026589	0.834659	576	3	-0.68014	0.90748	0.90881	1	16274	1	-0.68014
Klk6	5	0.0072876	0.026626	0.834659	577	2	-0.0621	0.57523	0.70056	1	12312	1	-0.0621
Chad	5	0.0072906	0.026637	0.834659	578	2	0.30657	0.20296	0.37079	1	6678	3	0.30657
Prpmp5	3	0.0073022	0.026673	0.834659	579	3	-1.2341	0.9927	0.99283	1	17947	0	-1.2341
Fbxw24	5	0.0073423	0.026811	0.834659	580	5	-0.68386	0.99266	0.99279	1	17946	0	-0.68386
Fam122a	5	0.0073471	0.026827	0.834659	581	5	-0.80417	0.99265	0.99279	1	17945	0	-0.80417
Zfand6	5	0.0073501	0.026837	0.834659	582	2	-0.10749	0.0020481	0.0080418	0.657368	221	2	-0.10749
Spast	5	0.0073514	0.026841	0.834659	583	1	-0.079421	0.75745	0.80959	1	14338	1	-0.079421
Astl	5	0.0073591	0.02687	0.834659	584	3	-0.98553	0.90763	0.90893	1	16281	1	-0.98553
Gm7257	5	0.0074122	0.027058	0.837652	585	4	-0.73693	0.71466	0.78913	1	13945	1	-0.73693
Ceacam11	4	0.0074246	0.027106	0.837652	586	3	-1.313	0.94114	0.94136	1	16904	0	-1.313
Muc15	5	0.0074339	0.027139	0.837652	587	4	-1.6251	0.5397	0.67529	1	11861	1	-1.6251
Apol10a	5	0.0074382	0.027151	0.837652	588	4	-0.71365	0.14121	0.28895	0.99539	5263	1	-0.71365
Tbc1d8b	5	0.0074634	0.027249	0.838991	589	4	-0.65313	0.9661	0.96623	1	17418	0	-0.65313
C1ra	5	0.007473	0.027287	0.838991	590	2	-0.17969	0.34172	0.52482	1	9326	2	-0.17969
Cyp2r1	4	0.0074931	0.027359	0.839783	591	3	-1.0704	0.13504	0.28027	0.991932	5121	1	-1.0704
C330027C09Rik	5	0.0075192	0.027459	0.840748	592	5	-3.1885	0.99248	0.99261	1	17944	0	-3.1885
Flt3l	5	0.0075362	0.027518	0.840748	593	3	-1.1764	0.47995	0.62981	1	11084	2	-1.1764
Slfn1	5	0.0075525	0.027576	0.840748	594	4	-1.0123	0.91056	0.91157	1	16336	1	-1.0123
Hmgcll1	5	0.0075658	0.027624	0.840748	595	5	-0.33593	0.99243	0.99256	1	17942	0	-0.33593
Tapbp	5	0.0075764	0.027662	0.840748	596	4	-0.83329	0.94293	0.9431	1	16951	0	-0.83329
4930432K21Rik	5	0.0075904	0.027702	0.840748	597	5	-0.56798	0.99241	0.99254	1	17941	0	-0.56798
Lrrc7	5	0.0075947	0.027714	0.840748	598	3	-0.24405	0.20101	0.36845	1	6643	1	-0.24405
U2surp	4	0.0076241	0.027815	0.842402	599	4	-4.4065	0.99238	0.99251	1	17940	0	-4.4065
Ewsr1	4	0.0076387	0.027862	0.842417	600	2	-0.55643	0.16327	0.3201	1	5784	1	-0.55643
Zbtb4	5	0.0076548	0.027925	0.842894	601	4	-0.69514	0.68916	0.77784	1	13718	1	-0.69514
Zfp14	5	0.0077261	0.02815	0.848303	602	4	-0.64748	0.96803	0.96818	1	17462	0	-0.64748
Acot8	5	0.0077565	0.02825	0.849884	603	2	0.20329	0.080231	0.19618	0.962892	3693	3	0.20329
Gm5464	5	0.0077758	0.028306	0.850149	604	3	-0.32923	0.24124	0.41665	1	7488	1	-0.32923
Fam53c	5	0.0078055	0.028397	0.851477	605	4	-0.86418	0.79313	0.82869	1	14709	1	-0.86418
Rhbdl2	5	0.0078645	0.028558	0.853704	606	4	-0.72979	0.98035	0.98051	1	17690	0	-0.72979
Rxfp1	5	0.0078984	0.028658	0.853704	607	3	-1.2447	0.60191	0.71971	1	12665	2	-1.2447
Shisa2	5	0.0078986	0.028659	0.853704	608	2	-0.11357	0.57027	0.697	1	12242	1	-0.11357
C77370	5	0.0078987	0.028659	0.853704	609	3	-0.49442	0.91722	0.91775	1	16468	1	-0.49442
Lrrc10b	5	0.007944	0.028787	0.855885	610	2	0.23868	0.30527	0.49107	1	8765	3	0.23868
Usp3	5	0.0080015	0.028942	0.855885	611	4	-0.89158	0.48612	0.63449	1	11172	1	-0.89158
Stip1	4	0.0080318	0.029034	0.855885	612	3	-3.3015	0.046289	0.12487	0.924962	2449	1	-3.3015
Cox7b2	3	0.0080368	0.029047	0.855885	613	2	-1.4212	0.54728	0.68064	1	11952	1	-1.4212
Pus3	5	0.0080406	0.029058	0.855885	614	4	-0.64253	0.98417	0.98427	1	17763	0	-0.64253
Acsbg2	5	0.0080763	0.029153	0.855885	615	4	-0.79517	0.4802	0.63	1	11090	1	-0.79517
Gin1	5	0.0081209	0.029274	0.855885	616	4	-0.86446	0.86083	0.87144	1	15546	1	-0.86446
Camk2n1	5	0.0081402	0.029333	0.855885	617	4	-0.88799	0.36221	0.5405	1	9567	1	-0.88799
Nenf	4	0.008174	0.02943	0.855885	618	2	-0.19763	0.094142	0.22096	0.970714	4124	2	-0.19763
Ythdf1	4	0.0081812	0.029453	0.855885	619	3	-0.54518	0.97498	0.97514	1	17602	0	-0.54518
Shroom2	5	0.0081896	0.029479	0.855885	620	4	-0.49661	0.98893	0.98909	1	17861	0	-0.49661
Nono	5	0.0082027	0.02952	0.855885	621	3	-0.52037	0.97975	0.97989	1	17679	0	-0.52037
Arglu1	4	0.0082366	0.029613	0.855885	622	4	-0.81372	0.99176	0.99192	1	17931	0	-0.81372
Krt77	5	0.0082394	0.029621	0.855885	623	3	-0.86287	0.44772	0.60487	1	10676	2	-0.86287
Mrgprx2	5	0.0082439	0.029636	0.855885	624	4	-0.65721	0.15553	0.30931	1	5593	1	-0.65721
Mis12	3	0.0082608	0.029675	0.855885	625	3	-0.89324	0.96834	0.96849	1	17471	0	-0.89324
Tmem178	5	0.0082635	0.029684	0.855885	626	2	0.012819	0.26634	0.44608	1	8015	2	0.012819
Erap1	4	0.0082782	0.02972	0.855885	627	4	-1.2781	0.99172	0.99187	1	17930	0	-1.2781
Gabrg3	5	0.0083242	0.029858	0.855885	628	2	0.16745	0.24501	0.42121	1	7578	3	0.16745
Mrpl54	4	0.0083523	0.029945	0.855885	629	4	-0.67301	0.99165	0.99181	1	17928	0	-0.67301
Rhox9	5	0.0083533	0.029948	0.855885	630	4	-0.46566	0.93682	0.93711	1	16835	0	-0.46566
Etv3	5	0.0083561	0.029955	0.855885	631	3	-0.74468	0.34678	0.52876	1	9383	1	-0.74468
Sepp1	5	0.0083678	0.029986	0.855885	632	4	-0.71445	0.028698	0.084763	0.902421	1703	1	-0.71445
Six1	5	0.008385	0.030035	0.855885	633	2	0.03648	0.62121	0.73385	1	12939	2	0.03648
Bace2	5	0.0083986	0.030067	0.855885	634	2	-0.014389	0.84534	0.86067	1	15335	1	-0.014389
Ms4a4d	5	0.0083992	0.030069	0.855885	635	4	-1.0289	0.97659	0.97676	1	17631	0	-1.0289
Smok2b	2	0.0084159	0.030122	0.855885	636	2	-1.2557	0.99158	0.99175	1	17927	0	-1.2557
Tnfrsf12a	6	0.008419	0.03013	0.855885	637	3	-0.56162	0.12867	0.27128	0.989488	4973	2	-0.56162
Zfp932	4	0.0084215	0.030136	0.855885	638	4	-0.907	0.99158	0.99175	1	17926	0	-0.907
Afm	5	0.0084458	0.0302	0.855885	639	2	0.13	0.39246	0.56292	1	9968	2	0.13
Meis1	4	0.0084511	0.030212	0.855885	640	2	-0.17332	0.10046	0.23036	0.971961	4299	2	-0.17332
Reps2	5	0.008499	0.030347	0.855885	641	4	-0.37857	0.98467	0.98477	1	17777	0	-0.37857
Memo1	5	0.0085066	0.030365	0.855885	642	1	-0.098912	0.48292	0.63209	1	11125	1	-0.098912
Tnfaip8l1	5	0.0085343	0.030444	0.855885	643	4	-0.49832	0.98611	0.98621	1	17801	0	-0.49832
Wapal	3	0.0085378	0.030455	0.855885	644	2	-1.8391	0.72116	0.79211	1	14000	1	-1.8391
Nr1h5	5	0.0085673	0.030551	0.855885	645	2	0.3088	0.30881	0.49515	1	8829	3	0.3088
Six4	5	0.0086281	0.030708	0.855885	646	2	0.29633	0.15281	0.30552	1	5538	3	0.29633
Lrrc8c	5	0.0086552	0.030784	0.855885	647	3	-0.66318	0.14532	0.29477	0.998147	5357	2	-0.66318
Tmem8c	5	0.0086653	0.030808	0.855885	648	4	-0.54148	0.94952	0.94959	1	17086	0	-0.54148
Plek	4	0.0086872	0.030865	0.855885	649	4	-0.65888	0.99131	0.99147	1	17920	0	-0.65888
Cask	5	0.0086889	0.03087	0.855885	650	2	0.08094	0.64492	0.75167	1	13257	2	0.08094
Dazl	4	0.0087137	0.030931	0.855885	651	4	-1.0039	0.99129	0.99145	1	17919	0	-1.0039
Gimap9	5	0.0087496	0.031031	0.855885	652	4	-0.41083	0.69043	0.7784	1	13732	1	-0.41083
Hgfac	5	0.0087634	0.031077	0.855885	653	3	-1.2892	0.79301	0.82862	1	14707	1	-1.2892
Lrrc6	4	0.0087837	0.031132	0.855885	654	4	-0.76334	0.99122	0.99137	1	17917	0	-0.76334
C530008M17Rik	5	0.0088104	0.031199	0.855885	655	1	0.45459	0.077652	0.19108	0.95798	3615	4	0.45459
Irx5	5	0.0088472	0.031312	0.855885	656	4	-0.77472	0.68736	0.77704	1	13708	1	-0.77472
Spink12	5	0.0088603	0.031349	0.855885	657	3	-1.0644	0.92671	0.92699	1	16627	0	-1.0644
Dapk3	5	0.0088711	0.031385	0.855885	658	1	-0.013419	0.58975	0.71086	1	12505	2	-0.013419
Nme8	4	0.0088895	0.031438	0.855885	659	4	-1.2187	0.99111	0.99126	1	17914	0	-1.2187
1700011H14Rik	5	0.0089199	0.03152	0.855885	660	3	-0.50681	0.27473	0.45588	1	8179	1	-0.50681
Gatad2b	5	0.0089212	0.031528	0.855885	661	3	-1.3406	0.89461	0.89762	1	16061	1	-1.3406
Dusp12	5	0.0089542	0.031607	0.855885	662	2	0.14233	0.55091	0.68321	1	11990	2	0.14233
Sdhd	3	0.0089859	0.031705	0.855885	663	1	0.42545	0.2161	0.3867	1	6973	2	0.42545
Tex35	5	0.0090346	0.031845	0.855885	664	3	-0.7456	0.62217	0.73453	1	12955	1	-0.7456
Dlgap4	13	0.0090476	0.031882	0.855885	665	8	-0.65972	0.68922	0.77786	1	13719	3	-0.65972
Rims4	5	0.0091141	0.032066	0.855885	666	3	-0.16639	0.50898	0.65229	1	11470	2	-0.16639
Ngfrap1	5	0.0091269	0.032102	0.855885	667	3	-1.3378	0.53609	0.67286	1	11812	2	-1.3378
H2-D1	4	0.0091343	0.032118	0.855885	668	4	-1.1378	0.99087	0.99103	1	17911	0	-1.1378
Defb46	2	0.0091449	0.032155	0.855885	669	1	-0.78893	0.85231	0.86543	1	15424	0	-0.78893
Tns4	4	0.0091491	0.032168	0.855885	670	3	-0.80275	0.70528	0.78495	1	13850	1	-0.80275
Tceanc	3	0.0091683	0.03223	0.855885	671	2	-1.0846	0.62742	0.73843	1	13025	1	-1.0846
Ugt8a	5	0.0091749	0.032248	0.855885	672	2	0.15835	0.35565	0.53563	1	9483	2	0.15835
Itsn1	5	0.0091801	0.032261	0.855885	673	4	-0.82717	0.96621	0.96635	1	17421	0	-0.82717
Mnda	4	0.0091952	0.032303	0.855885	674	4	-0.70071	0.9908	0.99097	1	17910	0	-0.70071
Tgfbr3	5	0.0092243	0.03237	0.855885	675	3	-0.23593	0.46549	0.61864	1	10904	2	-0.23593
Ces1b	5	0.0092351	0.032399	0.855885	676	4	-0.8511	0.49568	0.64198	1	11281	1	-0.8511
Slfn9	5	0.0092356	0.0324	0.855885	677	2	-0.23568	0.047383	0.1273	0.930631	2481	2	-0.23568
Nkx6-3	5	0.0092484	0.032443	0.855885	678	3	-1.1226	0.67958	0.77373	1	13666	1	-1.1226
Arf4	4	0.0092564	0.032469	0.855885	679	4	-0.60475	0.99074	0.99091	1	17909	0	-0.60475
Rev3l	3	0.0092693	0.0325	0.855885	680	3	-1.5588	0.99073	0.99089	1	17906	0	-1.5588
C1qc	5	0.0092859	0.032548	0.855885	681	3	-1.4625	0.25874	0.43724	1	7853	2	-1.4625
Sdk1	5	0.0092963	0.032569	0.855885	682	2	0.23026	0.19052	0.35571	1	6411	3	0.23026
Gucy1a2	5	0.0093081	0.032608	0.855885	683	4	-0.81815	0.95878	0.95887	1	17272	0	-0.81815
Ppil1	4	0.0093154	0.03263	0.855885	684	4	-1.4981	0.98788	0.98802	1	17838	0	-1.4981
Zfand3	5	0.0093362	0.032688	0.855885	685	2	-0.07595	0.85987	0.87078	1	15529	1	-0.07595
BC003965	4	0.009341	0.032704	0.855885	686	1	0.48934	0.058231	0.15096	0.941817	2905	2	0.48934
Vmn1r70	5	0.0093423	0.032709	0.855885	687	3	-0.82658	0.95324	0.95337	1	17148	0	-0.82658
Fgg	5	0.0093571	0.032753	0.855885	688	2	0.46445	0.031922	0.09224	0.909419	1840	3	0.46445
H2afb3-ps	4	0.0093896	0.032856	0.855885	689	2	-0.1924	0.33251	0.51767	1	9201	1	-0.1924
Ift74	4	0.0093916	0.032861	0.855885	690	4	-0.7998	0.99061	0.99077	1	17904	0	-0.7998
Cd59a	5	0.0093976	0.032875	0.855885	691	4	-0.82222	0.98371	0.98383	1	17757	0	-0.82222
Naa15	4	0.009438	0.032988	0.855885	692	3	-2.3337	0.43206	0.593	1	10467	1	-2.3337
Slc45a2	5	0.0094656	0.033054	0.855885	693	4	-0.80655	0.98953	0.9897	1	17879	0	-0.80655
Nap1l5	5	0.0094716	0.03307	0.855885	694	4	-0.75886	0.98223	0.98237	1	17730	0	-0.75886
Fbxo6	5	0.0094785	0.033092	0.855885	695	3	-0.18113	0.63767	0.74614	1	13159	2	-0.18113
Kptn	5	0.0095052	0.033162	0.855885	696	3	-1.2649	0.90426	0.9059	1	16206	1	-1.2649
Mpc1	3	0.0095326	0.033243	0.855885	697	3	-0.71653	0.99047	0.99063	1	17902	0	-0.71653
Dab2ip	5	0.0095335	0.033245	0.855885	698	3	-0.36965	0.91513	0.91577	1	16429	1	-0.36965
Kcna1	5	0.0095339	0.033246	0.855885	699	4	-2.4683	0.92273	0.92306	1	16557	1	-2.4683
Zfp71-rs1	5	0.0095618	0.033316	0.855885	700	2	0.12763	0.87219	0.87983	1	15702	1	0.12763
Tsc22d1	14	0.0095642	0.033324	0.855885	701	10	-0.72744	0.072561	0.18085	0.955179	3427	3	-0.72744
Tmeff2	5	0.0095682	0.033337	0.855885	702	4	-0.90109	0.82744	0.84905	1	15102	1	-0.90109
Adam19	4	0.009573	0.03335	0.855885	703	4	-1.0048	0.99043	0.99058	1	17900	0	-1.0048
Nkain3	5	0.0095902	0.033401	0.855885	704	3	-1.8941	0.44138	0.6	1	10584	2	-1.8941
Aar2	5	0.0096	0.033427	0.855885	705	2	-0.081149	0.72484	0.79383	1	14042	1	-0.081149
Atp6v1a	3	0.0096303	0.033511	0.855885	706	3	-3.0971	0.99037	0.99052	1	17896	0	-3.0971
Spef1	5	0.0096405	0.033535	0.855885	707	3	-0.9046	0.74148	0.80171	1	14189	1	-0.9046
Tmem200b	4	0.0096602	0.03358	0.855885	708	4	-0.47481	0.99034	0.9905	1	17895	0	-0.47481
Shroom3	5	0.0096607	0.03358	0.855885	709	2	0.26073	0.18644	0.35064	1	6329	3	0.26073
Hsd11b1	5	0.0096757	0.033612	0.855885	710	4	-0.57819	0.84313	0.85916	1	15313	1	-0.57819
5730508B09Rik	4	0.0096813	0.033627	0.855885	711	3	-0.98907	0.55129	0.68349	1	11999	1	-0.98907
Rnf5	5	0.0096827	0.033631	0.855885	712	4	-0.34595	0.89114	0.89479	1	16010	1	-0.34595
Eif3f	3	0.0097187	0.03372	0.855885	713	3	-3.4065	0.99028	0.99044	1	17894	0	-3.4065
Smchd1	5	0.0097214	0.033727	0.855885	714	2	0.24357	0.12289	0.26299	0.985551	4835	3	0.24357
Barhl1	5	0.0097256	0.033734	0.855885	715	2	0.0541	0.64401	0.75097	1	13247	2	0.0541
Cep55	4	0.0097554	0.033812	0.855885	716	2	-0.82569	0.67016	0.76975	1	13590	1	-0.82569
AA986860	5	0.0097659	0.033842	0.855885	717	3	-0.97783	0.36994	0.54618	1	9689	2	-0.97783
4933415F23Rik	5	0.0097821	0.033898	0.855885	718	3	-0.61082	0.79852	0.83179	1	14773	1	-0.61082
Twist1	5	0.00979	0.033922	0.855885	719	3	-0.66407	0.86129	0.87173	1	15557	1	-0.66407
Ring1	5	0.0098428	0.03407	0.858423	720	2	-0.18813	0.50586	0.64994	1	11420	1	-0.18813
Ccdc175	5	0.0098623	0.034139	0.858962	721	4	-1.0897	0.98125	0.9814	1	17707	0	-1.0897
Zfp616	5	0.0099035	0.034255	0.860352	722	3	-2.1063	0.93174	0.932	1	16729	0	-2.1063
Emx2	5	0.0099194	0.034289	0.860352	723	4	-0.39365	0.5216	0.66208	1	11631	1	-0.39365
Poc5	5	0.0099642	0.034429	0.862076	724	2	-0.43798	0.097001	0.2252	0.97101	4206	2	-0.43798
Etfa	5	0.0099739	0.034453	0.862076	725	4	-1.3386	0.47693	0.62745	1	11036	1	-1.3386
Ubiad1	5	0.010028	0.034603	0.864639	726	2	-0.036533	0.26927	0.44947	1	8070	1	-0.036533
Gm884	5	0.010063	0.034704	0.865969	727	3	-0.87178	0.91929	0.9197	1	16497	1	-0.87178
Tas2r115	5	0.010137	0.034914	0.869866	728	4	-1.5882	0.36452	0.54222	1	9611	1	-1.5882
Fas	6	0.010177	0.035034	0.869866	729	5	-0.95157	0.98463	0.98473	1	17774	0	-0.95157
Klf6	5	0.010181	0.035046	0.869866	730	4	-1.6571	0.97536	0.97554	1	17610	0	-1.6571
Hspa4	5	0.010224	0.035168	0.869866	731	4	-0.65278	0.35845	0.53769	1	9517	1	-0.65278
Zyx	5	0.010239	0.035211	0.869866	732	4	-0.67061	0.67403	0.77136	1	13620	1	-0.67061
Abcd4	3	0.010242	0.035221	0.869866	733	3	-1.4066	0.95038	0.95048	1	17097	0	-1.4066
Lfng	4	0.010248	0.035231	0.869866	734	4	-0.65287	0.98975	0.98992	1	17884	0	-0.65287
Rab4a	4	0.010253	0.035243	0.869866	735	3	-0.80582	0.95482	0.95494	1	17187	0	-0.80582
Pck1	5	0.010301	0.035395	0.871187	736	4	-0.94074	0.72768	0.79515	1	14069	1	-0.94074
Fxyd4	4	0.010313	0.03543	0.871187	737	3	-0.9202	0.44681	0.60414	1	10667	1	-0.9202
Vmn2r58	4	0.010317	0.035441	0.871187	738	4	-1.389	0.98968	0.98986	1	17883	0	-1.389
Fam167b	5	0.010408	0.035703	0.874895	739	3	-0.70826	0.19861	0.36555	1	6589	2	-0.70826
Ythdc2	5	0.01042	0.03574	0.874895	740	4	-0.55456	0.12462	0.2655	0.985551	4880	1	-0.55456
Mc4r	5	0.01043	0.035771	0.874895	741	3	-0.4418	0.097894	0.22656	0.971246	4230	2	-0.4418
Star	5	0.01045	0.035829	0.874895	742	1	0.21673	0.37061	0.54667	1	9698	2	0.21673
Shf	4	0.010471	0.03589	0.874895	743	3	-0.7311	0.75635	0.80902	1	14322	1	-0.7311
Ccr1l1	4	0.010474	0.035898	0.874895	744	3	-1.2208	0.32017	0.5079	1	9051	1	-1.2208
Armc6	5	0.010486	0.035929	0.874895	745	3	-0.9757	0.54654	0.68011	1	11943	2	-0.9757
Ovol1	5	0.010513	0.035995	0.875315	746	3	-0.61042	0.35417	0.53447	1	9468	2	-0.61042
Papolb	5	0.010552	0.036105	0.876808	747	4	-0.75706	0.93562	0.93587	1	16810	0	-0.75706
Mob1a	5	0.010571	0.036164	0.877078	748	4	-0.56572	0.12291	0.26303	0.985551	4837	1	-0.56572
H2-Ob	4	0.010593	0.03622	0.877269	749	4	-0.43887	0.98941	0.98957	1	17878	0	-0.43887
Tff1	5	0.010632	0.036344	0.879083	750	2	-0.16717	0.2996	0.48465	1	8651	2	-0.16717
N4bp2l1	5	0.010672	0.036446	0.880377	751	3	-0.82561	0.89399	0.89709	1	16051	1	-0.82561
Mcpt4	5	0.010737	0.036626	0.881233	752	4	-1.2463	0.93265	0.93289	1	16753	0	-1.2463
Lipa	5	0.010753	0.036668	0.881233	753	3	-0.5002	0.46852	0.62103	1	10941	2	-0.5002
Vmn1r178	3	0.010753	0.036668	0.881233	754	3	-0.77984	0.98925	0.98942	1	17873	0	-0.77984
Wbscr17	5	0.010814	0.036845	0.881233	755	1	0.29221	0.23819	0.41302	1	7424	3	0.29221
4921539E11Rik	4	0.010844	0.036917	0.881233	756	4	-0.86201	0.98916	0.98933	1	17871	0	-0.86201
Pdcd10	4	0.010847	0.036926	0.881233	757	1	0.30979	0.11798	0.25595	0.982758	4722	3	0.30979
Ctsh	5	0.010868	0.036983	0.881233	758	4	-0.59755	0.87796	0.88433	1	15784	1	-0.59755
Cdan1	4	0.010922	0.037125	0.881233	759	3	-1.4784	0.81805	0.84329	1	14989	1	-1.4784
Fbxo46	4	0.010934	0.037161	0.881233	760	4	-0.3608	0.98907	0.98923	1	17870	0	-0.3608
Apon	5	0.010941	0.037182	0.881233	761	3	-0.88137	0.52874	0.66774	1	11732	1	-0.88137
Bclaf1	4	0.010964	0.037248	0.881233	762	4	-1.7557	0.98904	0.9892	1	17866	0	-1.7557
Fmo1	4	0.010993	0.037322	0.881233	763	1	0.040729	0.63094	0.74106	1	13065	1	0.040729
Adam10	5	0.010996	0.037333	0.881233	764	2	0.02953	0.42751	0.58952	1	10412	2	0.02953
Smpx	4	0.010996	0.037333	0.881233	765	4	-0.61227	0.989	0.98916	1	17865	0	-0.61227
Mapk1ip1	5	0.01101	0.037374	0.881233	766	4	-0.76591	0.44892	0.60581	1	10692	1	-0.76591
Abcd2	5	0.01101	0.037374	0.881233	767	3	-0.591	0.95592	0.95601	1	17208	0	-0.591
Ccnh	3	0.011011	0.037379	0.881233	768	3	-1.3584	0.98899	0.98915	1	17864	0	-1.3584
Slco4c1	5	0.011036	0.037445	0.881233	769	4	-0.90847	0.98639	0.98648	1	17811	0	-0.90847
Dynlt3	5	0.011041	0.037463	0.881233	770	4	-0.89604	0.52501	0.66479	1	11684	1	-0.89604
Lnpep	4	0.011056	0.0375	0.881233	771	4	-0.72807	0.98894	0.9891	1	17862	0	-0.72807
Zfp36l3	5	0.011056	0.037501	0.881233	772	1	0.1282	0.1356	0.28108	0.991932	5137	2	0.1282
Pnma1	5	0.011136	0.037747	0.885201	773	4	-0.7947	0.92562	0.92589	1	16605	0	-0.7947
Mier2	5	0.011156	0.037802	0.885201	774	4	-0.48689	0.81789	0.84319	1	14987	1	-0.48689
Brk1	2	0.011166	0.03783	0.885201	775	2	-1.1646	0.88201	0.8875	1	15851	0	-1.1646
Fhl1	5	0.011178	0.037865	0.885201	776	3	-0.31158	0.94912	0.94917	1	17077	0	-0.31158
Klf14	5	0.011217	0.037973	0.886572	777	4	-0.731	0.59766	0.7166	1	12612	1	-0.731
Diap2	5	0.011239	0.038045	0.887112	778	4	-0.57447	0.78155	0.82223	1	14593	1	-0.57447
Abcg2	5	0.011303	0.038211	0.889331	779	3	-0.81015	0.060028	0.15489	0.947454	2964	1	-0.81015
Klhl38	5	0.011315	0.038238	0.889331	780	3	-0.67093	0.93192	0.93219	1	16733	0	-0.67093
Col6a4	5	0.011349	0.038329	0.889449	781	2	0.42609	0.12906	0.27183	0.989488	4982	3	0.42609
Shmt2	5	0.011354	0.038341	0.889449	782	3	-0.66853	0.80321	0.83454	1	14828	1	-0.66853
Bmx	5	0.01142	0.038517	0.892385	783	3	-0.46351	0.83916	0.8565	1	15259	1	-0.46351
Rnf103	5	0.011475	0.038681	0.892844	784	4	-1.2185	0.98595	0.98606	1	17796	0	-1.2185
Cog7	5	0.011481	0.038697	0.892844	785	2	0.0057518	0.21654	0.38723	1	6983	2	0.0057518
Psmc3ip	5	0.011488	0.038711	0.892844	786	3	-1.6585	0.20997	0.37932	1	6844	1	-1.6585
Kdm1b	5	0.011497	0.038734	0.892844	787	4	-0.50986	0.67726	0.77274	1	13644	1	-0.50986
Rab3c	5	0.011534	0.038836	0.894061	788	2	-0.039189	0.27659	0.45806	1	8205	2	-0.039189
Tm9sf3	5	0.011602	0.039026	0.896333	789	3	-0.37966	0.073459	0.1827	0.955252	3467	2	-0.37966
Tpd52	5	0.011666	0.039196	0.896333	790	3	-0.94506	0.37822	0.55226	1	9797	2	-0.94506
AI429214	5	0.011681	0.039233	0.896333	791	4	-0.9954	0.43013	0.59155	1	10444	1	-0.9954
Fam98a	5	0.011751	0.039449	0.896333	792	4	-0.98053	0.46521	0.61841	1	10898	1	-0.98053
Ssr4	4	0.011767	0.039491	0.896333	793	4	-0.46343	0.98823	0.98837	1	17845	0	-0.46343
Banf2	5	0.01177	0.039498	0.896333	794	3	-0.62547	0.40724	0.57405	1	10148	2	-0.62547
Cercam	5	0.011776	0.039511	0.896333	795	4	-1.0381	0.92	0.92039	1	16510	1	-1.0381
6430531B16Rik	4	0.011811	0.0396	0.896333	796	3	-0.92293	0.79174	0.8279	1	14692	1	-0.92293
Stk31	5	0.011836	0.039664	0.896333	797	3	-1.2055	0.52757	0.66684	1	11717	2	-1.2055
Mb21d1	5	0.011844	0.039684	0.896333	798	3	-0.18954	0.40739	0.57418	1	10151	2	-0.18954
Fam83h	5	0.011865	0.039739	0.896333	799	3	-0.81371	0.86981	0.87802	1	15673	1	-0.81371
Vmn1r65	5	0.011868	0.039747	0.896333	800	4	-0.6509	0.20642	0.37501	1	6763	1	-0.6509
Dync2li1	5	0.011878	0.039777	0.896333	801	4	-0.80216	0.89286	0.89619	1	16036	1	-0.80216
Ppara	5	0.011883	0.039795	0.896333	802	3	-0.94989	0.035316	0.10008	0.913741	1980	2	-0.94989
Angpt2	5	0.011896	0.039838	0.896333	803	4	-0.85793	0.95387	0.95399	1	17162	0	-0.85793
Phlda1	5	0.011901	0.039853	0.896333	804	3	-0.71838	0.52897	0.66791	1	11733	2	-0.71838
Prkci	5	0.011905	0.039868	0.896333	805	3	-0.55715	0.89093	0.89461	1	16007	1	-0.55715
Hibadh	4	0.01191	0.03989	0.896333	806	2	-0.19997	0.076691	0.1892	0.95798	3574	2	-0.19997
Apcs	5	0.01192	0.03992	0.896333	807	4	-0.58475	0.82749	0.84908	1	15103	1	-0.58475
Cdk14	5	0.011934	0.039957	0.896333	808	4	-1.3761	0.89926	0.90153	1	16132	1	-1.3761
Gpd1	4	0.011941	0.039972	0.896333	809	4	-0.5239	0.98806	0.9882	1	17842	0	-0.5239
Avp	5	0.012026	0.04019	0.897757	810	3	-0.34765	0.58384	0.7066	1	12429	2	-0.34765
1700028P14Rik	5	0.012026	0.04019	0.897757	811	3	-0.3905	0.97421	0.97434	1	17591	0	-0.3905
Ctso	4	0.012043	0.040238	0.897757	812	3	-0.5697	0.84424	0.85991	1	15322	1	-0.5697
Nudt21	2	0.012059	0.040277	0.897757	813	2	-2.9334	0.98794	0.98808	1	17840	0	-2.9334
Tlr13	5	0.012072	0.040312	0.897757	814	4	-0.8219	0.92878	0.9291	1	16674	0	-0.8219
Ung	5	0.012081	0.040337	0.897757	815	3	-1.0418	0.54484	0.6789	1	11921	1	-1.0418
Cma1	4	0.012101	0.040382	0.897757	816	3	-1.2354	0.5069	0.65072	1	11435	1	-1.2354
Gcfc2	5	0.012147	0.040501	0.899312	817	4	-0.53007	0.7779	0.82023	1	14542	1	-0.53007
Mlf1	5	0.012177	0.040586	0.900076	818	4	-1.5715	0.73131	0.79685	1	14100	1	-1.5715
Ceacam10	3	0.012215	0.040676	0.900501	819	3	-1.299	0.9852	0.9853	1	17786	0	-1.299
Slc52a2	5	0.012228	0.040704	0.900501	820	4	-0.76743	0.94692	0.947	1	17027	0	-0.76743
Phpt1	5	0.012296	0.040878	0.901959	821	4	-0.70366	0.11661	0.25397	0.982758	4683	1	-0.70366
Timeless	4	0.012306	0.040909	0.901959	822	2	-0.66968	0.038612	0.10764	0.920179	2122	1	-0.66968
Gm9573	2	0.01231	0.040919	0.901959	823	2	-1.0842	0.91106	0.91203	1	16348	0	-1.0842
Slc24a1	5	0.012327	0.040978	0.902162	824	4	-0.2234	0.54855	0.68155	1	11965	1	-0.2234
Foxd1	5	0.012395	0.041172	0.904903	825	4	-0.76697	0.97962	0.97977	1	17677	0	-0.76697
Phf11d	4	0.012431	0.041269	0.904903	826	2	-0.53908	0.69949	0.78234	1	13801	1	-0.53908
Asf1a	5	0.012439	0.041289	0.904903	827	2	-0.085442	0.33512	0.51969	1	9233	1	-0.085442
Serp2	3	0.012476	0.041397	0.904903	828	2	-0.76688	0.92847	0.92878	1	16667	0	-0.76688
Ktn1	5	0.012517	0.041506	0.904903	829	4	-0.88538	0.98204	0.98217	1	17723	0	-0.88538
Cisd3	4	0.012519	0.041511	0.904903	830	4	-1.1598	0.98748	0.98759	1	17830	0	-1.1598
Nefh	5	0.012527	0.041534	0.904903	831	2	0.16318	0.63444	0.7437	1	13117	2	0.16318
Rxfp3	5	0.012572	0.041657	0.904903	832	3	-0.23365	0.22395	0.39604	1	7128	2	-0.23365
Sebox	5	0.0126	0.041729	0.904903	833	3	-0.25542	0.12736	0.2694	0.987896	4947	1	-0.25542
Ensa	5	0.012603	0.041736	0.904903	834	4	-2.0458	0.98761	0.98773	1	17835	0	-2.0458
Gsta4	4	0.012619	0.041778	0.904903	835	4	-0.97079	0.98672	0.98679	1	17816	0	-0.97079
Pmepa1	5	0.012642	0.04184	0.904903	836	4	-0.57705	0.086568	0.20866	0.96827	3905	1	-0.57705
Lims2	5	0.012673	0.041928	0.904903	837	3	-0.68439	0.23333	0.40718	1	7329	2	-0.68439
Ntf3	5	0.012713	0.042035	0.904903	838	3	-0.25897	0.75678	0.80924	1	14328	1	-0.25897
Sirpb1a	4	0.012753	0.042151	0.904903	839	4	-1.0562	0.98725	0.98734	1	17824	0	-1.0562
Rln1	5	0.012753	0.042152	0.904903	840	2	-0.050155	0.50793	0.65149	1	11448	2	-0.050155
Plat	5	0.012762	0.042169	0.904903	841	2	0.17686	0.37559	0.55037	1	9765	2	0.17686
Camkk1	4	0.012778	0.042222	0.904903	842	2	-0.70372	0.47898	0.62903	1	11072	2	-0.70372
Cd163	5	0.012786	0.042246	0.904903	843	3	-0.95403	0.77039	0.81616	1	14468	1	-0.95403
Prr24	5	0.012798	0.042283	0.904903	844	4	-0.62883	0.95842	0.9585	1	17262	0	-0.62883
Adamtsl5	5	0.012801	0.042292	0.904903	845	4	-1.0278	0.96076	0.96084	1	17306	0	-1.0278
Kcna2	5	0.012802	0.042295	0.904903	846	4	-1.0133	0.93215	0.93241	1	16740	0	-1.0133
Nanp	5	0.012806	0.042306	0.904903	847	4	-0.85936	0.90853	0.90973	1	16295	1	-0.85936
Zfp169	4	0.012814	0.042329	0.904903	848	3	-0.74915	0.9777	0.97783	1	17643	0	-0.74915
Gm15293	2	0.01282	0.04235	0.904903	849	2	-0.83518	0.98718	0.98728	1	17823	0	-0.83518
Lce1m	4	0.012842	0.042411	0.905143	850	4	-1.0767	0.98716	0.98725	1	17822	0	-1.0767
Ttpa	5	0.012886	0.042528	0.90658	851	3	-0.98244	0.19051	0.35569	1	6410	2	-0.98244
Prmt10	5	0.012908	0.042589	0.906818	852	4	-1.0684	0.98479	0.98489	1	17781	0	-1.0684
Gsg1l	5	0.012935	0.042658	0.907048	853	2	0.23834	0.025235	0.076323	0.885741	1561	3	0.23834
Cntnap5b	5	0.012948	0.0427	0.907048	854	3	-1.094	0.93705	0.93735	1	16844	0	-1.094
AI467606	5	0.012986	0.042803	0.907647	855	4	-0.63361	0.5401	0.67559	1	11866	1	-0.63361
Amacr	5	0.012995	0.042828	0.907647	856	3	-0.44839	0.24833	0.42512	1	7639	2	-0.44839
Ly9	5	0.013021	0.042887	0.907824	857	4	-0.72486	0.39122	0.56198	1	9960	1	-0.72486
Zfp786	5	0.013056	0.04298	0.90875	858	2	-0.46952	0.52683	0.66627	1	11709	2	-0.46952
1700020L24Rik	5	0.013117	0.043135	0.910954	859	2	0.47073	0.041235	0.11357	0.921447	2225	3	0.47073
Fbxw20	5	0.013142	0.043219	0.91168	860	4	-0.73422	0.020782	0.064958	0.883834	1333	1	-0.73422
Ermap	5	0.013177	0.043313	0.912274	861	3	-0.3855	0.0051777	0.019448	0.741653	472	2	-0.3855
Rabif	5	0.013196	0.04336	0.912274	862	4	-0.84957	0.92452	0.9248	1	16579	0	-0.84957
Skint9	5	0.013211	0.043398	0.912274	863	2	-0.046054	0.28059	0.46272	1	8279	2	-0.046054
Rere	5	0.013281	0.04359	0.912946	864	3	-1.5074	0.079203	0.19415	0.960357	3665	1	-1.5074
Ifrd1	5	0.013298	0.043629	0.912946	865	4	-0.91905	0.9608	0.96088	1	17308	0	-0.91905
AU019823	2	0.013302	0.043638	0.912946	866	2	-2.099	0.9867	0.98677	1	17815	0	-2.099
Ptp4a3	5	0.013344	0.043758	0.912946	867	4	-0.50014	0.59653	0.71575	1	12596	1	-0.50014
Msx1	4	0.013348	0.043771	0.912946	868	3	-0.663	0.36741	0.54434	1	9653	1	-0.663
St13	5	0.013354	0.043786	0.912946	869	4	-0.78342	0.97976	0.9799	1	17680	0	-0.78342
Htra1	5	0.013376	0.04385	0.912946	870	2	0.077033	0.48425	0.63312	1	11142	2	0.077033
Gabra1	5	0.013387	0.043878	0.912946	871	3	-0.73894	0.65398	0.75857	1	13387	2	-0.73894
Prop1	5	0.013401	0.043914	0.912946	872	2	-0.65852	0.6783	0.77318	1	13653	1	-0.65852
Six3	5	0.013419	0.043962	0.912946	873	4	-0.40672	0.14246	0.29067	0.996032	5294	1	-0.40672
Cradd	4	0.013466	0.044092	0.912946	874	3	-0.56636	0.94859	0.94865	1	17066	0	-0.56636
Pkd2	5	0.01348	0.044124	0.912946	875	2	0.27589	0.18435	0.34815	1	6280	3	0.27589
Smcr7	5	0.013525	0.044236	0.912946	876	3	-1.0365	0.036359	0.10245	0.913741	2034	2	-1.0365
9530077C05Rik	5	0.013542	0.044285	0.912946	877	4	-0.64462	0.97901	0.97916	1	17665	0	-0.64462
4833423E24Rik	5	0.01358	0.044387	0.912946	878	3	-1.0041	0.091282	0.21669	0.969785	4053	2	-1.0041
D14Abb1e	3	0.013613	0.044479	0.912946	879	2	-0.33003	0.36224	0.54052	1	9569	1	-0.33003
Poteg	5	0.013659	0.044587	0.912946	880	3	-1.2995	0.63345	0.74296	1	13105	2	-1.2995
Tbc1d21	5	0.013661	0.044597	0.912946	881	1	0.1549	0.16037	0.31606	1	5711	2	0.1549
Snw1	3	0.013688	0.044679	0.912946	882	3	-4.7815	0.98631	0.98639	1	17810	0	-4.7815
Nxf7	5	0.013693	0.04469	0.912946	883	4	-0.53555	0.092811	0.21894	0.970714	4086	1	-0.53555
Has2	5	0.013701	0.044712	0.912946	884	2	0.24252	0.26434	0.44379	1	7982	3	0.24252
Sav1	5	0.013711	0.044742	0.912946	885	4	-0.98627	0.85842	0.86975	1	15505	1	-0.98627
Fus	4	0.013723	0.044774	0.912946	886	4	-2.65	0.98628	0.98637	1	17808	0	-2.65
Ostf1	4	0.013731	0.044791	0.912946	887	4	-0.70912	0.98627	0.98636	1	17807	0	-0.70912
Cyp3a57	4	0.01377	0.044905	0.912946	888	4	-0.47992	0.98623	0.98632	1	17805	0	-0.47992
Vps37b	4	0.013779	0.044928	0.912946	889	2	-0.48787	0.92679	0.92707	1	16633	0	-0.48787
Cyb5d2	4	0.013805	0.045	0.912946	890	3	-1.2894	0.81003	0.83843	1	14903	1	-1.2894
BC107364	8	0.013816	0.045032	0.912946	891	6	-1.1569	0.71679	0.79014	1	13966	1	-1.1569
1810041L15Rik	5	0.013843	0.045117	0.912946	892	3	-0.3643	0.58944	0.71064	1	12499	1	-0.3643
Kif24	5	0.013843	0.045118	0.912946	893	3	-0.55993	0.6356	0.74455	1	13136	2	-0.55993
Camk2a	9	0.013846	0.045129	0.912946	894	4	-0.29419	0.33854	0.52232	1	9275	3	-0.29419
Gm166	5	0.013852	0.045143	0.912946	895	3	-0.38408	0.44396	0.60194	1	10627	1	-0.38408
Zwilch	3	0.013859	0.045166	0.912946	896	3	-2.4403	0.98614	0.98624	1	17802	0	-2.4403
Slc16a4	5	0.013869	0.045198	0.912946	897	4	-0.48856	0.91073	0.91173	1	16340	1	-0.48856
Zfp408	5	0.013903	0.045286	0.912946	898	2	0.029163	0.32891	0.5149	1	9153	2	0.029163
4930404N11Rik	5	0.013919	0.045326	0.912946	899	4	-0.81478	0.79905	0.83209	1	14778	1	-0.81478
Gpx2	5	0.013948	0.045397	0.912946	900	3	-0.6681	0.74748	0.80464	1	14244	1	-0.6681
Bid	4	0.013954	0.045416	0.912946	901	4	-0.59015	0.98605	0.98615	1	17798	0	-0.59015
Izumo4	5	0.013993	0.04552	0.912946	902	4	-0.83275	0.97632	0.9765	1	17626	0	-0.83275
Tnrc6c	5	0.014004	0.045546	0.912946	903	3	-0.79428	0.70894	0.78653	1	13882	1	-0.79428
Col27a1	5	0.01402	0.045595	0.912946	904	3	-0.39526	0.71171	0.78779	1	13915	1	-0.39526
1600012H06Rik	5	0.014024	0.045605	0.912946	905	2	0.24452	0.26706	0.44691	1	8028	3	0.24452
Cyp51	5	0.014063	0.045709	0.912946	906	3	-0.57848	0.25951	0.43814	1	7870	2	-0.57848
Cpne4	5	0.014065	0.045717	0.912946	907	3	-0.79828	0.92015	0.92054	1	16511	1	-0.79828
Pcsk4	5	0.014085	0.045766	0.912946	908	1	-0.022582	0.13016	0.27339	0.990622	5005	2	-0.022582
Sacs	5	0.014097	0.0458	0.912946	909	3	-0.53394	0.64977	0.75535	1	13322	2	-0.53394
Tcf12	5	0.014122	0.045867	0.912946	910	3	-0.81074	0.74123	0.8016	1	14188	1	-0.81074
Vamp5	5	0.014145	0.045933	0.912946	911	3	-0.44663	0.068047	0.17166	0.951568	3269	2	-0.44663
Acbd6	5	0.014148	0.045936	0.912946	912	3	-0.97498	0.5102	0.65323	1	11480	2	-0.97498
Prr23a	4	0.014176	0.046018	0.912946	913	3	-0.58014	0.43504	0.59513	1	10510	1	-0.58014
Slc5a9	5	0.014195	0.046065	0.912946	914	3	-0.72894	0.5942	0.71407	1	12563	2	-0.72894
Erlin1	4	0.014214	0.046128	0.912946	915	4	-0.79218	0.98579	0.98588	1	17795	0	-0.79218
Hist3h2a	3	0.014217	0.046139	0.912946	916	2	-1.4311	0.88579	0.8905	1	15921	0	-1.4311
Mthfr	5	0.014222	0.046154	0.912946	917	4	-0.58646	0.31714	0.50447	1	9001	1	-0.58646
Cd36	5	0.014238	0.046198	0.912946	918	4	-0.79584	0.92071	0.92109	1	16523	1	-0.79584
Pitpnc1	4	0.01429	0.046338	0.914175	919	2	-0.35652	0.29447	0.47872	1	8559	2	-0.35652
Mboat2	4	0.014305	0.046382	0.914175	920	4	-1.1887	0.98569	0.98576	1	17793	0	-1.1887
Mtm1	5	0.014318	0.046412	0.914175	921	4	-0.82409	0.38394	0.55654	1	9866	1	-0.82409
Hipk3	5	0.014387	0.046611	0.91613	922	2	-0.034561	0.30954	0.49595	1	8840	2	-0.034561
Zbtb48	5	0.014412	0.046674	0.91613	923	2	-0.184	0.58695	0.70878	1	12471	2	-0.184
AI836003	5	0.01442	0.046692	0.91613	924	3	-0.86656	0.96832	0.96847	1	17470	0	-0.86656
Smarcal1	5	0.014448	0.046775	0.91613	925	2	-0.13217	0.078802	0.19337	0.960221	3649	1	-0.13217
Ywhab	5	0.014464	0.046812	0.91613	926	4	-0.37457	0.58473	0.70724	1	12437	1	-0.37457
Recql	4	0.014464	0.046814	0.91613	927	2	-0.4617	0.24491	0.42108	1	7572	2	-0.4617
Ebf1	5	0.014569	0.047095	0.920637	928	2	0.08237	0.070175	0.17596	0.954704	3342	2	0.08237
Ick	5	0.014601	0.047192	0.920883	929	3	-0.54099	0.90149	0.90345	1	16167	1	-0.54099
Vmn2r103	4	0.014609	0.047209	0.920883	930	4	-0.72329	0.98539	0.98547	1	17788	0	-0.72329
Sobp	5	0.01463	0.047263	0.920946	931	3	-0.63907	0.57976	0.70373	1	12365	2	-0.63907
Cldn20	5	0.01469	0.047418	0.922674	932	2	-0.05053	0.45793	0.61276	1	10805	2	-0.05053
Fitm2	5	0.014728	0.047521	0.922674	933	4	-1.4136	0.9538	0.95392	1	17159	0	-1.4136
Pcyox1	4	0.014787	0.047677	0.922674	934	3	-0.94109	0.74996	0.80587	1	14271	1	-0.94109
Atp6v0d2	5	0.014811	0.04774	0.922674	935	3	-0.99113	0.093656	0.22022	0.970714	4108	2	-0.99113
Sprr2d	4	0.014822	0.047778	0.922674	936	2	-0.43254	0.415	0.58001	1	10242	1	-0.43254
N4bp2l2	4	0.014831	0.047794	0.922674	937	4	-1.0489	0.98517	0.98527	1	17785	0	-1.0489
Enam	5	0.014863	0.04788	0.922674	938	4	-0.54877	0.94098	0.94119	1	16900	0	-0.54877
Lhfpl1	5	0.014868	0.047897	0.922674	939	3	-0.90636	0.80315	0.8345	1	14827	1	-0.90636
Cadm2	5	0.01487	0.047898	0.922674	940	3	-0.77497	0.27846	0.46024	1	8239	1	-0.77497
Amz1	5	0.01493	0.04808	0.922674	941	3	-0.89384	0.97166	0.97175	1	17531	0	-0.89384
Whsc1l1	5	0.014949	0.048124	0.922674	942	4	-0.8045	0.26354	0.44281	1	7967	1	-0.8045
Dennd2d	5	0.01503	0.048344	0.922674	943	4	-0.63336	0.94972	0.9498	1	17087	0	-0.63336
Gm13078	2	0.015032	0.04835	0.922674	944	1	-0.94916	0.8002	0.83275	1	14797	0	-0.94916
H2-T24	5	0.015052	0.048397	0.922674	945	2	0.078045	0.49112	0.63842	1	11224	2	0.078045
L3mbtl1	5	0.015055	0.048402	0.922674	946	4	-0.62449	0.34049	0.52386	1	9310	1	-0.62449
Tbx2	5	0.015088	0.048488	0.922674	947	4	-0.56014	0.85252	0.86556	1	15428	1	-0.56014
Mettl23	5	0.015096	0.048507	0.922674	948	4	-0.70426	0.85599	0.86801	1	15477	1	-0.70426
Ints8	5	0.015104	0.048524	0.922674	949	3	-0.87388	0.65243	0.75737	1	13367	2	-0.87388
S100z	5	0.015113	0.048549	0.922674	950	1	0.13511	0.31135	0.49797	1	8872	2	0.13511
Zscan20	5	0.01513	0.048594	0.922674	951	4	-0.53043	0.98932	0.98948	1	17876	0	-0.53043
Angpt1	5	0.01515	0.048645	0.922674	952	4	-0.62247	0.8595	0.87053	1	15520	1	-0.62247
Slc35f5	5	0.015172	0.048697	0.922674	953	4	-0.52965	0.8531	0.86597	1	15443	1	-0.52965
Dgcr6	5	0.015173	0.048699	0.922674	954	2	-0.091339	0.33179	0.51711	1	9190	2	-0.091339
Slc16a14	5	0.015193	0.048749	0.922674	955	3	-0.47429	0.32722	0.51362	1	9136	2	-0.47429
Eed	4	0.015201	0.048767	0.922674	956	4	-1.2052	0.98447	0.98458	1	17772	0	-1.2052
F9	5	0.015263	0.04892	0.922674	957	3	-0.79525	0.20774	0.37664	1	6792	1	-0.79525
Kctd4	5	0.015281	0.048961	0.922674	958	3	-1.0492	0.47218	0.62383	1	10984	1	-1.0492
Cd9	4	0.015306	0.049025	0.922674	959	3	-0.7066	0.97808	0.97821	1	17652	0	-0.7066
Pigw	3	0.015315	0.049052	0.922674	960	2	-1.0751	0.0057711	0.021504	0.750413	514	1	-1.0751
Ptprq	5	0.015327	0.049082	0.922674	961	4	-0.73707	0.405	0.57234	1	10121	1	-0.73707
Pik3c2b	5	0.015342	0.049122	0.922674	962	2	1.0434	0.0050064	0.018808	0.741653	457	3	1.0434
Rft1	4	0.015349	0.049137	0.922674	963	4	-1.4214	0.98465	0.98475	1	17775	0	-1.4214
Tada3	4	0.01535	0.049142	0.922674	964	2	-0.78659	0.25922	0.43782	1	7863	1	-0.78659
Ttll12	5	0.01535	0.049142	0.922674	965	3	-0.77703	0.45984	0.61426	1	10830	1	-0.77703
AF251705	5	0.015355	0.04915	0.922674	966	4	-0.47292	0.86896	0.87736	1	15663	1	-0.47292
Lrtm2	5	0.015386	0.049231	0.922674	967	4	-1.3547	0.79659	0.83067	1	14750	1	-1.3547
Hs6st3	4	0.015411	0.049299	0.922674	968	3	-0.46716	0.06402	0.16336	0.951173	3112	1	-0.46716
Gdpd2	5	0.015415	0.049308	0.922674	969	3	-0.58638	0.81055	0.83873	1	14908	1	-0.58638
Htt	5	0.015476	0.049471	0.922674	970	1	0.43463	0.090388	0.21532	0.96827	4029	3	0.43463
Rragc	4	0.0155	0.049537	0.922674	971	1	0.47482	0.049752	0.13261	0.937311	2564	3	0.47482
Slc25a18	4	0.01551	0.049567	0.922674	972	3	-1.0705	0.63928	0.74735	1	13185	1	-1.0705
Itih3	5	0.015528	0.04962	0.922674	973	2	0.049821	0.61155	0.72675	1	12807	1	0.049821
Vmn1r128	1	0.015536	0.049637	0.922674	974	1	-0.72541	0.98446	0.98457	1	17771	0	-0.72541
Wisp2	5	0.015536	0.049638	0.922674	975	4	-0.52256	0.78588	0.82463	1	14631	1	-0.52256
Ptpn3	5	0.015537	0.049641	0.922674	976	3	-0.30192	0.62465	0.73637	1	12988	2	-0.30192
Acox3	4	0.015596	0.049804	0.924006	977	2	0.0068483	0.33982	0.52334	1	9298	2	0.0068483
Ero1lb	5	0.015599	0.049814	0.924006	978	4	-0.87736	0.97382	0.97395	1	17582	0	-0.87736
Impg1	4	0.01562	0.049873	0.924145	979	4	-0.60156	0.98438	0.9845	1	17767	0	-0.60156
Tmem256	5	0.015638	0.049934	0.924333	980	4	-0.62957	0.96488	0.96505	1	17387	0	-0.62957
Slc11a1	5	0.015699	0.050097	0.924925	981	3	-0.77244	0.98753	0.98764	1	17833	0	-0.77244
Spag4	5	0.01571	0.050124	0.924925	982	4	-0.53053	0.74194	0.80192	1	14193	1	-0.53053
Flywch1	5	0.015717	0.050141	0.924925	983	2	0.28868	0.14704	0.29726	0.999395	5392	3	0.28868
Rgag4	5	0.015732	0.050177	0.924925	984	2	0.20852	0.20212	0.36977	1	6660	3	0.20852
1700013D24Rik	3	0.015756	0.050234	0.924925	985	3	-1.8189	0.95703	0.95709	1	17234	0	-1.8189
Tcea2	5	0.015786	0.050314	0.924925	986	2	0.020325	0.30596	0.49188	1	8777	2	0.020325
Aard	5	0.015804	0.05036	0.924925	987	3	-0.44108	0.29549	0.47988	1	8578	2	-0.44108
Fnip2	5	0.015838	0.050453	0.924925	988	3	-0.25856	0.8439	0.85968	1	15317	1	-0.25856
Slc39a1	5	0.015898	0.050593	0.924925	989	2	-0.14681	0.045675	0.12353	0.921656	2430	2	-0.14681
Vrtn	5	0.015918	0.050643	0.924925	990	4	-0.52373	0.99002	0.99018	1	17891	0	-0.52373
Pgp	5	0.015934	0.050685	0.924925	991	3	-0.60189	0.66327	0.76565	1	13523	2	-0.60189
Atp6v1b1	5	0.015956	0.050759	0.924925	992	3	-0.72952	0.8698	0.87801	1	15672	1	-0.72952
Trappc2	5	0.015959	0.050764	0.924925	993	3	-0.25808	0.67117	0.77016	1	13599	1	-0.25808
Tgfbrap1	5	0.016001	0.050884	0.924925	994	3	-0.3512	0.23252	0.4062	1	7301	2	-0.3512
Ston1	5	0.016011	0.050913	0.924925	995	4	-0.85072	0.23256	0.40626	1	7303	1	-0.85072
Ttc13	5	0.016019	0.050933	0.924925	996	4	-1.1835	0.58325	0.70618	1	12423	1	-1.1835
Atf5	5	0.016023	0.050947	0.924925	997	4	-0.74555	0.21447	0.38476	1	6935	1	-0.74555
Yipf3	4	0.016027	0.050956	0.924925	998	2	-0.50453	0.16108	0.31708	1	5735	1	-0.50453
Tnni1	5	0.01603	0.050966	0.924925	999	3	-0.48677	0.55866	0.68867	1	12089	1	-0.48677
Zfp608	5	0.01604	0.050996	0.924925	1000	4	-0.49405	0.99041	0.99056	1	17898	0	-0.49405
Sdr39u1	5	0.01608	0.05111	0.924925	1001	3	-1.139	0.12286	0.26295	0.985551	4834	2	-1.139
Adam39	5	0.016109	0.051191	0.924925	1002	4	-0.73597	0.97898	0.97912	1	17664	0	-0.73597
Cib4	4	0.016114	0.051208	0.924925	1003	4	-0.34845	0.98389	0.984	1	17759	0	-0.34845
Apol11b	3	0.016121	0.051223	0.924925	1004	2	-1.745	0.28427	0.46694	1	8349	1	-1.745
Proser2	4	0.016128	0.05124	0.924925	1005	3	-0.47315	0.82897	0.85	1	15122	1	-0.47315
Tubgcp2	2	0.016173	0.05136	0.925561	1006	1	0.50055	0.26423	0.44366	1	7980	1	0.50055
1110051M20Rik	5	0.016181	0.051378	0.925561	1007	4	-0.59519	0.95853	0.95862	1	17267	0	-0.59519
Tmem14c	5	0.0162	0.051429	0.925561	1008	2	0.27843	0.13964	0.28679	0.994073	5232	3	0.27843
Zfp503	5	0.016278	0.051632	0.927565	1009	4	-0.76203	0.97944	0.97959	1	17673	0	-0.76203
Mixl1	5	0.016317	0.051742	0.927565	1010	3	-0.59621	0.61866	0.73196	1	12897	2	-0.59621
Pdik1l	4	0.016353	0.051835	0.927565	1011	3	-0.87449	0.47953	0.62948	1	11078	1	-0.87449
Mdh1	4	0.016389	0.05193	0.927565	1012	2	-0.057541	0.36246	0.54067	1	9576	2	-0.057541
Dhrs1	5	0.016418	0.052005	0.927565	1013	4	-0.88706	0.62606	0.7374	1	13003	1	-0.88706
1110008L16Rik	4	0.016422	0.052015	0.927565	1014	4	-1.244	0.98358	0.98373	1	17754	0	-1.244
Fcrla	5	0.016424	0.052018	0.927565	1015	4	-0.36543	0.92644	0.92671	1	16622	0	-0.36543
Fam72a	4	0.016435	0.052053	0.927565	1016	4	-0.41174	0.98356	0.98371	1	17752	0	-0.41174
Arhgap36	5	0.016462	0.052133	0.927565	1017	2	0.2963	0.13131	0.275	0.991602	5031	3	0.2963
Atm	5	0.016492	0.052198	0.927565	1018	4	-1.0276	0.7394	0.80072	1	14169	1	-1.0276
Polr2m	5	0.016502	0.052228	0.927565	1019	4	-0.58385	0.98727	0.98737	1	17825	0	-0.58385
Hpse2	5	0.016508	0.052238	0.927565	1020	3	-0.78772	0.67892	0.77344	1	13659	1	-0.78772
Ifna14	3	0.016521	0.05227	0.927565	1021	1	0.21208	0.55026	0.68278	1	11983	1	0.21208
Dcun1d3	5	0.016535	0.052318	0.927565	1022	2	0.037476	0.25304	0.43062	1	7735	1	0.037476
Csf3r	5	0.016546	0.052347	0.927565	1023	4	-0.89539	0.96065	0.96074	1	17303	0	-0.89539
Scfd2	5	0.016549	0.052358	0.927565	1024	4	-0.56205	0.9614	0.96149	1	17318	0	-0.56205
Pmaip1	5	0.016623	0.052556	0.930167	1025	3	-0.2125	0.5389	0.67476	1	11854	2	-0.2125
Tinagl1	5	0.016659	0.052641	0.930467	1026	4	-0.78544	0.76008	0.8109	1	14364	1	-0.78544
Zfp41	5	0.016684	0.052708	0.930467	1027	4	-0.76209	0.92541	0.92568	1	16601	0	-0.76209
B2m	5	0.016691	0.052727	0.930467	1028	2	0.50776	0.11586	0.2529	0.982758	4668	3	0.50776
Smad7	5	0.016755	0.052901	0.931821	1029	4	-0.72265	0.94065	0.94087	1	16895	0	-0.72265
Zdhhc6	5	0.016764	0.052921	0.931821	1030	4	-0.6391	0.49344	0.64023	1	11251	1	-0.6391
Larp4b	5	0.016782	0.052958	0.931821	1031	3	-0.7784	0.40115	0.56953	1	10062	1	-0.7784
Stambpl1	5	0.016856	0.053171	0.933833	1032	3	-0.4861	0.4785	0.62865	1	11061	2	-0.4861
Vmn1r29	5	0.016913	0.053319	0.933833	1033	4	-0.71623	0.36698	0.54401	1	9647	1	-0.71623
Ddi2	5	0.016946	0.053408	0.933833	1034	4	-1.2125	0.65128	0.7565	1	13352	1	-1.2125
Atp1b3	5	0.016971	0.053463	0.933833	1035	4	-0.66039	0.95136	0.95148	1	17117	0	-0.66039
Gm17252	5	0.016985	0.053503	0.933833	1036	3	-0.93466	0.58011	0.70398	1	12373	1	-0.93466
Ankrd32	5	0.016994	0.053524	0.933833	1037	3	-0.489	0.51443	0.65651	1	11536	2	-0.489
Usp33	5	0.017046	0.053665	0.933833	1038	2	-0.06845	0.63478	0.74394	1	13122	2	-0.06845
Stx5a	4	0.0171	0.053821	0.933833	1039	4	-1.7069	0.9829	0.98305	1	17745	0	-1.7069
Cap1	5	0.017105	0.053829	0.933833	1040	3	-0.53553	0.13973	0.28691	0.994073	5233	2	-0.53553
Vmn1r26	5	0.017132	0.053892	0.933833	1041	4	-0.68312	0.82236	0.84594	1	15032	1	-0.68312
Clca5	5	0.017166	0.05398	0.933833	1042	2	0.039966	0.86345	0.87327	1	15583	1	0.039966
Tmem252	5	0.017169	0.053989	0.933833	1043	4	-0.46197	0.78417	0.82369	1	14613	1	-0.46197
Eme1	5	0.017175	0.054007	0.933833	1044	4	-0.86667	0.9405	0.94074	1	16888	0	-0.86667
Enoph1	5	0.017179	0.054018	0.933833	1045	4	-0.78615	0.27799	0.4597	1	8232	1	-0.78615
Tas2r108	5	0.017234	0.054156	0.933833	1046	4	-0.79202	0.88639	0.89099	1	15930	1	-0.79202
H2-DMb1	5	0.017302	0.054338	0.933833	1047	3	-0.82855	0.49192	0.63905	1	11232	2	-0.82855
Atxn3	5	0.017329	0.054415	0.933833	1048	4	-0.43329	0.93146	0.93173	1	16723	0	-0.43329
Padi2	5	0.017347	0.05447	0.933833	1049	1	0.2363	0.25992	0.43864	1	7878	3	0.2363
Hoxd8	5	0.017363	0.054508	0.933833	1050	4	-0.56725	0.73325	0.79778	1	14124	1	-0.56725
Parp1	5	0.017371	0.05453	0.933833	1051	4	-1.9943	0.98263	0.98276	1	17741	0	-1.9943
Cfi	5	0.017412	0.054642	0.933833	1052	3	-0.36312	0.3404	0.52378	1	9308	2	-0.36312
BC005537	5	0.017444	0.054711	0.933833	1053	4	-2.5196	0.9869	0.98699	1	17819	0	-2.5196
Spin4	5	0.017468	0.054767	0.933833	1054	3	-0.17705	0.92877	0.92908	1	16673	0	-0.17705
Hoga1	5	0.017475	0.054789	0.933833	1055	4	-0.50846	0.96956	0.96968	1	17491	0	-0.50846
A730017C20Rik	3	0.017485	0.054819	0.933833	1056	3	-0.64814	0.98251	0.98265	1	17738	0	-0.64814
Cdh17	5	0.017528	0.054926	0.933833	1057	2	-0.028128	0.37383	0.54907	1	9742	2	-0.028128
Lnx1	5	0.017531	0.054931	0.933833	1058	4	-0.63522	0.69063	0.77848	1	13733	1	-0.63522
Eif2s3y	5	0.017571	0.055035	0.933833	1059	2	-0.10195	0.94861	0.94867	1	17067	0	-0.10195
Ttc25	5	0.017589	0.055084	0.933833	1060	3	-0.56681	0.66661	0.76825	1	13562	2	-0.56681
Ranbp9	3	0.017622	0.055168	0.933833	1061	3	-0.67486	0.98238	0.98252	1	17736	0	-0.67486
Knstrn	4	0.017631	0.055193	0.933833	1062	4	-1.3684	0.98237	0.98251	1	17734	0	-1.3684
Rffl	5	0.017649	0.05524	0.933833	1063	4	-0.54281	0.36749	0.54439	1	9655	1	-0.54281
Tespa1	5	0.017649	0.05524	0.933833	1064	4	-0.58242	0.69649	0.78102	1	13774	1	-0.58242
Unc5cl	5	0.017686	0.055344	0.933833	1065	3	-0.58622	0.80013	0.83271	1	14794	1	-0.58622
Il17rb	5	0.017702	0.055388	0.933833	1066	2	0.50472	0.039006	0.10854	0.921447	2133	3	0.50472
Hephl1	5	0.017712	0.055412	0.933833	1067	3	-0.66266	0.92978	0.93007	1	16690	0	-0.66266
Il10ra	5	0.017714	0.055417	0.933833	1068	3	-0.5003	0.62658	0.73778	1	13012	2	-0.5003
Paip2	4	0.017733	0.055462	0.933833	1069	4	-0.58519	0.98227	0.9824	1	17732	0	-0.58519
Arfgap3	5	0.01774	0.055478	0.933833	1070	2	0.29675	0.22248	0.39428	1	7094	3	0.29675
Mms19	4	0.017744	0.055489	0.933833	1071	3	-1.45	0.88741	0.89175	1	15949	0	-1.45
Pgls	5	0.017751	0.055512	0.933833	1072	3	-1.0737	0.38444	0.55691	1	9873	1	-1.0737
Lmcd1	5	0.01777	0.055564	0.933833	1073	1	0.21281	0.21856	0.38961	1	7022	2	0.21281
Aamdc	9	0.017779	0.055588	0.933833	1074	6	-0.42288	0.46634	0.6193	1	10917	2	-0.42288
Sry	5	0.017794	0.055622	0.933833	1075	4	-0.64164	0.83565	0.85423	1	15214	1	-0.64164
Lce1b	2	0.017823	0.055698	0.933833	1076	2	-2.041	0.98214	0.98228	1	17727	0	-2.041
Cnga3	5	0.017828	0.055713	0.933833	1077	4	-0.45235	0.5847	0.70722	1	12436	1	-0.45235
Aplnr	5	0.01783	0.055716	0.933833	1078	2	0.40252	0.080863	0.19743	0.963554	3717	3	0.40252
Kctd2	5	0.017853	0.055767	0.933833	1079	3	-0.29696	0.63356	0.74304	1	13107	2	-0.29696
Pcmtd1	5	0.017863	0.055782	0.933833	1080	4	-1.2226	0.029176	0.085886	0.902421	1722	1	-1.2226
F7	5	0.017873	0.055814	0.933833	1081	3	-0.47119	0.38796	0.55954	1	9922	1	-0.47119
1700001L19Rik	5	0.017882	0.055835	0.933833	1082	4	-0.87797	0.93896	0.93921	1	16865	0	-0.87797
Ncs1	5	0.01789	0.055855	0.933833	1083	3	-0.32088	0.035137	0.099647	0.913741	1972	2	-0.32088
Itln1	4	0.017979	0.056081	0.933833	1084	4	-0.74076	0.98202	0.98215	1	17721	0	-0.74076
Actl9	5	0.017981	0.056087	0.933833	1085	3	-0.88226	0.56951	0.69646	1	12232	2	-0.88226
Il13	5	0.018011	0.056162	0.933833	1086	2	0.19538	0.040453	0.11179	0.921447	2191	3	0.19538
Zdhhc14	4	0.018013	0.056165	0.933833	1087	3	-0.62389	0.69537	0.78053	1	13765	1	-0.62389
Spata31d1d	5	0.018015	0.056174	0.933833	1088	4	-0.92911	0.21306	0.38307	1	6912	1	-0.92911
Klra7	5	0.018024	0.056199	0.933833	1089	2	0.10766	0.014948	0.049712	0.832253	1081	2	0.10766
Gmps	3	0.018045	0.056247	0.933833	1090	1	-0.82389	0.23085	0.40424	1	7278	1	-0.82389
Sval2	5	0.018046	0.056253	0.933833	1091	4	-0.57892	0.6845	0.77586	1	13693	1	-0.57892
Nek7	5	0.018071	0.056319	0.933833	1092	2	-0.16801	0.38088	0.55427	1	9827	2	-0.16801
1810037I17Rik	4	0.018073	0.056324	0.933833	1093	4	-0.88987	0.98193	0.98205	1	17718	0	-0.88987
Adss	5	0.018078	0.056338	0.933833	1094	4	-3.679	0.65031	0.75576	1	13332	1	-3.679
Ly96	4	0.018099	0.056388	0.933833	1095	3	-1.1728	0.45521	0.61071	1	10778	1	-1.1728
Ptf1a	5	0.018119	0.056449	0.933833	1096	2	0.25726	0.15653	0.31071	1	5624	3	0.25726
Nrgn	4	0.018153	0.056552	0.933833	1097	3	-0.66864	0.59173	0.71229	1	12528	1	-0.66864
Scara5	5	0.018175	0.056616	0.933833	1098	3	-0.64822	0.90251	0.90436	1	16180	1	-0.64822
Traf1	5	0.018233	0.056756	0.933833	1099	4	-0.50757	0.30364	0.48924	1	8734	1	-0.50757
Klrb1a	4	0.018234	0.05676	0.933833	1100	4	-1.3529	0.98177	0.98189	1	17716	0	-1.3529
Riiad1	5	0.01828	0.056892	0.933833	1101	2	-0.12461	0.60028	0.71849	1	12645	2	-0.12461
Myof	5	0.018295	0.056934	0.933833	1102	4	-0.97962	0.82998	0.85063	1	15136	1	-0.97962
Tmem5	5	0.018298	0.05694	0.933833	1103	4	-0.56107	0.92911	0.92938	1	16680	0	-0.56107
Tdrd3	5	0.018299	0.056942	0.933833	1104	4	-0.46379	0.87879	0.885	1	15797	1	-0.46379
Gdf6	4	0.018315	0.056988	0.933833	1105	4	-0.5541	0.98168	0.98182	1	17714	0	-0.5541
Rph3a	5	0.018328	0.057031	0.933833	1106	2	-0.055523	0.76806	0.81499	1	14442	1	-0.055523
BC048943	5	0.018366	0.05714	0.933833	1107	2	-0.14701	0.74709	0.80445	1	14239	1	-0.14701
Gprin1	5	0.018389	0.057199	0.933833	1108	3	-0.87446	0.20367	0.37166	1	6695	2	-0.87446
Itfg1	4	0.018432	0.057306	0.933833	1109	3	-0.8718	0.86161	0.87196	1	15563	1	-0.8718
Cox8b	4	0.018461	0.057389	0.933833	1110	2	-0.40812	0.34383	0.52649	1	9350	1	-0.40812
Vps37c	5	0.018465	0.057403	0.933833	1111	3	-0.65087	0.83583	0.85435	1	15217	1	-0.65087
Gdnf	5	0.01847	0.057415	0.933833	1112	3	-0.91128	0.66177	0.76451	1	13504	2	-0.91128
Fhl4	5	0.018583	0.057688	0.933833	1113	4	-0.61874	0.95851	0.9586	1	17266	0	-0.61874
E030019B06Rik	5	0.01859	0.057704	0.933833	1114	3	-0.76423	0.7462	0.804	1	14230	1	-0.76423
Gzmg	4	0.01861	0.057755	0.933833	1115	3	-1.5381	0.31904	0.50659	1	9036	1	-1.5381
H2-Eb1	5	0.018614	0.057765	0.933833	1116	3	-1.2703	0.19042	0.35559	1	6407	1	-1.2703
Mblac1	5	0.018625	0.057793	0.933833	1117	4	-0.61817	0.96355	0.96366	1	17362	0	-0.61817
Znrf2	5	0.018635	0.057823	0.933833	1118	3	-0.26486	0.70953	0.78679	1	13891	1	-0.26486
Hormad2	4	0.018654	0.057878	0.933833	1119	4	-0.40709	0.98135	0.98149	1	17709	0	-0.40709
Prcc	4	0.018677	0.057939	0.933833	1120	3	-1.7217	0.41637	0.58107	1	10259	1	-1.7217
Commd7	5	0.01869	0.057977	0.933833	1121	4	-0.90674	0.94314	0.94331	1	16954	0	-0.90674
Syt11	5	0.0187	0.058003	0.933833	1122	4	-0.93183	0.70569	0.78512	1	13853	1	-0.93183
1700011I03Rik	5	0.018722	0.058065	0.933833	1123	3	-0.20726	0.026005	0.07828	0.887953	1599	2	-0.20726
Ssmem1	5	0.018734	0.058103	0.933833	1124	4	-0.28597	0.33759	0.52159	1	9265	1	-0.28597
Cdc6	4	0.018741	0.058119	0.933833	1125	4	-1.6934	0.98126	0.98141	1	17708	0	-1.6934
Car13	5	0.018775	0.058215	0.933833	1126	4	-0.49521	0.40338	0.57115	1	10105	1	-0.49521
Nek11	5	0.018795	0.058262	0.933833	1127	2	-0.0095638	0.24374	0.41965	1	7544	2	-0.0095638
Mcee	5	0.018802	0.058284	0.933833	1128	3	-0.72398	0.83783	0.85565	1	15246	1	-0.72398
Hdx	5	0.018841	0.058373	0.933833	1129	3	-0.66622	0.52736	0.6667	1	11715	2	-0.66622
Mtor	3	0.018842	0.058377	0.933833	1130	1	0.78903	0.10264	0.23365	0.974403	4348	2	0.78903
Svep1	5	0.018855	0.058406	0.933833	1131	1	0.039427	0.26782	0.44779	1	8044	2	0.039427
Foxd2	4	0.018867	0.058448	0.933833	1132	3	-0.7681	0.93225	0.9325	1	16743	0	-0.7681
Syde1	5	0.018867	0.058448	0.933833	1133	2	-0.14122	0.31628	0.50345	1	8985	2	-0.14122
Nusap1	4	0.018899	0.058522	0.933833	1134	3	-1.7033	0.40259	0.57059	1	10092	1	-1.7033
Il1rl1	5	0.018902	0.058531	0.933833	1135	4	-0.65254	0.95237	0.9525	1	17135	0	-0.65254
Cep164	5	0.018915	0.058559	0.933833	1136	3	-0.38593	0.88842	0.89258	1	15967	1	-0.38593
Spink14	4	0.018937	0.058616	0.933833	1137	2	-0.52282	0.50877	0.65212	1	11463	1	-0.52282
Fam196b	5	0.018975	0.058734	0.933833	1138	3	-0.38676	0.58252	0.70564	1	12409	1	-0.38676
Brox	5	0.018993	0.058779	0.933833	1139	3	-0.71668	0.23202	0.4056	1	7291	2	-0.71668
D430042O09Rik	5	0.019036	0.058892	0.933833	1140	3	-0.40529	0.81272	0.84002	1	14934	1	-0.40529
Cd8a	5	0.019037	0.058894	0.933833	1141	4	-0.34134	0.78528	0.8243	1	14623	1	-0.34134
Sdc4	5	0.019041	0.058908	0.933833	1142	2	0.061925	0.60302	0.7205	1	12686	2	0.061925
3110009E18Rik	6	0.01908	0.059015	0.933833	1143	4	-1.1988	0.95112	0.95123	1	17112	1	-1.1988
Ear2	1	0.019084	0.059028	0.933833	1144	1	-1.2363	0.98092	0.98108	1	17701	0	-1.2363
Krtap19-3	5	0.01913	0.059142	0.933833	1145	4	-0.47294	0.73457	0.79842	1	14131	1	-0.47294
Il22ra2	4	0.019141	0.059175	0.933833	1146	3	-1.1063	0.75757	0.80965	1	14342	1	-1.1063
Ppapdc1a	4	0.019171	0.05926	0.933833	1147	2	-0.71967	0.83915	0.8565	1	15258	1	-0.71967
Msra	5	0.019173	0.059265	0.933833	1148	4	-0.75299	0.80383	0.8349	1	14834	1	-0.75299
Slc25a27	5	0.019178	0.059281	0.933833	1149	4	-1.1267	0.95591	0.956	1	17207	0	-1.1267
Sumf1	5	0.019207	0.059348	0.933833	1150	2	-0.10492	0.75486	0.80829	1	14307	1	-0.10492
Epb4.1l4b	5	0.019216	0.059375	0.933833	1151	3	-0.38114	0.91356	0.91433	1	16392	1	-0.38114
Pxmp4	4	0.019219	0.05938	0.933833	1152	4	-0.82442	0.98078	0.98094	1	17698	0	-0.82442
Rbm26	5	0.019226	0.059403	0.933833	1153	4	-0.84886	0.72893	0.79574	1	14083	1	-0.84886
1300002K09Rik	5	0.019227	0.059404	0.933833	1154	3	-0.44038	0.21571	0.38624	1	6958	2	-0.44038
Rptn	5	0.01928	0.059552	0.934427	1155	3	-0.69784	0.07494	0.18572	0.956604	3510	2	-0.69784
BC055324	2	0.01928	0.059554	0.934427	1156	2	-2.0805	0.98072	0.98088	1	17696	0	-2.0805
2300002M23Rik	5	0.019305	0.059623	0.934427	1157	3	-0.2261	0.56168	0.69082	1	12129	2	-0.2261
Nsdhl	5	0.019324	0.059681	0.934427	1158	3	-0.29787	0.51434	0.65644	1	11532	2	-0.29787
Cops3	3	0.01935	0.059745	0.934427	1159	2	-0.52426	0.22554	0.39792	1	7158	1	-0.52426
Hivep1	5	0.019353	0.059751	0.934427	1160	4	-0.60537	0.60809	0.72424	1	12769	1	-0.60537
3110082J24Rik	5	0.019397	0.05988	0.934958	1161	3	-1.0253	0.90956	0.91066	1	16318	1	-1.0253
H1f0	5	0.019399	0.059888	0.934958	1162	4	-0.61084	0.99044	0.99059	1	17901	0	-0.61084
Vmn1r160	1	0.019452	0.060005	0.935038	1163	1	-1.6962	0.98055	0.98071	1	17692	0	-1.6962
Igsf1	11	0.019479	0.060082	0.935038	1164	6	-0.77027	0.53202	0.67001	1	11763	4	-0.77027
Gfpt1	5	0.01953	0.060206	0.935038	1165	3	-1.3277	0.94574	0.94588	1	17008	0	-1.3277
Palb2	4	0.019557	0.060273	0.935038	1166	3	-1.9693	0.97591	0.9761	1	17616	0	-1.9693
Smim22	4	0.019558	0.060277	0.935038	1167	2	-0.94786	0.20036	0.36766	1	6632	1	-0.94786
Ubxn2b	5	0.01957	0.060302	0.935038	1168	4	-0.82519	0.45259	0.60865	1	10745	1	-0.82519
Mbl2	5	0.019578	0.060325	0.935038	1169	4	-0.67449	0.7154	0.78947	1	13951	1	-0.67449
Cacna1g	4	0.01959	0.060362	0.935038	1170	3	-0.47199	0.17811	0.34018	1	6132	1	-0.47199
Hddc3	5	0.019621	0.060445	0.935038	1171	3	-0.66377	0.89452	0.89755	1	16058	1	-0.66377
Leprel2	5	0.019628	0.060469	0.935038	1172	4	-0.46403	0.011299	0.039875	0.805319	898	1	-0.46403
Espnl	5	0.019648	0.060522	0.935038	1173	3	-0.24057	0.36106	0.53964	1	9548	2	-0.24057
Mab21l1	5	0.019658	0.060543	0.935038	1174	4	-0.52295	0.9118	0.91271	1	16368	1	-0.52295
Tmem109	5	0.019668	0.060569	0.935038	1175	4	-1.0991	0.9045	0.90611	1	16210	1	-1.0991
Serpine3	5	0.019698	0.060645	0.935038	1176	3	-0.54741	0.88649	0.89108	1	15933	1	-0.54741
4931431F19Rik	5	0.019705	0.060666	0.935038	1177	3	-0.91787	0.88366	0.8888	1	15880	1	-0.91787
Strn4	5	0.019753	0.060788	0.935526	1178	4	-0.5746	0.19989	0.3671	1	6622	1	-0.5746
Ino80c	5	0.019759	0.060801	0.935526	1179	4	-0.47287	0.96173	0.96181	1	17326	0	-0.47287
Ier3ip1	3	0.019838	0.061	0.937208	1180	2	-1.0645	0.43498	0.59509	1	10509	1	-1.0645
Gmppa	5	0.019856	0.061045	0.937208	1181	2	-0.011242	0.61218	0.72723	1	12814	1	-0.011242
Cd209d	5	0.019885	0.061126	0.937208	1182	4	-0.55063	0.3732	0.54862	1	9731	1	-0.55063
Arl5a	4	0.019925	0.061231	0.937208	1183	3	-1.0455	0.91386	0.9146	1	16400	0	-1.0455
Tbccd1	5	0.019925	0.061232	0.937208	1184	4	-0.59829	0.72234	0.79266	1	14015	1	-0.59829
Lsp1	5	0.019935	0.061259	0.937208	1185	2	0.45765	0.023468	0.071825	0.88427	1461	3	0.45765
Mbnl2	5	0.019999	0.061441	0.937208	1186	2	0.13883	0.56244	0.69135	1	12145	2	0.13883
Mei4	5	0.020042	0.061547	0.937208	1187	4	-0.65464	0.99039	0.99055	1	17897	0	-0.65464
Pcbd1	4	0.020088	0.061658	0.937208	1188	3	-1.5161	0.91413	0.91484	1	16408	0	-1.5161
Wfdc6a	5	0.020096	0.061681	0.937208	1189	3	-0.63909	0.86979	0.87801	1	15671	1	-0.63909
Sowaha	5	0.020114	0.061741	0.937208	1190	2	0.063737	0.31894	0.50647	1	9033	1	0.063737
A330070K13Rik	5	0.020118	0.06175	0.937208	1191	4	-0.8747	0.42177	0.58513	1	10344	1	-0.8747
Svs4	5	0.02018	0.061908	0.937208	1192	4	-0.50624	0.33472	0.51938	1	9226	1	-0.50624
Qtrtd1	5	0.020181	0.061911	0.937208	1193	4	-0.60803	0.33689	0.52104	1	9254	1	-0.60803
Gm4937	3	0.020188	0.061925	0.937208	1194	3	-0.84409	0.97981	0.97995	1	17682	0	-0.84409
Ajuba	5	0.02019	0.06193	0.937208	1195	4	-0.36816	0.98651	0.98659	1	17814	0	-0.36816
AY358078	3	0.020219	0.062016	0.937208	1196	2	-0.68536	0.56261	0.69148	1	12148	1	-0.68536
Eps8l3	5	0.02024	0.062069	0.937208	1197	3	-0.58704	0.9128	0.91363	1	16382	1	-0.58704
Kctd18	5	0.020276	0.062159	0.937208	1198	4	-0.9959	0.91419	0.91489	1	16410	1	-0.9959
Csn2	5	0.02029	0.062189	0.937208	1199	4	-0.58131	0.40947	0.57575	1	10175	1	-0.58131
Morn5	5	0.020294	0.062203	0.937208	1200	2	-0.15066	0.1112	0.24625	0.979887	4558	2	-0.15066
Zfp518b	5	0.0203	0.062217	0.937208	1201	1	0.10273	0.6424	0.74969	1	13225	2	0.10273
Tmco5b	4	0.020314	0.062262	0.937208	1202	2	-0.4567	0.39453	0.56448	1	9990	2	-0.4567
Vps54	5	0.020338	0.062326	0.937208	1203	4	-0.62596	0.43932	0.59837	1	10553	1	-0.62596
Lats2	5	0.020343	0.06234	0.937208	1204	3	-0.44994	0.62436	0.73615	1	12984	2	-0.44994
Ubap2l	5	0.020361	0.06238	0.937208	1205	2	0.33735	0.27321	0.4541	1	8150	2	0.33735
Scgb1b24	3	0.020377	0.062419	0.937208	1206	3	-0.71402	0.97962	0.97977	1	17676	0	-0.71402
Sipa1l1	4	0.020416	0.06251	0.937208	1207	2	-0.54243	0.77693	0.81969	1	14530	1	-0.54243
Cspg4	5	0.020421	0.062522	0.937208	1208	2	0.28344	0.14359	0.2923	0.996039	5322	3	0.28344
Aste1	7	0.02043	0.062543	0.937208	1209	3	-0.14606	0.36467	0.54233	1	9614	2	-0.14606
Ppp1r27	4	0.020471	0.062648	0.937208	1210	2	-0.45413	0.38998	0.56106	1	9945	2	-0.45413
Grhl2	5	0.020545	0.062834	0.937208	1211	4	-0.28783	0.94155	0.94173	1	16912	0	-0.28783
1700012A03Rik	5	0.020552	0.062851	0.937208	1212	3	-0.66916	0.87682	0.88341	1	15763	1	-0.66916
Filip1l	3	0.020558	0.062863	0.937208	1213	3	-1.2797	0.97944	0.97959	1	17672	0	-1.2797
Rbks	5	0.020585	0.062938	0.937208	1214	2	0.055095	0.29804	0.48282	1	8625	2	0.055095
Mkrn3	5	0.020676	0.063167	0.937208	1215	2	-0.13599	0.91741	0.91792	1	16472	1	-0.13599
Egln2	5	0.020686	0.063193	0.937208	1216	4	-0.8884	0.95747	0.95754	1	17245	0	-0.8884
Actl7a	5	0.020722	0.063278	0.937208	1217	4	-0.58234	0.52649	0.666	1	11707	1	-0.58234
Ophn1	5	0.020773	0.0634	0.937208	1218	4	-0.76815	0.7581	0.80992	1	14344	1	-0.76815
Hand2	5	0.020797	0.063458	0.937208	1219	3	-0.72918	0.40139	0.56969	1	10069	1	-0.72918
Cypt4	1	0.020822	0.06352	0.937208	1220	1	-1.291	0.97918	0.97932	1	17666	0	-1.291
Fam174a	5	0.020837	0.063548	0.937208	1221	3	-0.43082	0.27922	0.46115	1	8253	2	-0.43082
Papd4	4	0.020859	0.0636	0.937208	1222	2	-0.3432	0.93323	0.93348	1	16766	0	-0.3432
Foxp4	5	0.020872	0.063635	0.937208	1223	4	-0.44123	0.92973	0.93001	1	16689	0	-0.44123
Ccdc151	5	0.020896	0.063689	0.937208	1224	3	-0.76782	0.20244	0.37016	1	6669	2	-0.76782
Ap1s1	5	0.020928	0.063772	0.937208	1225	4	-0.51535	0.51415	0.65631	1	11530	1	-0.51535
Mta1	5	0.020962	0.06386	0.937208	1226	2	-0.038843	0.45347	0.60933	1	10753	2	-0.038843
Spats1	5	0.021022	0.064013	0.937208	1227	4	-1.32	0.96993	0.97004	1	17500	0	-1.32
Gm806	5	0.02103	0.064039	0.937208	1228	2	0.0047138	0.89341	0.89663	1	16044	1	0.0047138
Tcl1b2	5	0.021061	0.064124	0.937208	1229	4	-0.66089	0.86699	0.87588	1	15642	1	-0.66089
Lrrc72	8	0.021073	0.064151	0.937208	1230	3	0.28271	0.00069253	0.0028274	0.533391	95	5	0.28271
Psmb7	1	0.021079	0.064165	0.937208	1231	1	-2.5193	0.97892	0.97907	1	17663	0	-2.5193
Actn2	5	0.021081	0.064169	0.937208	1232	3	-0.28239	0.80196	0.83382	1	14818	1	-0.28239
Stk38	5	0.021083	0.064171	0.937208	1233	3	-0.50392	0.06333	0.16194	0.951173	3082	2	-0.50392
Ecm2	5	0.021112	0.064235	0.937208	1234	4	-0.43264	0.57928	0.7034	1	12359	1	-0.43264
1110008J03Rik	5	0.021141	0.064304	0.937208	1235	4	-0.57692	0.91358	0.91435	1	16393	1	-0.57692
Gm5868	3	0.021156	0.064348	0.937208	1236	3	-0.71755	0.97884	0.97899	1	17661	0	-0.71755
Sh2d4b	5	0.02116	0.064358	0.937208	1237	3	-0.66386	0.22131	0.3929	1	7077	2	-0.66386
Fancb	2	0.021234	0.064541	0.937208	1238	2	-1.7581	0.97877	0.97892	1	17659	0	-1.7581
Klre1	4	0.021252	0.064584	0.937208	1239	3	-1.1151	0.74602	0.80391	1	14228	1	-1.1151
Ywhaq	2	0.021259	0.064602	0.937208	1240	2	-1.2704	0.97874	0.9789	1	17658	0	-1.2704
Spata25	5	0.021263	0.064609	0.937208	1241	3	-0.57851	0.72996	0.79623	1	14093	1	-0.57851
Ruvbl1	3	0.021263	0.064609	0.937208	1242	2	-1.8702	0.79363	0.82898	1	14719	0	-1.8702
Tstd2	5	0.021264	0.064612	0.937208	1243	3	-1.2984	0.19722	0.36388	1	6559	1	-1.2984
Chp2	5	0.021269	0.064626	0.937208	1244	4	-0.81586	0.87595	0.88276	1	15749	1	-0.81586
Rufy4	4	0.021292	0.064683	0.937208	1245	2	-0.13328	0.51597	0.65772	1	11556	2	-0.13328
Hoxc4	5	0.021326	0.064767	0.937208	1246	3	-0.52825	0.079146	0.19404	0.960357	3662	1	-0.52825
Kdm8	3	0.021374	0.064887	0.937208	1247	2	-1.1457	0.68637	0.77664	1	13702	1	-1.1457
Bhlha9	5	0.021383	0.06491	0.937208	1248	2	0.1051	0.47736	0.62777	1	11044	2	0.1051
Stxbp1	5	0.021443	0.065063	0.937208	1249	2	0.13434	0.43835	0.59765	1	10542	2	0.13434
Creb3l1	5	0.021479	0.065157	0.937208	1250	3	-0.45825	0.52387	0.66392	1	11665	2	-0.45825
Chka	5	0.021504	0.065214	0.937208	1251	2	0.01293	0.066868	0.16922	0.951568	3222	2	0.01293
Myh1	5	0.02151	0.065231	0.937208	1252	3	-0.73114	0.9825	0.98264	1	17737	0	-0.73114
Ttc39d	5	0.021531	0.065286	0.937208	1253	4	-1.0306	0.52339	0.66352	1	11658	1	-1.0306
Ascc2	4	0.021533	0.065295	0.937208	1254	2	-1.5919	0.83267	0.85234	1	15176	1	-1.5919
Glra2	5	0.021541	0.065312	0.937208	1255	2	0.29596	0.30715	0.4932	1	8802	3	0.29596
Vmn1r43	3	0.021543	0.06532	0.937208	1256	2	-0.75477	0.44645	0.60387	1	10661	1	-0.75477
Prps1l1	5	0.021564	0.065372	0.937208	1257	2	-0.074696	0.53865	0.67459	1	11850	1	-0.074696
Tas2r129	4	0.021597	0.065458	0.937208	1258	3	-0.92475	0.052086	0.13774	0.939767	2648	1	-0.92475
Trim66	5	0.021639	0.065558	0.937208	1259	4	-1.3576	0.91723	0.91777	1	16469	1	-1.3576
Gngt2	3	0.02166	0.065614	0.937208	1260	2	-1.5449	0.42972	0.59122	1	10436	1	-1.5449
Vmn2r18	5	0.021668	0.06563	0.937208	1261	3	-1.0537	0.78206	0.8225	1	14595	1	-1.0537
Cdx2	5	0.021684	0.065662	0.937208	1262	3	-0.41411	0.22805	0.4009	1	7220	2	-0.41411
Prune	4	0.021702	0.065701	0.937208	1263	2	-0.46491	0.48826	0.63614	1	11197	1	-0.46491
Nxn	4	0.021726	0.065753	0.937208	1264	3	-0.34725	0.82664	0.84857	1	15084	1	-0.34725
Tmed2	5	0.021737	0.065778	0.937208	1265	4	-0.74118	0.42602	0.58834	1	10393	1	-0.74118
Fgd4	5	0.021744	0.065793	0.937208	1266	2	-0.31937	0.85068	0.8643	1	15406	1	-0.31937
C1ql3	5	0.021751	0.065806	0.937208	1267	4	-0.45089	0.92153	0.92191	1	16538	1	-0.45089
Calb2	4	0.021774	0.065856	0.937208	1268	2	0.16965	0.1968	0.36338	1	6549	2	0.16965
Abca17	5	0.021804	0.065926	0.937208	1269	3	-0.5214	0.48935	0.63698	1	11204	1	-0.5214
Dhrs7c	5	0.021819	0.065963	0.937208	1270	2	-0.087917	0.16066	0.31649	1	5721	2	-0.087917
Klk1b21	4	0.021823	0.065977	0.937208	1271	2	-0.84496	0.9426	0.94275	1	16941	0	-0.84496
Snx8	5	0.021848	0.066034	0.937208	1272	3	-0.58442	0.50502	0.64929	1	11408	1	-0.58442
Rgs12	5	0.021864	0.066076	0.937208	1273	3	-0.27565	0.05688	0.14807	0.940121	2856	1	-0.27565
Lamc1	5	0.021869	0.066091	0.937208	1274	3	-1.1352	0.38214	0.55517	1	9844	2	-1.1352
Klhl11	5	0.021871	0.066092	0.937208	1275	3	-0.44784	0.50408	0.64859	1	11392	2	-0.44784
Misp	5	0.021902	0.066167	0.937208	1276	3	-0.53352	0.1833	0.34686	1	6255	2	-0.53352
Ppp1r16a	5	0.021922	0.066216	0.937208	1277	2	0.33904	0.18451	0.34833	1	6284	3	0.33904
Tnrc6b	5	0.021924	0.066224	0.937208	1278	4	-0.12917	0.9863	0.98638	1	17809	0	-0.12917
4833427G06Rik	5	0.021929	0.066231	0.937208	1279	4	-0.71057	0.90248	0.90431	1	16178	1	-0.71057
Slc25a3	2	0.021931	0.066238	0.937208	1280	2	-3.0431	0.97807	0.9782	1	17651	0	-3.0431
Efna1	6	0.021934	0.066244	0.937208	1281	2	-0.23361	0.71995	0.79154	1	13989	1	-0.23361
Maob	5	0.021984	0.066355	0.937208	1282	4	-0.47626	0.93091	0.93119	1	16713	0	-0.47626
Usp2	5	0.021985	0.066356	0.937208	1283	2	0.34867	0.27337	0.45428	1	8154	3	0.34867
Ccl9	5	0.022057	0.066553	0.937208	1284	4	-0.80252	0.4397	0.59868	1	10559	1	-0.80252
Crp	4	0.022059	0.066559	0.937208	1285	3	-0.6262	0.81152	0.83929	1	14921	1	-0.6262
Slc26a5	5	0.022088	0.066634	0.937208	1286	2	-0.065673	0.64722	0.75343	1	13287	2	-0.065673
Mak	5	0.022099	0.066663	0.937208	1287	2	0.24201	0.050105	0.13341	0.93929	2576	3	0.24201
Pcdhb21	5	0.022108	0.06669	0.937208	1288	4	-1.0033	0.99185	0.99199	1	17936	0	-1.0033
Slc25a44	5	0.022165	0.066832	0.937208	1289	3	-0.80834	0.63137	0.74138	1	13069	1	-0.80834
Pcdhga8	5	0.022225	0.066984	0.937208	1290	3	-0.40171	0.60441	0.72152	1	12707	2	-0.40171
Bcat1	5	0.022281	0.067126	0.937208	1291	4	-0.49697	0.99122	0.99138	1	17918	0	-0.49697
Spata17	5	0.022285	0.067135	0.937208	1292	2	-0.11803	0.73499	0.79863	1	14135	1	-0.11803
Abcc10	5	0.022307	0.067184	0.937208	1293	3	-0.4246	0.59558	0.71503	1	12585	2	-0.4246
Fkbp8	5	0.022311	0.067197	0.937208	1294	4	-0.65302	0.82621	0.84831	1	15077	1	-0.65302
Csnk2a2	3	0.022318	0.067216	0.937208	1295	2	-0.77849	0.90662	0.90803	1	16253	0	-0.77849
Fibp	5	0.022345	0.067285	0.937208	1296	3	-0.33729	0.96728	0.96744	1	17443	0	-0.33729
Zc3h6	5	0.022349	0.067294	0.937208	1297	2	-0.075679	0.70535	0.78498	1	13851	1	-0.075679
AI607873	5	0.022405	0.067425	0.937208	1298	2	0.23828	0.26135	0.44029	1	7913	3	0.23828
Ccdc28a	5	0.022414	0.067447	0.937208	1299	4	-1.7483	0.83232	0.85212	1	15172	1	-1.7483
Chmp7	5	0.022455	0.067559	0.937208	1300	4	-1.4664	0.81313	0.84026	1	14939	1	-1.4664
Vmn1r85	5	0.022525	0.067716	0.937208	1301	2	0.10544	0.17559	0.33678	1	6088	2	0.10544
Fam161b	5	0.022537	0.067737	0.937208	1302	3	-0.74904	0.33087	0.51641	1	9177	2	-0.74904
Phf3	5	0.022577	0.067851	0.937208	1303	4	-0.72663	0.52868	0.66769	1	11730	1	-0.72663
Vmn1r215	5	0.022597	0.067893	0.937208	1304	4	-0.67054	0.73944	0.80073	1	14171	1	-0.67054
Crygf	3	0.022618	0.067939	0.937208	1305	3	-0.70052	0.97738	0.97754	1	17640	0	-0.70052
4930505A04Rik	5	0.02263	0.067966	0.937208	1306	4	-0.7537	0.0037574	0.014329	0.712314	364	1	-0.7537
Serpinb6b	5	0.022652	0.06802	0.937208	1307	4	-0.68881	0.79855	0.83181	1	14774	1	-0.68881
Zbtb7a	5	0.022674	0.068075	0.937208	1308	4	-0.34016	0.82901	0.85002	1	15125	1	-0.34016
Siglece	5	0.022695	0.068118	0.937208	1309	3	-0.97589	0.8226	0.8461	1	15035	1	-0.97589
Bcl9	5	0.022736	0.068223	0.937208	1310	3	-1.1877	0.93872	0.93898	1	16862	0	-1.1877
Coil	5	0.02282	0.068421	0.937208	1311	3	-0.63501	0.79955	0.83238	1	14786	1	-0.63501
Cdk13	5	0.022826	0.068437	0.937208	1312	1	0.21252	0.14509	0.29443	0.998147	5349	3	0.21252
Serpinb8	5	0.022886	0.068589	0.937208	1313	1	-0.038722	0.04538	0.12287	0.921447	2414	2	-0.038722
Extl1	5	0.022895	0.068609	0.937208	1314	4	-0.54478	0.98994	0.9901	1	17889	0	-0.54478
Zswim5	5	0.022899	0.068618	0.937208	1315	4	-0.50464	0.98978	0.98996	1	17886	0	-0.50464
1300017J02Rik	5	0.022946	0.068735	0.937208	1316	3	-0.90787	0.69847	0.78189	1	13795	1	-0.90787
Wdr34	5	0.022979	0.068806	0.937208	1317	3	-0.25815	0.60852	0.72455	1	12776	1	-0.25815
Ppap2b	5	0.022993	0.068844	0.937208	1318	4	-0.90163	0.034661	0.098539	0.913741	1951	1	-0.90163
Sdr42e1	5	0.023006	0.068876	0.937208	1319	1	0.40544	0.0768	0.18944	0.95798	3579	3	0.40544
Ppp4r1	5	0.023016	0.068905	0.937208	1320	4	-0.35285	0.99006	0.99024	1	17892	0	-0.35285
Glipr1	5	0.023039	0.068961	0.937208	1321	4	-0.65583	0.95721	0.95726	1	17237	0	-0.65583
Stox2	5	0.023066	0.069028	0.937208	1322	1	0.44538	0.013882	0.046821	0.819075	1037	4	0.44538
Prss28	5	0.023104	0.069127	0.937208	1323	4	-0.74044	0.072194	0.18011	0.955179	3418	1	-0.74044
Cys1	5	0.023126	0.069178	0.937208	1324	3	-0.15148	0.53052	0.66898	1	11748	1	-0.15148
Pabpc1	2	0.023174	0.069291	0.937208	1325	2	-1.8618	0.97683	0.97698	1	17634	0	-1.8618
Trim30a	5	0.023175	0.069294	0.937208	1326	3	-0.99609	0.46981	0.62202	1	10957	2	-0.99609
Naip5	5	0.023186	0.069325	0.937208	1327	3	-0.21738	0.75947	0.8106	1	14356	1	-0.21738
Tmem132d	5	0.023197	0.069343	0.937208	1328	3	-0.52221	0.71963	0.79142	1	13987	1	-0.52221
Gm1078	5	0.023202	0.069351	0.937208	1329	3	-0.81707	0.76813	0.81503	1	14443	1	-0.81707
Stard4	5	0.023246	0.069447	0.937208	1330	3	-0.68979	0.38982	0.56092	1	9942	1	-0.68979
Mycs	5	0.023265	0.069494	0.937208	1331	2	-0.29446	0.78338	0.82324	1	14608	1	-0.29446
Tagap	5	0.023306	0.069598	0.937208	1332	2	0.16185	0.59501	0.71464	1	12577	2	0.16185
Tmem140	5	0.023308	0.069603	0.937208	1333	4	-0.59637	0.9914	0.99155	1	17921	0	-0.59637
P2ry2	5	0.023329	0.069666	0.937208	1334	2	0.17684	0.13991	0.28716	0.994236	5239	3	0.17684
Odf4	5	0.023357	0.069733	0.937208	1335	4	-0.56903	0.93226	0.9325	1	16744	0	-0.56903
Ms4a3	5	0.023361	0.069743	0.937208	1336	3	-0.28741	0.90907	0.91019	1	16301	1	-0.28741
Mpz	5	0.023366	0.06976	0.937208	1337	2	-0.069022	0.72906	0.79581	1	14085	1	-0.069022
Ggnbp2	4	0.02341	0.069875	0.937208	1338	1	0.23617	0.37681	0.55123	1	9784	2	0.23617
Msx3	5	0.023411	0.069875	0.937208	1339	4	-0.39028	0.48792	0.63587	1	11193	1	-0.39028
Serpine2	5	0.023417	0.069892	0.937208	1340	3	-0.66357	0.49305	0.63993	1	11247	1	-0.66357
Lmtk3	5	0.023423	0.069904	0.937208	1341	4	-0.95239	0.61415	0.72866	1	12843	1	-0.95239
Exo5	5	0.023425	0.069911	0.937208	1342	2	0.13167	0.29317	0.47723	1	8530	3	0.13167
Dnajc5b	5	0.023456	0.069996	0.937208	1343	4	-0.3893	0.46621	0.61921	1	10915	1	-0.3893
Vav3	7	0.023474	0.070033	0.937208	1344	4	-0.75931	0.57187	0.69814	1	12258	3	-0.75931
Tmem223	5	0.023486	0.070063	0.937208	1345	2	0.17407	0.22831	0.40122	1	7227	3	0.17407
Cyp4a32	3	0.023498	0.07009	0.937208	1346	3	-0.78295	0.9765	0.97667	1	17629	0	-0.78295
Fmo4	5	0.023523	0.070148	0.937208	1347	4	-1.0099	0.45142	0.60775	1	10724	1	-1.0099
Slc35g1	5	0.023546	0.070206	0.937208	1348	1	0.3698	0.038238	0.10678	0.919967	2105	3	0.3698
Top3a	3	0.023555	0.070224	0.937208	1349	3	-2.7527	0.97644	0.97662	1	17628	0	-2.7527
Aim2	5	0.023585	0.070297	0.937208	1350	2	0.062799	0.48662	0.63489	1	11179	2	0.062799
Olfm1	7	0.023591	0.070317	0.937208	1351	5	-0.65684	0.084926	0.20541	0.967791	3845	1	-0.65684
Chst7	5	0.023617	0.070384	0.937208	1352	2	0.047799	0.069519	0.17463	0.954496	3319	2	0.047799
Fbxo36	4	0.023657	0.070485	0.937208	1353	3	-1.115	0.87524	0.88222	1	15743	0	-1.115
Nxf3	5	0.023672	0.070522	0.937208	1354	4	-0.57704	0.84497	0.8604	1	15330	1	-0.57704
Il2	3	0.023692	0.070569	0.937208	1355	2	-0.96526	0.82912	0.85009	1	15126	0	-0.96526
Hlx	5	0.023703	0.070594	0.937208	1356	3	-0.55527	0.9631	0.96321	1	17348	0	-0.55527
Klrc1	5	0.023714	0.070613	0.937208	1357	2	-0.0020213	0.49742	0.64333	1	11310	2	-0.0020213
Izumo2	5	0.023726	0.070641	0.937208	1358	2	0.052525	0.94112	0.94134	1	16902	0	0.052525
Saa3	5	0.023756	0.070706	0.937208	1359	2	0.096011	0.6567	0.76071	1	13425	1	0.096011
Kcnk16	5	0.023847	0.070923	0.937208	1360	3	-0.37148	0.79228	0.82818	1	14696	1	-0.37148
Rab40c	5	0.023891	0.071043	0.937208	1361	4	-0.39995	0.75601	0.80885	1	14317	1	-0.39995
Ltbr	5	0.023918	0.071106	0.937208	1362	3	-0.98384	0.97451	0.97466	1	17593	0	-0.98384
Spopl	5	0.023929	0.071128	0.937208	1363	4	-0.99907	0.85538	0.86758	1	15471	1	-0.99907
Gm9897	4	0.023939	0.071149	0.937208	1364	1	0.30751	0.039948	0.11067	0.921447	2171	2	0.30751
Lst1	5	0.023967	0.071214	0.937208	1365	2	-0.19019	0.87165	0.87943	1	15695	1	-0.19019
Krtap9-5	5	0.024027	0.071358	0.937208	1366	3	-0.47324	0.94402	0.94416	1	16974	0	-0.47324
Mov10l1	5	0.02407	0.071459	0.937208	1367	4	-0.6605	0.58591	0.70804	1	12455	1	-0.6605
Bai3	5	0.024097	0.071523	0.937208	1368	4	-0.65427	0.81407	0.84083	1	14954	1	-0.65427
Zfp474	5	0.024109	0.071547	0.937208	1369	3	-0.45013	0.11763	0.25542	0.982758	4711	2	-0.45013
Zfp131	2	0.02412	0.071572	0.937208	1370	2	-1.5468	0.94999	0.95006	1	17092	0	-1.5468
Fzd10	5	0.024133	0.071608	0.937208	1371	2	-0.051557	0.57806	0.70254	1	12348	1	-0.051557
Emd	5	0.024136	0.071615	0.937208	1372	4	-0.44622	0.98168	0.98181	1	17713	0	-0.44622
Fam132b	5	0.024147	0.071638	0.937208	1373	2	0.06125	0.50402	0.64854	1	11391	2	0.06125
Slc25a33	5	0.024188	0.071749	0.937208	1374	4	-1.3768	0.9656	0.96573	1	17407	0	-1.3768
6430573F11Rik	5	0.024207	0.071797	0.937208	1375	4	-0.40172	0.98979	0.98997	1	17887	0	-0.40172
Kctd5	5	0.02421	0.071806	0.937208	1376	4	-0.33083	0.98928	0.98945	1	17874	0	-0.33083
Dlx1	5	0.024241	0.071885	0.937208	1377	2	0.42873	0.12704	0.26896	0.987757	4938	3	0.42873
Armcx5	5	0.02425	0.071907	0.937208	1378	4	-0.36253	0.98544	0.98552	1	17789	0	-0.36253
B3gat2	5	0.024267	0.071943	0.937208	1379	2	0.49725	0.083542	0.20273	0.965671	3803	3	0.49725
Vmn1r31	3	0.024276	0.071961	0.937208	1380	2	-0.8503	0.42161	0.58501	1	10338	1	-0.8503
Pus7l	4	0.024322	0.07207	0.937208	1381	3	-0.92065	0.20177	0.36935	1	6654	1	-0.92065
Lrrc47	5	0.024324	0.072076	0.937208	1382	4	-0.59411	0.89111	0.89476	1	16009	1	-0.59411
Nckap1l	5	0.024327	0.072082	0.937208	1383	2	-0.044335	0.39068	0.56158	1	9954	2	-0.044335
Tcea1	5	0.024329	0.072086	0.937208	1384	3	-0.76763	0.98754	0.98765	1	17834	0	-0.76763
Cpe	5	0.024355	0.072143	0.937208	1385	4	-0.26715	0.38324	0.556	1	9856	1	-0.26715
Htra4	5	0.024375	0.072192	0.937208	1386	4	-0.47713	0.40906	0.57545	1	10173	1	-0.47713
Scmh1	5	0.024379	0.072205	0.937208	1387	4	-0.62582	0.95337	0.9535	1	17149	0	-0.62582
Wipi2	4	0.024419	0.072294	0.937208	1388	1	0.014271	0.82737	0.84901	1	15101	1	0.014271
Mpped2	5	0.024437	0.072334	0.937208	1389	2	0.22452	0.28053	0.46264	1	8275	3	0.22452
Fam173b	5	0.024447	0.072364	0.937208	1390	3	-0.69497	0.60778	0.72401	1	12763	2	-0.69497
Mmp16	5	0.024458	0.072391	0.937208	1391	3	-0.76019	0.58813	0.70969	1	12483	2	-0.76019
Dcaf10	5	0.024469	0.072419	0.937208	1392	4	-0.39267	0.035553	0.10064	0.913741	1991	1	-0.39267
Ttc23l	5	0.024502	0.072487	0.937208	1393	3	-0.29639	0.90288	0.90466	1	16187	1	-0.29639
Abca6	5	0.024507	0.072499	0.937208	1394	1	0.56341	0.043138	0.11795	0.921447	2302	3	0.56341
Siah1b	3	0.024511	0.072511	0.937208	1395	2	-1.576	0.1252	0.2663	0.985777	4899	1	-1.576
Vmn2r17	5	0.024545	0.072585	0.937208	1396	3	-0.71566	0.65675	0.76075	1	13426	1	-0.71566
Usp48	5	0.024555	0.072615	0.937208	1397	4	-0.252	0.73878	0.80042	1	14164	1	-0.252
Rims2	5	0.024567	0.072637	0.937208	1398	2	0.079578	0.21104	0.38063	1	6864	2	0.079578
Aoc1	5	0.024578	0.072659	0.937208	1399	3	-0.78956	0.55582	0.68667	1	12052	1	-0.78956
Deptor	5	0.024589	0.072689	0.937208	1400	4	-0.29944	0.53302	0.6707	1	11778	1	-0.29944
Pkdcc	5	0.024626	0.072775	0.937208	1401	1	-0.040702	0.21164	0.38138	1	6884	2	-0.040702
Pan2	5	0.024629	0.07278	0.937208	1402	3	-1.0016	0.95789	0.95799	1	17254	0	-1.0016
Ap4s1	5	0.024665	0.072864	0.937208	1403	3	-1.488	0.80715	0.83677	1	14871	1	-1.488
Tex19.2	5	0.024675	0.072886	0.937208	1404	4	-0.71977	0.72904	0.7958	1	14084	1	-0.71977
Cd109	5	0.024686	0.072907	0.937208	1405	3	-0.58027	0.10838	0.2421	0.976861	4496	1	-0.58027
Rtn1	10	0.024746	0.073054	0.937208	1406	5	-0.097562	0.14672	0.2968	0.999395	5378	4	-0.097562
Surf1	5	0.024746	0.073058	0.937208	1407	1	0.33961	0.12038	0.25934	0.984255	4780	3	0.33961
Itgax	5	0.024796	0.073181	0.937208	1408	3	-0.4544	0.23972	0.41483	1	7454	2	-0.4544
Ndrg2	5	0.024801	0.073193	0.937208	1409	3	-0.60202	0.94577	0.94591	1	17009	0	-0.60202
Calml4	9	0.024801	0.073196	0.937208	1410	4	0.389	0.11485	0.25148	0.98235	4644	5	0.389
Endog	4	0.024804	0.0732	0.937208	1411	2	-0.12463	0.13938	0.28643	0.994073	5224	2	-0.12463
Lamtor5	5	0.024806	0.073206	0.937208	1412	1	0.27452	0.19763	0.36438	1	6569	3	0.27452
Ccnjl	4	0.024807	0.073208	0.937208	1413	3	-0.53365	0.35633	0.53611	1	9495	1	-0.53365
Med23	2	0.024819	0.073231	0.937208	1414	2	-1.0879	0.97518	0.97534	1	17608	0	-1.0879
Ccdc38	5	0.02483	0.073255	0.937208	1415	4	-0.64188	0.84402	0.85976	1	15319	1	-0.64188
Myo5a	5	0.024838	0.073274	0.937208	1416	4	-0.5509	0.32106	0.50889	1	9064	1	-0.5509
Vmn1r211	5	0.02484	0.073278	0.937208	1417	2	-0.11281	0.078569	0.19288	0.959941	3645	2	-0.11281
Ctsc	5	0.024866	0.07334	0.937208	1418	2	0.088425	0.45489	0.61047	1	10773	1	0.088425
Tmem108	5	0.024873	0.073356	0.937208	1419	2	-0.29901	0.20392	0.37197	1	6703	2	-0.29901
Celf4	5	0.024887	0.073385	0.937208	1420	3	-0.4753	0.88514	0.88997	1	15908	1	-0.4753
Adcy5	4	0.0249	0.073421	0.937208	1421	2	-1.5249	0.73312	0.79771	1	14119	1	-1.5249
Cutc	5	0.024926	0.073481	0.937208	1422	2	0.95633	0.0092104	0.033305	0.780747	771	3	0.95633
Pcdhgb6	5	0.024961	0.073565	0.937208	1423	4	-0.57632	0.98856	0.98867	1	17852	0	-0.57632
Tmem180	5	0.024986	0.073631	0.937208	1424	2	0.0066999	0.67887	0.77341	1	13658	1	0.0066999
Med7	4	0.025021	0.073719	0.937208	1425	3	-2.0073	0.86281	0.87279	1	15573	1	-2.0073
Pcdhb20	5	0.025036	0.073754	0.937208	1426	3	-0.58542	0.60971	0.72542	1	12785	1	-0.58542
Pxmp2	5	0.025037	0.073761	0.937208	1427	2	-0.13732	0.26022	0.43899	1	7889	2	-0.13732
Zmynd12	5	0.025105	0.073929	0.937208	1428	3	-0.91701	0.1393	0.28634	0.994073	5219	2	-0.91701
Zc3h13	5	0.025106	0.073931	0.937208	1429	2	0.032408	0.59326	0.71341	1	12551	1	0.032408
Lce1a1	4	0.02514	0.074007	0.937208	1430	2	-0.80355	0.73102	0.79673	1	14099	1	-0.80355
Akr1c19	4	0.025152	0.074047	0.937208	1431	2	-0.51643	0.24548	0.42177	1	7584	1	-0.51643
Dnajb12	5	0.025166	0.074076	0.937208	1432	1	0.23555	0.17906	0.34145	1	6156	3	0.23555
Lalba	4	0.025188	0.074136	0.937208	1433	2	-0.45744	0.87693	0.8835	1	15766	0	-0.45744
Fbrs	5	0.025213	0.074197	0.937208	1434	3	-0.66326	0.38106	0.5544	1	9832	2	-0.66326
Vmn1r224	4	0.025222	0.074221	0.937208	1435	3	-0.86991	0.94655	0.94666	1	17022	0	-0.86991
F8a	5	0.025226	0.074231	0.937208	1436	3	-0.22177	0.094282	0.22116	0.970714	4130	2	-0.22177
Vmn1r41	2	0.025232	0.074244	0.937208	1437	1	-0.91291	0.83493	0.85377	1	15203	0	-0.91291
Klf3	5	0.025278	0.074359	0.937208	1438	4	-0.3259	0.9864	0.98649	1	17812	0	-0.3259
Ccdc121	5	0.025286	0.074381	0.937208	1439	4	-1.7139	0.98977	0.98995	1	17885	0	-1.7139
Serpinb9c	5	0.02529	0.074394	0.937208	1440	3	-1.2062	0.93215	0.9324	1	16739	0	-1.2062
Lor	5	0.025346	0.074532	0.938303	1441	3	-0.21687	0.25594	0.43394	1	7794	1	-0.21687
Vmn2r65	5	0.025377	0.074602	0.938524	1442	3	-0.69958	0.57686	0.7017	1	12328	1	-0.69958
Abca14	5	0.025406	0.074673	0.938772	1443	3	-0.80119	0.52199	0.6624	1	11638	2	-0.80119
Abca5	5	0.025434	0.074732	0.938856	1444	2	0.14598	0.0064995	0.023971	0.757159	572	3	0.14598
Zfp763	5	0.025464	0.074808	0.938858	1445	4	-0.36027	0.933	0.93325	1	16758	0	-0.36027
Grhl1	5	0.025478	0.074835	0.938858	1446	3	-0.29028	0.61975	0.73275	1	12913	1	-0.29028
Nadk	5	0.025526	0.07496	0.939776	1447	1	0.50308	0.024746	0.075086	0.885741	1533	4	0.50308
Spp2	4	0.025628	0.075204	0.94139	1448	3	-0.78135	0.70587	0.78521	1	13856	1	-0.78135
Mael	5	0.025644	0.075241	0.94139	1449	4	-0.74935	0.7015	0.78324	1	13820	1	-0.74935
Rgs7bp	5	0.025646	0.075245	0.94139	1450	3	-0.4901	0.97367	0.9738	1	17579	0	-0.4901
Usp22	5	0.025709	0.07539	0.94213	1451	3	-0.88724	0.72891	0.79573	1	14082	1	-0.88724
Pald1	5	0.025766	0.075533	0.94213	1452	2	-0.10298	0.41346	0.57883	1	10227	2	-0.10298
Ctsz	4	0.025812	0.075642	0.94213	1453	2	-0.18223	0.43599	0.59587	1	10522	1	-0.18223
Pgm2l1	5	0.025825	0.075682	0.94213	1454	1	0.086894	0.54488	0.67892	1	11923	2	0.086894
Pla2g4e	5	0.025833	0.075699	0.94213	1455	2	0.07798	0.15435	0.30771	1	5567	2	0.07798
Swi5	3	0.025852	0.075738	0.94213	1456	2	-1.0521	0.90938	0.91049	1	16313	0	-1.0521
Vmn2r114	4	0.02586	0.075757	0.94213	1457	2	-0.7596	0.84779	0.86231	1	15368	1	-0.7596
Zfp59	5	0.025867	0.075772	0.94213	1458	3	-1.5165	0.92843	0.92875	1	16665	0	-1.5165
Anp32e	6	0.025869	0.075776	0.94213	1459	4	-0.6069	0.93092	0.93119	1	16714	1	-0.6069
Eif1b	5	0.025885	0.075823	0.94213	1460	1	0.49691	0.05787	0.1502	0.941817	2888	4	0.49691
Tada2b	4	0.025908	0.075885	0.942236	1461	2	-0.43628	0.78517	0.82423	1	14619	1	-0.43628
2410004B18Rik	4	0.025928	0.075936	0.942236	1462	3	-0.66895	0.60397	0.7212	1	12700	1	-0.66895
Psmg1	3	0.026013	0.076152	0.944279	1463	3	-0.45284	0.97399	0.97411	1	17586	0	-0.45284
Aqp11	5	0.026065	0.076274	0.94495	1464	1	0.26843	0.047741	0.12809	0.930989	2496	4	0.26843
Pdzd7	5	0.026079	0.076311	0.94495	1465	3	-0.19235	0.11162	0.24685	0.979887	4570	2	-0.19235
Slc25a34	5	0.026112	0.076409	0.945356	1466	3	-0.31349	0.2146	0.38491	1	6939	2	-0.31349
Vstm4	5	0.02613	0.076448	0.945356	1467	4	-0.51494	0.12835	0.27083	0.98895	4967	1	-0.51494
Arap1	5	0.026185	0.076587	0.945723	1468	3	-0.41321	0.53788	0.67405	1	11839	2	-0.41321
Pawr	5	0.026191	0.076601	0.945723	1469	4	-0.53853	0.95392	0.95403	1	17165	0	-0.53853
Mboat4	5	0.026205	0.076634	0.945723	1470	4	-0.52558	0.96351	0.96363	1	17361	0	-0.52558
Nalcn	5	0.026269	0.076792	0.946405	1471	2	-0.14476	0.65	0.75554	1	13324	2	-0.14476
Fbxo8	4	0.026288	0.076835	0.946405	1472	2	-0.49452	0.85837	0.86972	1	15504	1	-0.49452
Klf2	5	0.026325	0.076926	0.946405	1473	4	-0.57571	0.97215	0.97226	1	17537	0	-0.57571
Rhox12	5	0.026325	0.076926	0.946405	1474	2	-0.072869	0.59428	0.71413	1	12564	1	-0.072869
Csnk1g1	5	0.026365	0.077024	0.946405	1475	1	0.371	0.20603	0.37454	1	6754	3	0.371
Nov	5	0.026415	0.077145	0.946405	1476	2	0.073281	0.14705	0.29727	0.999395	5393	2	0.073281
Ifna13	3	0.026454	0.077238	0.946405	1477	3	-1.5062	0.97355	0.97368	1	17576	0	-1.5062
Egln1	5	0.026466	0.077271	0.946405	1478	4	-0.62413	0.57014	0.69691	1	12241	1	-0.62413
Slc25a12	5	0.026469	0.077276	0.946405	1479	3	-0.46395	0.48039	0.63012	1	11094	1	-0.46395
Svs2	5	0.026482	0.077305	0.946405	1480	3	-0.39454	0.67761	0.77288	1	13649	1	-0.39454
Lhfpl2	5	0.026484	0.077309	0.946405	1481	3	-0.39972	0.89745	0.90001	1	16100	1	-0.39972
Il21	5	0.026528	0.077421	0.946405	1482	4	-0.64571	0.98988	0.99005	1	17888	0	-0.64571
Phf20	4	0.026544	0.07745	0.946405	1483	3	-1.6065	0.97347	0.97359	1	17572	0	-1.6065
Dgcr8	5	0.026554	0.077467	0.946405	1484	4	-0.55926	0.89867	0.90104	1	16120	1	-0.55926
Fam203a	5	0.026607	0.077603	0.946405	1485	3	-0.48156	0.23374	0.40769	1	7336	2	-0.48156
Pskh1	5	0.026679	0.077789	0.946405	1486	4	-0.57565	0.19891	0.36591	1	6599	1	-0.57565
Rexo4	4	0.026701	0.077843	0.946405	1487	3	-0.70693	0.33795	0.52188	1	9269	1	-0.70693
Epha3	5	0.026731	0.07792	0.946405	1488	3	-0.25053	0.94043	0.94067	1	16886	0	-0.25053
Oasl2	5	0.026732	0.077922	0.946405	1489	3	-1.1156	0.65355	0.75822	1	13381	2	-1.1156
Rps6ka4	5	0.026742	0.07795	0.946405	1490	2	0.03939	0.56675	0.69445	1	12195	2	0.03939
Nfyb	3	0.026765	0.078003	0.946405	1491	3	-0.69062	0.97323	0.97335	1	17567	0	-0.69062
Utp18	5	0.026784	0.078058	0.946405	1492	3	-0.84192	0.11195	0.24732	0.980199	4576	2	-0.84192
Trim47	5	0.026786	0.078064	0.946405	1493	3	-0.46579	0.93441	0.93463	1	16787	0	-0.46579
Ssb	2	0.026816	0.078149	0.946405	1494	2	-2.2514	0.97318	0.9733	1	17564	0	-2.2514
Ptprt	5	0.026847	0.078221	0.946405	1495	4	-0.3608	0.92423	0.92452	1	16574	0	-0.3608
Fam129a	5	0.026855	0.078237	0.946405	1496	2	0.1782	0.59758	0.71654	1	12610	2	0.1782
Vmn1r176	2	0.026892	0.078337	0.946405	1497	2	-2.2814	0.97311	0.97322	1	17560	0	-2.2814
Gpr39	5	0.026897	0.07835	0.946405	1498	4	-0.37291	0.14952	0.30077	1	5450	1	-0.37291
Mlycd	5	0.026906	0.078368	0.946405	1499	3	-0.73373	0.43886	0.59803	1	10549	2	-0.73373
Ubash3b	5	0.026946	0.078464	0.946405	1500	3	-0.90618	0.027139	0.081049	0.898178	1635	2	-0.90618
Fam92a	5	0.026956	0.078487	0.946405	1501	4	-0.46966	0.58437	0.70699	1	12435	1	-0.46966
Ufsp1	5	0.026963	0.078502	0.946405	1502	2	0.12379	0.36599	0.54333	1	9628	2	0.12379
Ly6g6c	4	0.026964	0.078502	0.946405	1503	2	0.13555	0.16498	0.32237	1	5831	2	0.13555
Gja10	4	0.027019	0.078628	0.946405	1504	3	-0.60581	0.60453	0.72161	1	12710	1	-0.60581
Arl13a	5	0.027036	0.078671	0.946405	1505	2	-0.38662	0.55422	0.68556	1	12035	1	-0.38662
Atp2b1	2	0.027067	0.078743	0.946405	1506	1	-0.85591	0.47853	0.62867	1	11062	1	-0.85591
Zfp658	5	0.02707	0.078746	0.946405	1507	2	0.23745	0.31812	0.50556	1	9023	2	0.23745
2810408A11Rik	5	0.02708	0.078776	0.946405	1508	3	-0.65691	0.36728	0.54424	1	9651	2	-0.65691
Slc38a7	5	0.027086	0.078789	0.946405	1509	3	-0.91189	0.40427	0.57179	1	10111	1	-0.91189
Zfp791	4	0.027097	0.078813	0.946405	1510	2	-1.015	0.95673	0.95679	1	17227	0	-1.015
Syna	5	0.027108	0.078841	0.946405	1511	4	-0.40022	0.95479	0.9549	1	17186	0	-0.40022
Ier3	5	0.027171	0.078988	0.946405	1512	4	-0.97471	0.48357	0.63259	1	11132	1	-0.97471
Ccdc88b	4	0.027183	0.079012	0.946405	1513	3	-0.43377	0.95246	0.95259	1	17138	0	-0.43377
Timm21	5	0.027197	0.079052	0.946405	1514	4	-0.84556	0.79625	0.83047	1	14747	1	-0.84556
Alkbh4	5	0.027203	0.079064	0.946405	1515	2	0.0030768	0.30671	0.49269	1	8791	1	0.0030768
Slc6a5	5	0.027218	0.079102	0.946405	1516	2	-0.13465	0.32544	0.51227	1	9124	2	-0.13465
Nfkbib	5	0.02725	0.079174	0.946405	1517	4	-0.97961	0.9726	0.97273	1	17549	0	-0.97961
Muc5ac	5	0.027275	0.079229	0.946405	1518	4	-0.25757	0.66125	0.76411	1	13496	1	-0.25757
Herpud1	5	0.027321	0.079336	0.946405	1519	3	-0.3034	0.71412	0.7889	1	13936	1	-0.3034
Gm5538	5	0.027323	0.079342	0.946405	1520	2	0.3395	0.30042	0.48556	1	8665	3	0.3395
Gm1993	1	0.027332	0.079364	0.946405	1521	1	-3.0768	0.97267	0.97279	1	17552	0	-3.0768
Adamtsl4	5	0.027359	0.079424	0.946405	1522	3	-0.64505	0.65002	0.75555	1	13325	2	-0.64505
BC004004	4	0.027371	0.079458	0.946405	1523	3	-1.0026	0.41007	0.57623	1	10190	1	-1.0026
Rhox2d	2	0.027433	0.079599	0.946405	1524	2	-0.55666	0.97257	0.97269	1	17548	0	-0.55666
Hdac4	5	0.027438	0.079608	0.946405	1525	3	-0.51743	0.89491	0.89788	1	16067	1	-0.51743
Padi3	5	0.027457	0.079655	0.946405	1526	4	-0.54957	0.92408	0.92437	1	16571	0	-0.54957
Krtdap	4	0.027491	0.079727	0.946405	1527	2	0.27705	0.020118	0.063252	0.8783	1303	2	0.27705
Nav1	5	0.027504	0.079764	0.946405	1528	2	0.25385	0.14289	0.29128	0.996039	5302	3	0.25385
Myh4	5	0.027562	0.079904	0.946405	1529	2	0.23665	0.30946	0.49587	1	8838	2	0.23665
Il2rb	5	0.027584	0.079949	0.946405	1530	2	-0.016995	0.39344	0.56368	1	9977	2	-0.016995
Ttc34	5	0.027595	0.079972	0.946405	1531	3	-0.24279	0.16843	0.32708	1	5918	1	-0.24279
Ube2d2a	4	0.027617	0.080031	0.946405	1532	3	-2.2642	0.94823	0.94832	1	17061	0	-2.2642
Bdkrb1	5	0.027622	0.080041	0.946405	1533	2	-0.19252	0.00070346	0.00287	0.533391	97	2	-0.19252
Nkx1-2	5	0.027676	0.080158	0.946405	1534	3	-0.3405	0.70867	0.78641	1	13879	1	-0.3405
Plod1	5	0.027706	0.080227	0.946405	1535	3	-0.68808	0.94418	0.94433	1	16980	0	-0.68808
Slc46a3	5	0.027718	0.080265	0.946405	1536	3	-1.1976	0.33411	0.5189	1	9217	2	-1.1976
Mgst2	5	0.027735	0.080304	0.946405	1537	4	-0.36049	0.30291	0.48841	1	8717	1	-0.36049
Rpain	6	0.027741	0.080317	0.946405	1538	5	-1.1797	0.98905	0.98922	1	17868	0	-1.1797
Unc13a	5	0.027749	0.080339	0.946405	1539	3	-0.69188	0.51672	0.65833	1	11566	1	-0.69188
Ccdc57	5	0.027802	0.080479	0.946405	1540	3	-0.66262	0.77816	0.82036	1	14546	1	-0.66262
Nop10	1	0.027822	0.08053	0.946405	1541	1	-1.1444	0.97218	0.97229	1	17538	0	-1.1444
Cnrip1	5	0.02786	0.08063	0.946405	1542	4	-0.69391	0.62798	0.73886	1	13031	1	-0.69391
Wnt6	5	0.027861	0.080631	0.946405	1543	2	-0.052866	0.4248	0.58737	1	10384	2	-0.052866
Gm595	2	0.027872	0.080654	0.946405	1544	2	-0.76549	0.97213	0.97224	1	17536	0	-0.76549
Ugt1a7c	4	0.027883	0.080673	0.946405	1545	3	-0.54363	0.0055443	0.020688	0.746127	503	1	-0.54363
Jarid2	5	0.027896	0.080703	0.946405	1546	3	-0.71739	0.12309	0.26331	0.985551	4841	2	-0.71739
Tlr9	5	0.027917	0.080748	0.946405	1547	4	-0.78744	0.78544	0.8244	1	14625	1	-0.78744
Apoo	5	0.027921	0.080758	0.946405	1548	2	-0.073034	0.55361	0.68515	1	12028	1	-0.073034
Tacc2	5	0.027957	0.080849	0.946855	1549	3	-0.50805	0.26085	0.43971	1	7902	2	-0.50805
Prr5l	5	0.027981	0.080904	0.946896	1550	2	0.34417	0.17771	0.33963	1	6123	3	0.34417
Clta	5	0.028019	0.081001	0.947385	1551	3	-0.73868	0.97778	0.9779	1	17647	0	-0.73868
Got1	5	0.028041	0.081051	0.947385	1552	3	-0.52962	0.90462	0.90623	1	16211	1	-0.52962
Noxa1	5	0.028074	0.081128	0.94768	1553	3	-1.043	0.98802	0.98817	1	17841	0	-1.043
Vmn1r232	5	0.028182	0.081378	0.949982	1554	4	-1.3894	0.97264	0.97277	1	17551	0	-1.3894
Kdelr1	5	0.02821	0.081447	0.95018	1555	4	-1.7923	0.14812	0.29883	1	5416	1	-1.7923
Prph	5	0.028272	0.081595	0.951011	1556	4	-0.37232	0.93381	0.93406	1	16777	0	-0.37232
Col23a1	5	0.028327	0.081732	0.951011	1557	3	-0.64372	0.077691	0.19116	0.95798	3617	2	-0.64372
Foxb2	5	0.02834	0.08176	0.951011	1558	2	0.162	0.15729	0.31177	1	5638	2	0.162
AI661453	5	0.028368	0.081831	0.951011	1559	3	-0.70804	0.36849	0.54513	1	9669	2	-0.70804
Gmip	5	0.028377	0.081849	0.951011	1560	4	-0.28078	0.83283	0.85245	1	15180	1	-0.28078
Depdc1b	4	0.02839	0.081878	0.951011	1561	2	-0.25698	0.57604	0.70111	1	12317	1	-0.25698
4930428D18Rik	5	0.028399	0.081901	0.951011	1562	4	-0.31747	0.89703	0.89963	1	16096	1	-0.31747
Dhx57	5	0.028414	0.081938	0.951011	1563	3	-0.4029	0.4466	0.60398	1	10663	1	-0.4029
Avpr1a	5	0.028459	0.082045	0.951408	1564	3	-0.26662	0.36694	0.54399	1	9644	2	-0.26662
Crkl	5	0.028486	0.082103	0.951408	1565	4	-1.2914	0.93306	0.93331	1	16761	0	-1.2914
Pid1	5	0.028507	0.082159	0.951408	1566	3	-0.48932	0.8349	0.85375	1	15202	1	-0.48932
Pick1	5	0.028519	0.082182	0.951408	1567	1	0.51857	0.071208	0.17806	0.955179	3378	3	0.51857
Yipf4	4	0.028547	0.082243	0.951515	1568	3	-1.8926	0.8819	0.88742	1	15850	0	-1.8926
Clec1b	8	0.028581	0.082329	0.951899	1569	4	-0.17688	0.20191	0.36953	1	6659	2	-0.17688
Mycbp	5	0.028605	0.082388	0.95198	1570	4	-0.82035	0.94525	0.94541	1	16998	0	-0.82035
Abhd16b	5	0.02867	0.082538	0.953101	1571	2	-0.10895	0.049457	0.13198	0.937093	2555	2	-0.10895
Stk30	4	0.028756	0.082756	0.954508	1572	2	-0.56308	0.10308	0.23429	0.974403	4359	2	-0.56308
Spsb4	5	0.028759	0.082765	0.954508	1573	4	-0.37394	0.83042	0.85091	1	15146	1	-0.37394
Cpt1a	5	0.028788	0.082829	0.954637	1574	3	-0.48249	0.41125	0.57713	1	10202	2	-0.48249
Pcdhb3	5	0.028876	0.083052	0.955258	1575	3	-0.70137	0.13926	0.28628	0.994073	5217	1	-0.70137
Tshr	4	0.028902	0.083118	0.955258	1576	3	-0.86506	0.68947	0.77798	1	13721	1	-0.86506
Cdc37l1	5	0.028907	0.08313	0.955258	1577	3	-0.68197	0.94508	0.94525	1	16996	0	-0.68197
Mpg	5	0.028938	0.083203	0.955258	1578	4	-0.51129	0.86531	0.87465	1	15611	1	-0.51129
Sult1a1	4	0.028955	0.083242	0.955258	1579	3	-0.82331	0.10488	0.23693	0.974403	4409	1	-0.82331
Tprn	5	0.028962	0.083258	0.955258	1580	2	-0.11062	0.2816	0.46389	1	8300	2	-0.11062
Polr3gl	3	0.028982	0.083302	0.955258	1581	3	-0.27698	0.97102	0.97113	1	17517	0	-0.27698
Nmur1	5	0.029002	0.083358	0.955258	1582	4	-0.48587	0.98968	0.98986	1	17882	0	-0.48587
Saa4	5	0.02902	0.083405	0.955258	1583	3	-0.53958	0.23879	0.41371	1	7436	2	-0.53958
Tmem71	5	0.029033	0.083429	0.955258	1584	4	-0.37654	0.81028	0.83858	1	14906	1	-0.37654
Sgpp1	5	0.029057	0.083493	0.955258	1585	2	0.41938	0.13763	0.28397	0.994073	5182	3	0.41938
Xirp1	5	0.029077	0.083549	0.955258	1586	3	-0.57781	0.94823	0.94832	1	17060	0	-0.57781
Ahsg	5	0.029087	0.083567	0.955258	1587	4	-0.35035	0.78826	0.82596	1	14655	1	-0.35035
Cox7a2l	7	0.02914	0.083692	0.956085	1588	4	-0.38156	0.043852	0.11952	0.921447	2336	3	-0.38156
Sprr2f	2	0.029239	0.083911	0.957982	1589	1	-0.5475	0.50885	0.65218	1	11466	1	-0.5475
Slc25a15	5	0.029283	0.084017	0.95814	1590	4	-0.77641	0.64091	0.74859	1	13208	1	-0.77641
B3galt2	4	0.029291	0.084031	0.95814	1591	2	-0.21512	0.51548	0.65734	1	11546	2	-0.21512
Hoxc11	5	0.029361	0.084188	0.959096	1592	2	0.11259	0.2635	0.44277	1	7965	2	0.11259
Zfp367	5	0.02939	0.084264	0.959096	1593	4	-0.43668	0.046088	0.1244	0.92374	2443	1	-0.43668
Spata31d1a	5	0.029415	0.084322	0.959096	1594	3	-0.20766	0.19107	0.3564	1	6424	2	-0.20766
Pigc	5	0.029417	0.084326	0.959096	1595	4	-0.77258	0.96127	0.96135	1	17315	0	-0.77258
Gjc3	5	0.02948	0.08447	0.959872	1596	4	-0.40871	0.93242	0.93266	1	16747	0	-0.40871
Gm14781	5	0.029493	0.0845	0.959872	1597	4	-0.29817	0.93129	0.93157	1	16719	0	-0.29817
Drd5	5	0.029535	0.084592	0.95988	1598	1	0.39041	0.14545	0.29495	0.998185	5360	3	0.39041
Srsf11	3	0.029572	0.084681	0.95988	1599	2	-1.3293	0.87683	0.88342	1	15764	0	-1.3293
Myot	5	0.029583	0.084708	0.95988	1600	3	-0.98261	0.87839	0.88469	1	15792	1	-0.98261
Grlf1	5	0.029595	0.084735	0.95988	1601	3	-0.48419	0.58842	0.70988	1	12490	1	-0.48419
Dusp27	5	0.029653	0.084867	0.95988	1602	4	-0.92839	0.82853	0.84973	1	15116	1	-0.92839
Gm826	4	0.029672	0.084917	0.95988	1603	2	-0.4067	0.83812	0.85584	1	15249	1	-0.4067
Syap1	5	0.029716	0.085017	0.95988	1604	3	-0.56427	0.78305	0.82306	1	14606	1	-0.56427
1700003F12Rik	5	0.02975	0.085098	0.95988	1605	4	-0.50904	0.82151	0.84544	1	15023	1	-0.50904
Cisd2	4	0.029784	0.08518	0.95988	1606	2	-0.66338	0.94074	0.94096	1	16897	0	-0.66338
Ankrd34b	5	0.029809	0.085243	0.95988	1607	4	-0.42834	0.98741	0.98751	1	17826	0	-0.42834
Dis3l2	5	0.029822	0.085277	0.95988	1608	3	-0.75603	0.4781	0.62834	1	11054	1	-0.75603
Lilra5	4	0.029833	0.085306	0.95988	1609	3	-0.58898	0.96821	0.96834	1	17464	0	-0.58898
Prl3a1	5	0.029854	0.085365	0.95988	1610	4	-0.39537	0.97521	0.97537	1	17609	0	-0.39537
Rnf185	5	0.029868	0.085393	0.95988	1611	4	-0.64152	0.98318	0.98334	1	17749	0	-0.64152
Hunk	5	0.029928	0.08554	0.95988	1612	3	-0.30286	0.71576	0.78965	1	13954	1	-0.30286
Abhd14b	4	0.029933	0.085553	0.95988	1613	2	-0.63912	0.85809	0.86954	1	15495	1	-0.63912
Nos3	5	0.029936	0.08556	0.95988	1614	4	-0.50724	0.89568	0.89851	1	16078	1	-0.50724
Dip2a	5	0.02994	0.085571	0.95988	1615	4	-0.55959	0.56996	0.69679	1	12238	1	-0.55959
Champ1	4	0.029942	0.085577	0.95988	1616	2	-0.56733	0.92074	0.92111	1	16525	0	-0.56733
Ear11	5	0.029953	0.085601	0.95988	1617	3	-0.50862	0.88844	0.89259	1	15968	1	-0.50862
Smarcd1	5	0.029998	0.085704	0.95988	1618	3	-0.66527	0.83629	0.85462	1	15224	1	-0.66527
Mxra7	5	0.03	0.085708	0.95988	1619	2	-0.13281	0.83503	0.85384	1	15205	1	-0.13281
Mmadhc	5	0.030013	0.085745	0.95988	1620	3	-0.63234	0.46693	0.61978	1	10923	2	-0.63234
Fcgr4	5	0.030023	0.085771	0.95988	1621	3	-0.41122	0.36537	0.54288	1	9623	2	-0.41122
Il16	5	0.030072	0.085883	0.960539	1622	4	-0.41939	0.96989	0.97	1	17497	0	-0.41939
M1ap	5	0.03019	0.086147	0.96205	1623	4	-0.31991	0.50936	0.65258	1	11472	1	-0.31991
Plaur	5	0.030192	0.086149	0.96205	1624	1	0.50509	0.021798	0.067526	0.88427	1375	4	0.50509
Pon3	5	0.030204	0.086177	0.96205	1625	4	-0.53349	0.89713	0.89972	1	16098	1	-0.53349
Dcaf12	5	0.030252	0.086295	0.96278	1626	1	0.24956	0.059975	0.15476	0.947454	2962	4	0.24956
Gm14378	5	0.030309	0.086443	0.963453	1627	3	-0.4916	0.58007	0.70395	1	12372	2	-0.4916
Tmem88	5	0.030345	0.086528	0.963453	1628	3	-0.9374	0.6732	0.771	1	13613	1	-0.9374
Smarcd3	5	0.030371	0.086596	0.963453	1629	3	-0.40023	0.60997	0.72561	1	12789	1	-0.40023
Sncb	5	0.030381	0.086614	0.963453	1630	2	-0.083463	0.23497	0.40917	1	7362	2	-0.083463
Lce1k	5	0.030383	0.086621	0.963453	1631	4	-0.85361	0.67122	0.77018	1	13600	1	-0.85361
Mup21	2	0.030489	0.086873	0.96476	1632	2	-3.078	0.96951	0.96964	1	17490	0	-3.078
1110057K04Rik	5	0.030539	0.08699	0.96476	1633	4	-0.56249	0.92267	0.923	1	16555	1	-0.56249
Mad1l1	5	0.030548	0.087013	0.96476	1634	2	-0.26587	0.77014	0.81603	1	14465	1	-0.26587
Sh2d1b1	3	0.030554	0.087029	0.96476	1635	3	-0.58918	0.96945	0.96958	1	17487	0	-0.58918
Dpf3	5	0.03056	0.087042	0.96476	1636	2	0.050345	0.38585	0.55796	1	9890	2	0.050345
Il1rl2	5	0.030566	0.087058	0.96476	1637	4	-0.54531	0.87048	0.87854	1	15681	1	-0.54531
Serpinb9	5	0.03062	0.087197	0.965712	1638	3	-0.2882	0.97152	0.9716	1	17528	0	-0.2882
Slc5a3	4	0.030699	0.087377	0.965775	1639	2	-0.50799	0.24956	0.42657	1	7664	1	-0.50799
Crebbp	5	0.030732	0.087454	0.965775	1640	4	-0.57145	0.79177	0.82793	1	14693	1	-0.57145
B3gnt8	4	0.030747	0.08749	0.965775	1641	2	-0.63346	0.93095	0.93122	1	16715	0	-0.63346
Pxt1	2	0.030757	0.087522	0.965775	1642	1	-0.56945	0.65957	0.76286	1	13467	0	-0.56945
Glg1	5	0.030776	0.087566	0.965775	1643	2	-0.0014181	0.91374	0.91449	1	16399	1	-0.0014181
Dll3	5	0.03083	0.08769	0.965775	1644	4	-0.32486	0.79491	0.82969	1	14729	1	-0.32486
Nab2	5	0.030848	0.087732	0.965775	1645	3	-0.30093	0.46342	0.617	1	10874	2	-0.30093
Tmbim4	5	0.030871	0.087787	0.965775	1646	3	-0.47652	0.79615	0.8304	1	14745	1	-0.47652
Prdx2	5	0.030884	0.087817	0.965775	1647	3	-1.5237	0.019698	0.062173	0.874699	1288	1	-1.5237
Ccdc39	5	0.030885	0.087818	0.965775	1648	4	-1.0649	0.6711	0.77012	1	13598	1	-1.0649
Zfp111	5	0.030896	0.087843	0.965775	1649	2	-0.10101	0.36447	0.5422	1	9607	1	-0.10101
H3f3b	4	0.030909	0.087872	0.965775	1650	3	-0.69969	0.43962	0.59861	1	10557	1	-0.69969
Pip4k2a	4	0.030938	0.087944	0.965775	1651	3	-0.8848	0.89799	0.90046	1	16109	0	-0.8848
Mbl1	5	0.030962	0.088002	0.965775	1652	3	-0.91292	0.17239	0.33245	1	6009	2	-0.91292
Xpnpep3	5	0.030964	0.088008	0.965775	1653	4	-0.60093	0.5242	0.66414	1	11671	1	-0.60093
Fam198a	5	0.030983	0.088054	0.965775	1654	4	-0.45543	0.99054	0.9907	1	17903	0	-0.45543
Siglech	5	0.031017	0.088139	0.965797	1655	4	-0.33797	0.58476	0.70726	1	12438	1	-0.33797
Bcap31	5	0.031029	0.088171	0.965797	1656	4	-0.77152	0.47813	0.62837	1	11055	1	-0.77152
Chrm4	5	0.031065	0.088255	0.965797	1657	3	-0.46645	0.97725	0.97742	1	17639	0	-0.46645
Zfp961	5	0.031071	0.088269	0.965797	1658	4	-0.64904	0.95956	0.95965	1	17288	0	-0.64904
Hcn4	5	0.031132	0.088402	0.965968	1659	4	-0.63183	0.18929	0.35417	1	6388	1	-0.63183
Fam175b	5	0.031155	0.088457	0.965968	1660	4	-0.60973	0.97995	0.98011	1	17685	0	-0.60973
Pgpep1	5	0.031164	0.088479	0.965968	1661	4	-0.4398	0.97166	0.97176	1	17532	0	-0.4398
Brd2	3	0.031245	0.088697	0.965968	1662	3	-1.8179	0.96876	0.96887	1	17477	0	-1.8179
Sox1	5	0.031295	0.088805	0.965968	1663	3	-0.31145	0.70111	0.78306	1	13816	1	-0.31145
Mc5r	5	0.031336	0.088884	0.965968	1664	3	-0.50466	0.46367	0.61721	1	10878	2	-0.50466
Cldnd2	5	0.031369	0.088961	0.965968	1665	3	-0.53672	0.65507	0.75947	1	13406	2	-0.53672
Glrx3	4	0.031426	0.089093	0.965968	1666	3	-0.83596	0.97141	0.97151	1	17527	0	-0.83596
Tspyl3	5	0.031448	0.089142	0.965968	1667	4	-1.5581	0.59621	0.71549	1	12590	1	-1.5581
Ube2e2	5	0.03145	0.089148	0.965968	1668	4	-0.58524	0.97985	0.98	1	17683	0	-0.58524
Hpse	5	0.031452	0.089152	0.965968	1669	3	-0.2804	0.59515	0.71473	1	12579	2	-0.2804
Zfp879	5	0.031564	0.089426	0.965968	1670	1	-0.13154	0.15478	0.30829	1	5576	2	-0.13154
Lrrtm3	5	0.031572	0.089445	0.965968	1671	4	-0.36315	0.49797	0.64376	1	11317	1	-0.36315
Tmem59	5	0.031613	0.089538	0.965968	1672	3	-0.5691	0.61431	0.72876	1	12845	2	-0.5691
Hist1h2aa	3	0.031629	0.089574	0.965968	1673	3	-0.5218	0.96837	0.96851	1	17473	0	-0.5218
Arrb2	5	0.031657	0.089642	0.965968	1674	4	-0.56151	0.72124	0.79215	1	14002	1	-0.56151
Ccl2	5	0.031684	0.089718	0.965968	1675	3	-0.40318	0.73232	0.79732	1	14111	1	-0.40318
Mtg1	2	0.031706	0.089761	0.965968	1676	2	-1.3775	0.96829	0.96844	1	17469	0	-1.3775
Dab2	5	0.031713	0.08978	0.965968	1677	4	-0.59231	0.87412	0.88133	1	15723	1	-0.59231
Aamp	3	0.031721	0.089798	0.965968	1678	2	-1.6808	0.85887	0.87009	1	15512	0	-1.6808
Grik2	5	0.031742	0.089848	0.965968	1679	4	-0.57106	0.94688	0.94696	1	17026	0	-0.57106
Hrsp12	5	0.031743	0.089853	0.965968	1680	3	-1.123	0.87297	0.88043	1	15709	1	-1.123
Mfap5	4	0.03175	0.089873	0.965968	1681	2	-0.094882	0.17031	0.32961	1	5968	2	-0.094882
Opn1mw	4	0.031752	0.089877	0.965968	1682	2	-0.50324	0.024302	0.073944	0.885741	1511	2	-0.50324
H13	5	0.031756	0.089889	0.965968	1683	2	-0.1295	0.34622	0.52833	1	9376	2	-0.1295
Tdrd12	5	0.031768	0.089915	0.965968	1684	2	0.12339	0.83544	0.85409	1	15211	1	0.12339
Gm20516	3	0.03177	0.089921	0.965968	1685	3	-1.399	0.95515	0.95528	1	17191	0	-1.399
Lmtk2	5	0.03177	0.089921	0.965968	1686	4	-0.50354	0.9779	0.97802	1	17648	0	-0.50354
Hlcs	5	0.031778	0.089936	0.965968	1687	3	-0.88981	0.50254	0.64731	1	11376	2	-0.88981
AB099516	4	0.031798	0.089984	0.965968	1688	2	-0.29759	0.58136	0.70484	1	12388	1	-0.29759
Tle2	3	0.031812	0.090017	0.965968	1689	3	-0.45548	0.94658	0.94668	1	17023	0	-0.45548
Sema4d	3	0.031835	0.090078	0.965968	1690	2	-0.16635	0.78686	0.82518	1	14641	0	-0.16635
4933436I01Rik	5	0.031841	0.090098	0.965968	1691	3	-1.1786	0.32383	0.51104	1	9107	1	-1.1786
Gm101	5	0.031862	0.09015	0.965968	1692	2	0.067582	0.56501	0.69319	1	12172	1	0.067582
Dand5	5	0.031879	0.090206	0.965968	1693	4	-0.49351	0.87537	0.88233	1	15744	1	-0.49351
Prss39	5	0.031884	0.090215	0.965968	1694	3	-0.62065	0.97956	0.9797	1	17675	0	-0.62065
Gm1647	5	0.031922	0.090299	0.965968	1695	2	0.64327	0.0083151	0.030224	0.776623	702	3	0.64327
Rom1	5	0.031927	0.090308	0.965968	1696	3	-0.81673	0.60597	0.7227	1	12735	1	-0.81673
Noxo1	5	0.03195	0.090369	0.966052	1697	4	-0.81181	0.98898	0.98914	1	17863	0	-0.81181
Ppap2c	5	0.031982	0.09044	0.966242	1698	3	-0.24496	0.78981	0.82681	1	14670	1	-0.24496
Krt35	5	0.032049	0.0906	0.966849	1699	2	-0.11168	0.92896	0.92925	1	16677	0	-0.11168
Serbp1	5	0.032055	0.090616	0.966849	1700	4	-0.76456	0.97561	0.97579	1	17612	0	-0.76456
Cacng6	5	0.03211	0.090748	0.966849	1701	4	-1.054	0.88164	0.8872	1	15844	1	-1.054
1600014C23Rik	5	0.032118	0.090765	0.966849	1702	4	-0.79136	0.92021	0.92059	1	16514	1	-0.79136
Pde6c	5	0.032134	0.090798	0.966849	1703	2	0.010891	0.29318	0.47723	1	8531	2	0.010891
Prl4a1	5	0.032145	0.090817	0.966849	1704	4	-0.88327	0.067343	0.17021	0.951568	3235	1	-0.88327
H2-Q4	5	0.032211	0.090987	0.968087	1705	3	-0.7702	0.092868	0.21902	0.970714	4089	1	-0.7702
Vmn1r220	3	0.032268	0.091134	0.968699	1706	3	-1.4306	0.96773	0.96788	1	17456	0	-1.4306
Cpxcr1	5	0.032308	0.091236	0.968699	1707	4	-0.74138	0.96708	0.96724	1	17438	0	-0.74138
Smpd1	5	0.032318	0.091262	0.968699	1708	2	0.41785	0.16064	0.31646	1	5720	3	0.41785
Bmf	5	0.032339	0.091305	0.968699	1709	2	-0.079752	0.89167	0.89523	1	16019	1	-0.079752
Bicd1	4	0.032371	0.091382	0.968699	1710	2	-0.11918	0.62429	0.73609	1	12982	1	-0.11918
Cxxc5	5	0.032389	0.091418	0.968699	1711	4	-0.35045	0.9484	0.94848	1	17062	0	-0.35045
Galnt4	5	0.032452	0.091554	0.968699	1712	3	-0.6459	0.94394	0.94408	1	16972	0	-0.6459
Sec23ip	5	0.032486	0.091647	0.968699	1713	4	-0.56765	0.97349	0.97361	1	17573	0	-0.56765
Mmp13	5	0.03254	0.091754	0.968699	1714	3	-0.24709	0.96675	0.9669	1	17429	0	-0.24709
Mtdh	5	0.03254	0.091755	0.968699	1715	3	-0.64526	0.89576	0.89858	1	16081	1	-0.64526
Nrg1	5	0.032574	0.091836	0.968699	1716	3	-0.53132	0.68728	0.77702	1	13707	1	-0.53132
Cnih2	5	0.032578	0.091839	0.968699	1717	2	-0.034506	0.54595	0.67971	1	11934	1	-0.034506
Ddx50	5	0.032581	0.091849	0.968699	1718	4	-0.39159	0.6498	0.75538	1	13323	1	-0.39159
Trim43c	3	0.032601	0.091887	0.968699	1719	3	-0.68679	0.9674	0.96755	1	17446	0	-0.68679
Tmc6	5	0.032637	0.091971	0.968699	1720	3	-0.18625	0.57986	0.7038	1	12370	2	-0.18625
Klhl31	5	0.032649	0.091996	0.968699	1721	4	-0.46593	0.80856	0.83761	1	14883	1	-0.46593
2310047M10Rik	5	0.032675	0.092055	0.968699	1722	3	-0.25483	0.90934	0.91045	1	16310	1	-0.25483
Vmn2r7	2	0.032681	0.092067	0.968699	1723	2	-1.9525	0.96732	0.96747	1	17444	0	-1.9525
Ndfip2	5	0.032687	0.092085	0.968699	1724	4	-0.29482	0.79006	0.82695	1	14675	1	-0.29482
Arhgap6	5	0.032697	0.092112	0.968699	1725	2	-0.046959	0.80697	0.83667	1	14868	1	-0.046959
Arhgef40	5	0.032756	0.092247	0.969457	1726	2	-0.17658	0.43339	0.59395	1	10484	2	-0.17658
Ankrd24	5	0.032774	0.092291	0.969457	1727	2	0.023144	0.4638	0.61731	1	10883	2	0.023144
Ebna1bp2	2	0.032849	0.09247	0.970472	1728	2	-1.8553	0.96715	0.96731	1	17440	0	-1.8553
Gm94	5	0.03286	0.092495	0.970472	1729	4	-0.35287	0.59156	0.71217	1	12525	1	-0.35287
Tspan14	4	0.032897	0.092573	0.97062	1730	2	-0.05386	0.42674	0.58893	1	10404	2	-0.05386
Man2a1	4	0.032916	0.092616	0.97062	1731	3	-0.80401	0.55713	0.68759	1	12076	1	-0.80401
Tmem41b	3	0.032948	0.092696	0.9709	1732	1	0.16937	0.23319	0.40702	1	7324	1	0.16937
Wdtc1	5	0.032995	0.092818	0.971614	1733	1	0.16869	0.14404	0.29295	0.996532	5332	2	0.16869
Znhit6	5	0.033054	0.092954	0.971661	1734	3	-0.26147	0.84806	0.86249	1	15373	1	-0.26147
Vmn1r18	4	0.033079	0.093008	0.971661	1735	3	-0.80821	0.88265	0.88801	1	15864	0	-0.80821
Pcdhb11	4	0.033088	0.093032	0.971661	1736	3	-0.53844	0.37958	0.55327	1	9809	1	-0.53844
Zmpste24	5	0.033099	0.093057	0.971661	1737	4	-0.68358	0.95999	0.96008	1	17297	0	-0.68358
Spg20	5	0.033114	0.09309	0.971661	1738	1	0.4213	0.11463	0.25114	0.982101	4638	3	0.4213
6330409D20Rik	5	0.033173	0.093217	0.972429	1739	1	0.0075245	0.7492	0.80549	1	14261	1	0.0075245
Gzf1	5	0.033233	0.093359	0.973344	1740	1	0.098025	0.3202	0.50794	1	9052	2	0.098025
Extl2	5	0.033292	0.093509	0.974355	1741	3	-0.24818	0.13714	0.28325	0.993521	5172	2	-0.24818
Vmn2r67	3	0.033379	0.093698	0.975762	1742	1	-0.29541	0.026832	0.080268	0.898178	1619	1	-0.29541
Syt10	4	0.033422	0.093797	0.975846	1743	2	-0.37872	0.22725	0.39996	1	7207	2	-0.37872
Il1rap	5	0.033428	0.093814	0.975846	1744	3	-0.70422	0.54559	0.67946	1	11932	1	-0.70422
Zmynd8	3	0.033522	0.094057	0.976125	1745	2	-0.21503	0.64281	0.75001	1	13228	1	-0.21503
Lace1	5	0.03353	0.094073	0.976125	1746	2	0.29638	0.14526	0.29468	0.998147	5353	3	0.29638
Tnp1	2	0.03355	0.09412	0.976125	1747	1	-0.7049	0.79949	0.83234	1	14785	0	-0.7049
Hoxc6	5	0.033555	0.094134	0.976125	1748	3	-0.14073	0.24496	0.42114	1	7576	2	-0.14073
Clcnkb	5	0.033579	0.094188	0.976125	1749	4	-0.49953	0.52911	0.66801	1	11735	1	-0.49953
Wipf3	5	0.033628	0.094294	0.976125	1750	4	-0.4064	0.86519	0.87457	1	15609	1	-0.4064
Oog2	5	0.033736	0.094543	0.976125	1751	4	-0.50226	0.88846	0.89261	1	15969	1	-0.50226
Chst11	5	0.033769	0.094625	0.976125	1752	3	-0.28918	0.47755	0.62792	1	11047	1	-0.28918
Zfp326	5	0.03383	0.094785	0.976125	1753	3	-0.17169	0.08836	0.21216	0.96827	3963	2	-0.17169
Epx	4	0.033845	0.094821	0.976125	1754	3	-0.64363	0.12724	0.26923	0.987757	4944	1	-0.64363
Bcl2a1d	3	0.033845	0.094822	0.976125	1755	3	-1.0516	0.96616	0.9663	1	17419	0	-1.0516
Pou3f1	4	0.033851	0.094836	0.976125	1756	1	0.12696	0.40199	0.57014	1	10076	2	0.12696
Nfat5	5	0.033874	0.09489	0.976125	1757	4	-0.95356	0.8137	0.84062	1	14948	1	-0.95356
Cxcr2	5	0.033893	0.094937	0.976125	1758	2	0.077935	0.83656	0.85479	1	15228	1	0.077935
Orm1	5	0.033909	0.094978	0.976125	1759	4	-0.55675	0.91668	0.91724	1	16461	1	-0.55675
Ugt3a2	4	0.033952	0.095081	0.976125	1760	3	-1.2905	0.30241	0.48783	1	8707	1	-1.2905
Ppp1r15b	5	0.033988	0.095166	0.976125	1761	4	-0.55303	0.93841	0.93868	1	16860	0	-0.55303
Etv4	5	0.034007	0.095212	0.976125	1762	2	0.41258	0.096464	0.22442	0.97101	4189	3	0.41258
8430408G22Rik	5	0.034048	0.095301	0.976125	1763	4	-0.53151	0.83773	0.85558	1	15243	1	-0.53151
Lrch2	5	0.034066	0.095348	0.976125	1764	3	-0.22423	0.77217	0.81711	1	14483	1	-0.22423
Gm5108	4	0.034072	0.095362	0.976125	1765	3	-0.6819	0.94732	0.94741	1	17040	0	-0.6819
Mttp	5	0.034095	0.095413	0.976125	1766	3	-1.1675	0.26541	0.44501	1	8000	2	-1.1675
Irak3	5	0.034126	0.09548	0.976125	1767	2	0.23318	0.25724	0.43546	1	7821	3	0.23318
Erp44	5	0.03413	0.095489	0.976125	1768	4	-0.60743	0.96017	0.96026	1	17300	0	-0.60743
Chmp6	2	0.034148	0.09553	0.976125	1769	2	-1.5048	0.96585	0.96598	1	17415	0	-1.5048
Morc4	5	0.034152	0.095538	0.976125	1770	4	-0.44671	0.96217	0.96225	1	17337	0	-0.44671
Trim59	5	0.034167	0.095567	0.976125	1771	4	-0.79795	0.052551	0.13872	0.939767	2664	1	-0.79795
Myt1l	4	0.034168	0.095569	0.976125	1772	3	-0.71492	0.4742	0.62535	1	11009	1	-0.71492
Col25a1	5	0.034181	0.0956	0.976125	1773	2	0.12957	0.77917	0.8209	1	14564	1	0.12957
2310050C09Rik	5	0.034185	0.095611	0.976125	1774	2	0.28225	0.16445	0.32167	1	5818	3	0.28225
Tceal7	4	0.034233	0.095724	0.976125	1775	2	-0.39879	0.91508	0.91572	1	16425	0	-0.39879
Negr1	5	0.034236	0.095734	0.976125	1776	4	-0.53489	0.099189	0.22847	0.971531	4263	1	-0.53489
Paox	5	0.034246	0.09575	0.976125	1777	4	-0.72664	0.30126	0.48651	1	8679	1	-0.72664
Sirt1	5	0.034286	0.095847	0.976125	1778	4	-1.6411	0.80595	0.83609	1	14861	1	-1.6411
Cnnm3	5	0.034304	0.095893	0.976125	1779	2	-0.041855	0.4916	0.63879	1	11227	2	-0.041855
Zfp957	5	0.034341	0.095975	0.976125	1780	4	-0.6056	0.98904	0.98921	1	17867	0	-0.6056
Sncaip	5	0.034351	0.095993	0.976125	1781	4	-0.43844	0.7517	0.80674	1	14283	1	-0.43844
Slc9a9	5	0.034358	0.096015	0.976125	1782	2	0.74877	0.0071261	0.026102	0.757159	622	3	0.74877
Ywhag	4	0.034376	0.096056	0.976125	1783	1	0.13795	0.46248	0.6163	1	10860	2	0.13795
Mtmr10	5	0.034411	0.096143	0.976125	1784	4	-0.54008	0.94343	0.94358	1	16961	0	-0.54008
Mycbp2	5	0.034423	0.096179	0.976125	1785	1	0.15033	0.29741	0.48211	1	8612	3	0.15033
Aqp12	5	0.034446	0.096227	0.976125	1786	2	0.51611	0.069302	0.17419	0.954137	3311	3	0.51611
Nfatc3	5	0.034446	0.096229	0.976125	1787	4	-0.70855	0.94401	0.94415	1	16973	0	-0.70855
Dclk3	5	0.034496	0.096333	0.976125	1788	3	-0.51582	0.17182	0.33169	1	5997	2	-0.51582
Nlrp3	5	0.034521	0.096387	0.976125	1789	3	-0.56652	0.77997	0.82137	1	14575	1	-0.56652
Meig1	5	0.034566	0.096496	0.976125	1790	4	-0.45262	0.29026	0.47388	1	8468	1	-0.45262
Lrrd1	4	0.034568	0.0965	0.976125	1791	3	-0.79122	0.94677	0.94685	1	17024	0	-0.79122
4930444A02Rik	5	0.034602	0.096585	0.976125	1792	2	0.1515	0.27225	0.45298	1	8131	3	0.1515
Polg	2	0.034629	0.096647	0.976125	1793	2	-1.8966	0.96537	0.96551	1	17398	0	-1.8966
Crh	5	0.034651	0.096692	0.976125	1794	3	-0.58822	0.8327	0.85236	1	15177	1	-0.58822
Fam155a	5	0.034661	0.09672	0.976125	1795	2	-0.022012	0.47966	0.62957	1	11081	2	-0.022012
Tex15	5	0.034665	0.096729	0.976125	1796	3	-0.58488	0.61271	0.72762	1	12820	2	-0.58488
Atrn	5	0.034707	0.096826	0.976125	1797	4	-0.79078	0.18233	0.34571	1	6236	1	-0.79078
Capza2	5	0.034727	0.096873	0.976125	1798	4	-0.52053	0.99183	0.99198	1	17934	0	-0.52053
Inppl1	5	0.03484	0.097147	0.976125	1799	3	-0.32035	0.15857	0.31355	1	5669	1	-0.32035
Pcdhb7	4	0.034843	0.097151	0.976125	1800	3	-0.68549	0.90572	0.90723	1	16234	0	-0.68549
2310035C23Rik	5	0.034878	0.097243	0.976125	1801	4	-0.47089	0.8284	0.84965	1	15114	1	-0.47089
Cdc42ep4	5	0.034899	0.097293	0.976125	1802	2	-0.029725	0.092075	0.21786	0.970714	4069	1	-0.029725
Rgp1	5	0.034904	0.097301	0.976125	1803	4	-0.53665	0.8362	0.85457	1	15222	1	-0.53665
Vmn2r73	3	0.034921	0.097344	0.976125	1804	1	0.12875	0.075045	0.18592	0.956604	3517	1	0.12875
Mettl20	5	0.034934	0.097368	0.976125	1805	4	-0.55446	0.98354	0.98369	1	17751	0	-0.55446
Usp10	3	0.03494	0.097379	0.976125	1806	3	-1.1631	0.96506	0.96522	1	17392	0	-1.1631
Asap3	5	0.034959	0.097435	0.976125	1807	3	-0.49746	0.37155	0.54736	1	9715	1	-0.49746
Gucy2c	5	0.034969	0.097458	0.976125	1808	4	-0.42322	0.91771	0.91819	1	16475	1	-0.42322
Fam214b	4	0.035012	0.097553	0.976125	1809	3	-0.90732	0.056405	0.1471	0.939767	2827	1	-0.90732
Hoxa2	5	0.035018	0.097568	0.976125	1810	3	-0.44379	0.61966	0.7327	1	12910	1	-0.44379
Clec14a	5	0.035028	0.097593	0.976125	1811	4	-0.36939	0.90268	0.9045	1	16183	1	-0.36939
Ormdl2	4	0.035043	0.097625	0.976125	1812	2	-0.089653	0.51263	0.6551	1	11509	2	-0.089653
C6	5	0.0351	0.097758	0.976125	1813	3	-0.73479	0.51898	0.66004	1	11599	2	-0.73479
Trp53rk	2	0.035137	0.097827	0.976125	1814	2	-0.58302	0.96486	0.96504	1	17386	0	-0.58302
Bbs5	5	0.035137	0.097827	0.976125	1815	1	-0.11401	0.5921	0.71255	1	12534	1	-0.11401
Car5b	5	0.035197	0.097966	0.976125	1816	3	-0.30344	0.55843	0.6885	1	12086	2	-0.30344
Nucks1	4	0.035216	0.09802	0.976125	1817	3	-0.72275	0.84766	0.86222	1	15365	1	-0.72275
Wdr6	5	0.035219	0.098026	0.976125	1818	2	0.12638	0.17207	0.33202	1	6000	2	0.12638
Sacm1l	3	0.035249	0.098087	0.976125	1819	2	-1.746	0.55263	0.68446	1	12020	1	-1.746
Ankk1	4	0.035277	0.098165	0.976125	1820	3	-0.9287	0.96786	0.96801	1	17459	0	-0.9287
Arc	5	0.035297	0.098214	0.976125	1821	3	-0.6412	0.79181	0.82794	1	14695	1	-0.6412
Chrna3	4	0.035343	0.098321	0.976125	1822	3	-1.2263	0.91659	0.91715	1	16457	0	-1.2263
Fads1	4	0.035348	0.098334	0.976125	1823	3	-0.63016	0.81336	0.84041	1	14946	1	-0.63016
Rint1	4	0.035354	0.09835	0.976125	1824	3	-1.1617	0.2542	0.43196	1	7759	1	-1.1617
Akap17b	5	0.035359	0.09836	0.976125	1825	2	0.033273	0.90022	0.90233	1	16146	1	0.033273
Tfcp2l1	5	0.03536	0.098363	0.976125	1826	4	-0.90632	0.52555	0.66523	1	11692	1	-0.90632
Bcl6b	5	0.035375	0.098403	0.976125	1827	2	-0.33907	0.95105	0.95116	1	17110	0	-0.33907
Ccdc67	5	0.035401	0.098458	0.976125	1828	4	-0.80904	0.85798	0.86946	1	15492	1	-0.80904
Sstr4	5	0.035416	0.098497	0.976125	1829	4	-0.41537	0.53272	0.6705	1	11773	1	-0.41537
Kdm1a	5	0.035452	0.098577	0.976125	1830	4	-0.54721	0.84431	0.85995	1	15323	1	-0.54721
Trip10	5	0.035486	0.098666	0.976125	1831	2	-0.1564	0.98051	0.98067	1	17691	0	-0.1564
Drd1a	5	0.035494	0.098683	0.976125	1832	2	0.082557	0.45529	0.61077	1	10781	2	0.082557
Scai	4	0.035531	0.098769	0.976125	1833	3	-3.1906	0.77657	0.8195	1	14523	1	-3.1906
Sco1	2	0.035542	0.098793	0.976125	1834	2	-1.2154	0.96446	0.9646	1	17381	0	-1.2154
2410089E03Rik	5	0.03555	0.09881	0.976125	1835	2	0.38263	0.11071	0.24551	0.979807	4544	3	0.38263
Actr3b	5	0.035553	0.098818	0.976125	1836	2	-0.1307	0.45453	0.61018	1	10767	2	-0.1307
Slitrk5	5	0.035613	0.098953	0.976125	1837	1	0.42278	0.12696	0.26885	0.987757	4937	3	0.42278
Sec11c	5	0.035679	0.099099	0.976125	1838	4	-0.94494	0.56306	0.6918	1	12154	1	-0.94494
Slc6a2	5	0.035691	0.09913	0.976125	1839	3	-0.41567	0.87819	0.88452	1	15789	1	-0.41567
Snrnp48	4	0.035697	0.099141	0.976125	1840	3	-1.1411	0.058138	0.15077	0.941817	2898	1	-1.1411
Lyrm1	4	0.035758	0.099281	0.976125	1841	2	-0.11902	0.89795	0.90042	1	16107	0	-0.11902
Plcd3	5	0.035794	0.099369	0.976125	1842	2	0.049807	0.067516	0.17056	0.951568	3243	2	0.049807
Fsd1l	5	0.035851	0.099493	0.976125	1843	2	0.21493	0.10924	0.24336	0.978208	4512	3	0.21493
Znrd1as	3	0.035906	0.099631	0.976125	1844	3	-0.86006	0.96409	0.96423	1	17373	0	-0.86006
Mto1	5	0.035922	0.099666	0.976125	1845	2	0.21123	0.52751	0.6668	1	11716	2	0.21123
Sox4	4	0.035925	0.099673	0.976125	1846	2	-0.4314	0.63546	0.74444	1	13134	1	-0.4314
Nup210	5	0.036029	0.099902	0.976125	1847	2	0.066105	0.55526	0.68628	1	12046	2	0.066105
Wbp1	5	0.036063	0.099977	0.976125	1848	2	-0.09059	0.47187	0.6236	1	10978	2	-0.09059
Kcnq4	5	0.036078	0.10002	0.976125	1849	4	-0.30187	0.27747	0.45909	1	8220	1	-0.30187
Txn1	1	0.036082	0.10003	0.976125	1850	1	-1.6128	0.96392	0.96405	1	17370	0	-1.6128
Gpx3	5	0.036088	0.10005	0.976125	1851	1	-0.017925	0.7566	0.80916	1	14324	1	-0.017925
Ly6g6e	4	0.036091	0.10005	0.976125	1852	2	-0.14121	0.18388	0.34755	1	6268	2	-0.14121
Lcorl	4	0.036139	0.10016	0.976125	1853	1	0.47266	0.09863	0.22763	0.971531	4248	3	0.47266
Il17a	5	0.036148	0.10018	0.976125	1854	2	0.16526	0.91122	0.91217	1	16351	1	0.16526
F8	5	0.036153	0.1002	0.976125	1855	3	-0.25303	0.94161	0.9418	1	16914	0	-0.25303
Camk1d	5	0.036207	0.10033	0.976125	1856	3	-0.49739	0.78794	0.82577	1	14651	1	-0.49739
Serf2	3	0.036227	0.10038	0.976125	1857	3	-0.72916	0.96377	0.96389	1	17367	0	-0.72916
Ttf2	5	0.036243	0.10042	0.976125	1858	3	-0.72684	0.62942	0.73991	1	13050	1	-0.72684
Cntnap1	5	0.036256	0.10046	0.976125	1859	2	0.65657	0.080373	0.19648	0.962892	3699	3	0.65657
Itfg2	5	0.036266	0.10049	0.976125	1860	3	-0.51796	0.15622	0.31029	1	5616	2	-0.51796
Iqce	5	0.036326	0.10062	0.976125	1861	3	-0.64	0.53619	0.67291	1	11815	2	-0.64
Rpap3	5	0.036336	0.10064	0.976125	1862	3	-0.61613	0.94692	0.94701	1	17028	0	-0.61613
Lce1h	2	0.036405	0.10079	0.976125	1863	2	-1.2235	0.96359	0.96371	1	17364	0	-1.2235
Adam6b	5	0.036424	0.10083	0.976125	1864	3	-0.45694	0.64837	0.7543	1	13306	1	-0.45694
Dnajc30	5	0.036437	0.10087	0.976125	1865	3	-0.20398	0.077655	0.19109	0.95798	3616	2	-0.20398
Runx1	5	0.036489	0.10098	0.976125	1866	2	-0.13819	0.48263	0.63187	1	11123	2	-0.13819
Hk3	5	0.036514	0.10104	0.976125	1867	3	-0.43929	0.0061342	0.022717	0.751057	547	1	-0.43929
Bpnt1	4	0.03652	0.10105	0.976125	1868	2	-0.23012	0.8183	0.84346	1	14992	1	-0.23012
Stfa2	3	0.036534	0.10109	0.976125	1869	1	0.50702	0.17519	0.33623	1	6079	2	0.50702
4933402J07Rik	3	0.036537	0.10109	0.976125	1870	2	-1.0267	0.85935	0.87043	1	15518	0	-1.0267
Dnajc5	5	0.036563	0.10115	0.976125	1871	3	-0.20741	0.95368	0.95381	1	17156	0	-0.20741
Gstp1	4	0.036567	0.10116	0.976125	1872	2	-0.28768	0.4468	0.60414	1	10666	2	-0.28768
Slamf7	5	0.036623	0.10128	0.976125	1873	2	0.17281	0.52824	0.66736	1	11724	1	0.17281
Grxcr2	5	0.036639	0.10131	0.976125	1874	4	-0.35064	0.82522	0.84772	1	15066	1	-0.35064
Sra1	4	0.03665	0.10133	0.976125	1875	3	-0.54463	0.51534	0.65723	1	11543	1	-0.54463
Gm4951	5	0.036682	0.10141	0.976125	1876	1	0.29363	0.18412	0.34786	1	6278	3	0.29363
Otp	5	0.036691	0.10143	0.976125	1877	4	-0.40896	0.88307	0.88832	1	15871	1	-0.40896
Dpy19l1	5	0.036718	0.1015	0.976125	1878	4	-0.74855	0.91841	0.91885	1	16485	1	-0.74855
Adig	4	0.036729	0.10153	0.976125	1879	3	-0.55247	0.546	0.67975	1	11936	1	-0.55247
Ift43	5	0.03674	0.10155	0.976125	1880	3	-0.74315	0.75052	0.80615	1	14277	1	-0.74315
Csf2rb	5	0.036742	0.10157	0.976125	1881	2	0.33151	0.18812	0.35271	1	6359	3	0.33151
Exosc7	2	0.036742	0.10157	0.976125	1882	2	-2.7677	0.96326	0.96337	1	17356	0	-2.7677
H2-M10.4	5	0.036747	0.10157	0.976125	1883	2	0.10217	0.55659	0.68721	1	12065	2	0.10217
Aqp6	5	0.036805	0.10171	0.976125	1884	3	-0.66209	0.4387	0.59791	1	10544	1	-0.66209
Fndc3c1	4	0.036853	0.10181	0.976125	1885	1	0.45767	0.050311	0.13388	0.93929	2581	3	0.45767
Epn1	5	0.036856	0.10182	0.976125	1886	3	-0.62912	0.25862	0.43712	1	7851	2	-0.62912
B4galnt2	5	0.03687	0.10185	0.976125	1887	4	-0.62638	0.98513	0.98523	1	17784	0	-0.62638
Gm15023	1	0.03689	0.10188	0.976125	1888	1	-1.347	0.96311	0.96322	1	17349	0	-1.347
Api5	4	0.036927	0.10198	0.976125	1889	3	-1.9193	0.65198	0.75704	1	13362	1	-1.9193
Ptprcap	5	0.036968	0.10207	0.976125	1890	3	-0.15401	0.54036	0.67577	1	11871	2	-0.15401
Ispd	5	0.037038	0.10224	0.976125	1891	4	-0.332	0.082977	0.20164	0.965194	3789	1	-0.332
Gm9268	4	0.037043	0.10225	0.976125	1892	3	-0.4885	0.93914	0.9394	1	16870	0	-0.4885
Gm11570	5	0.037053	0.10227	0.976125	1893	4	-0.50551	0.91389	0.91463	1	16402	1	-0.50551
Ppp2r5a	3	0.037071	0.10232	0.976125	1894	2	-0.39659	0.0078177	0.028535	0.768803	673	1	-0.39659
Apobec1	5	0.037074	0.10233	0.976125	1895	4	-0.69683	0.95768	0.95775	1	17251	0	-0.69683
Cpa6	5	0.037085	0.10235	0.976125	1896	4	-0.41448	0.82265	0.84612	1	15037	1	-0.41448
Zc3h12c	5	0.037098	0.10239	0.976125	1897	3	-0.38748	0.6685	0.76907	1	13574	1	-0.38748
Gm4861	5	0.037127	0.10246	0.976125	1898	4	-0.59509	0.93977	0.94003	1	16877	0	-0.59509
Sox15	5	0.037137	0.10248	0.976125	1899	3	-0.2757	0.90296	0.90473	1	16189	1	-0.2757
Fgf17	5	0.037255	0.10275	0.976125	1900	3	-0.54304	0.89967	0.90186	1	16138	1	-0.54304
Aldh6a1	5	0.037276	0.10281	0.976125	1901	1	0.17638	0.04756	0.12768	0.930727	2487	3	0.17638
Kpna3	4	0.037308	0.10288	0.976125	1902	3	-0.97643	0.95234	0.95248	1	17133	0	-0.97643
Zfp91	5	0.037346	0.10297	0.976125	1903	4	-0.54755	0.32727	0.51366	1	9139	1	-0.54755
Brwd3	5	0.037354	0.10299	0.976125	1904	4	-0.49363	0.9688	0.96891	1	17478	0	-0.49363
BC068157	5	0.037395	0.10309	0.976125	1905	2	-0.33031	0.41562	0.58049	1	10250	1	-0.33031
Mageh1	5	0.037412	0.10313	0.976125	1906	4	-0.40519	0.33446	0.51917	1	9222	1	-0.40519
Map10	5	0.037454	0.10322	0.976125	1907	2	-0.1249	0.92201	0.92236	1	16547	1	-0.1249
Cenpc1	3	0.037454	0.10322	0.976125	1908	3	-0.6721	0.96255	0.96264	1	17343	0	-0.6721
BC089491	5	0.037481	0.10329	0.976125	1909	3	-0.62245	0.88573	0.89045	1	15918	1	-0.62245
Acyp1	5	0.037511	0.10335	0.976125	1910	3	-0.53434	0.72056	0.79183	1	13994	1	-0.53434
Trank1	5	0.037513	0.10336	0.976125	1911	2	0.010863	0.14829	0.29904	1	5419	2	0.010863
Ptprh	4	0.037614	0.10361	0.976125	1912	3	-0.93983	0.5182	0.65944	1	11587	1	-0.93983
Chst3	5	0.03762	0.10362	0.976125	1913	2	-0.0619	0.26157	0.44056	1	7918	2	-0.0619
Spint1	4	0.037623	0.10362	0.976125	1914	2	-0.24344	0.34131	0.52451	1	9320	2	-0.24344
Plekhg5	5	0.03766	0.10372	0.976125	1915	2	0.13734	0.036903	0.1037	0.916423	2051	2	0.13734
Slc44a4	4	0.037662	0.10372	0.976125	1916	2	-0.10065	0.82212	0.84582	1	15030	1	-0.10065
Dpf2	5	0.037686	0.10377	0.976125	1917	3	-1.4899	0.81033	0.83861	1	14907	1	-1.4899
Mvp	5	0.037691	0.10379	0.976125	1918	2	-0.076445	0.59093	0.71171	1	12517	2	-0.076445
Zfp445	5	0.037725	0.10386	0.976125	1919	2	0.057435	0.61199	0.72707	1	12813	2	0.057435
Ramp1	5	0.037745	0.10391	0.976125	1920	4	-0.42465	0.96317	0.96328	1	17350	0	-0.42465
Aldh1l1	4	0.037804	0.10403	0.976125	1921	2	-0.1676	0.97062	0.97075	1	17510	0	-0.1676
Umod	5	0.03781	0.10404	0.976125	1922	3	-0.28883	0.14402	0.29292	0.996532	5330	2	-0.28883
4930578I06Rik	5	0.037843	0.10411	0.976125	1923	4	-0.43357	0.47152	0.62334	1	10976	1	-0.43357
Cidec	4	0.037913	0.10427	0.976125	1924	2	0.14909	0.0255	0.076992	0.885741	1575	2	0.14909
BC030336	5	0.037922	0.1043	0.976125	1925	2	-0.029934	0.58834	0.70983	1	12487	2	-0.029934
Hsh2d	5	0.037988	0.10446	0.976125	1926	4	-0.58425	0.97373	0.97387	1	17581	0	-0.58425
Lbh	5	0.037988	0.10446	0.976125	1927	1	0.43805	0.12668	0.26846	0.987655	4930	3	0.43805
Dsc2	5	0.037998	0.10448	0.976125	1928	4	-0.7992	0.081777	0.19924	0.96436	3747	1	-0.7992
Txn2	3	0.038014	0.10452	0.976125	1929	3	-1.8254	0.96199	0.96208	1	17334	0	-1.8254
Rnf144b	5	0.038017	0.10453	0.976125	1930	3	-0.65845	0.37592	0.55061	1	9769	2	-0.65845
Fam209	4	0.038027	0.10455	0.976125	1931	2	-0.56484	0.32116	0.509	1	9066	2	-0.56484
Doxl2	5	0.038047	0.10459	0.976125	1932	4	-0.4125	0.954	0.95411	1	17167	0	-0.4125
Pou6f1	5	0.038047	0.10459	0.976125	1933	3	-0.53518	0.83725	0.85524	1	15235	1	-0.53518
A630007B06Rik	5	0.038068	0.10463	0.976125	1934	4	-1.0117	0.35311	0.53365	1	9458	1	-1.0117
Nrsn1	5	0.038069	0.10464	0.976125	1935	3	-0.60537	0.77417	0.81818	1	14504	1	-0.60537
A630095E13Rik	4	0.03809	0.10469	0.976125	1936	3	-0.78101	0.93647	0.93674	1	16827	0	-0.78101
Adprm	4	0.038121	0.10476	0.976125	1937	2	-0.5852	0.49044	0.63788	1	11219	2	-0.5852
Ankzf1	5	0.03815	0.10483	0.976125	1938	3	-0.60936	0.38349	0.55619	1	9861	1	-0.60936
Nfatc2ip	5	0.03818	0.1049	0.976125	1939	4	-1.0166	0.68445	0.77584	1	13692	1	-1.0166
Xkr4	5	0.038211	0.10497	0.976125	1940	2	-0.17905	0.18472	0.34859	1	6287	2	-0.17905
Mrgpra4	4	0.038214	0.10498	0.976125	1941	3	-0.52901	0.11676	0.25419	0.982758	4686	1	-0.52901
Tmem174	5	0.038217	0.10498	0.976125	1942	3	-1.1115	0.31289	0.49968	1	8915	2	-1.1115
Cand2	5	0.038218	0.10498	0.976125	1943	4	-0.45822	0.98875	0.98888	1	17856	0	-0.45822
Defb48	3	0.038257	0.10508	0.976125	1944	2	-0.74396	0.2225	0.3943	1	7095	1	-0.74396
Faim3	5	0.038291	0.10517	0.976125	1945	4	-0.87672	0.95575	0.95585	1	17205	0	-0.87672
Psma6	1	0.038297	0.10518	0.976125	1946	1	-2.4503	0.9617	0.96178	1	17325	0	-2.4503
Edc4	5	0.038299	0.10518	0.976125	1947	4	-0.72366	0.16357	0.32048	1	5792	1	-0.72366
Cuzd1	5	0.038344	0.10529	0.976125	1948	2	0.029781	0.78692	0.82522	1	14642	1	0.029781
Dcdc2a	4	0.03836	0.10532	0.976125	1949	3	-0.53182	0.50865	0.65205	1	11461	1	-0.53182
Mtx3	4	0.038371	0.10534	0.976125	1950	2	-0.76113	0.51575	0.65755	1	11552	2	-0.76113
Foxp1	5	0.038409	0.10543	0.976125	1951	2	-0.10615	0.72195	0.79247	1	14008	1	-0.10615
Uevld	5	0.038436	0.10549	0.976125	1952	2	0.18002	0.41055	0.57659	1	10195	2	0.18002
Cyp4a12a	4	0.038438	0.1055	0.976125	1953	3	-0.65957	0.95777	0.95786	1	17253	0	-0.65957
Vcan	5	0.038462	0.10555	0.976125	1954	1	0.15908	0.32361	0.51087	1	9102	2	0.15908
Ctla2a	3	0.038495	0.10562	0.976125	1955	3	-0.39075	0.9615	0.96159	1	17322	0	-0.39075
Pcif1	5	0.038502	0.10564	0.976125	1956	3	-1.0112	0.62223	0.73457	1	12957	1	-1.0112
T	5	0.038553	0.10575	0.976125	1957	4	-0.40091	0.91614	0.9167	1	16448	1	-0.40091
Mdfi	5	0.038581	0.1058	0.976125	1958	2	-0.037971	0.28569	0.46855	1	8376	1	-0.037971
Vmn1r17	3	0.038612	0.10588	0.976125	1959	3	-1.0676	0.96139	0.96147	1	17317	0	-1.0676
Traf3ip1	5	0.038612	0.10588	0.976125	1960	4	-0.39913	0.36609	0.5434	1	9630	1	-0.39913
Rbm7	5	0.038634	0.10594	0.976125	1961	4	-0.38177	0.67293	0.77088	1	13610	1	-0.38177
Fam133b	5	0.038647	0.10597	0.976125	1962	3	-0.57828	0.94417	0.94433	1	16979	0	-0.57828
Lsg1	3	0.038658	0.10599	0.976125	1963	3	-1.0963	0.96134	0.96142	1	17316	0	-1.0963
AI593442	5	0.0387	0.1061	0.976125	1964	2	0.2536	0.28444	0.46714	1	8351	3	0.2536
Siglec1	5	0.038744	0.1062	0.976125	1965	3	-0.49595	0.8422	0.85854	1	15298	1	-0.49595
Cxcl1	5	0.038759	0.10623	0.976125	1966	1	0.0017676	0.65056	0.75595	1	13336	2	0.0017676
Rfc4	2	0.038773	0.10626	0.976125	1967	2	-4.0015	0.96123	0.96131	1	17314	0	-4.0015
Hao2	5	0.038781	0.10628	0.976125	1968	4	-0.22971	0.88566	0.8904	1	15916	1	-0.22971
Samhd1	5	0.038789	0.1063	0.976125	1969	3	-0.88896	0.73163	0.797	1	14105	1	-0.88896
Cd28	5	0.038818	0.10638	0.976125	1970	1	0.24795	0.26978	0.45006	1	8080	3	0.24795
Lrrc38	5	0.038877	0.10651	0.976125	1971	1	0.16659	0.14995	0.30143	1	5464	3	0.16659
Acsm1	5	0.038884	0.10652	0.976125	1972	4	-0.29073	0.932	0.93227	1	16735	0	-0.29073
Ror2	5	0.038913	0.10659	0.976125	1973	3	-0.27002	0.58107	0.70462	1	12381	2	-0.27002
Fam168a	5	0.038933	0.10663	0.976125	1974	4	-0.30145	0.74431	0.80308	1	14215	1	-0.30145
Arl14ep	5	0.038937	0.10664	0.976125	1975	3	-1.7113	0.87448	0.88162	1	15730	1	-1.7113
Tas2r114	4	0.038945	0.10666	0.976125	1976	1	0.61181	0.10665	0.23956	0.975608	4454	2	0.61181
Ak2	5	0.038971	0.10671	0.976125	1977	4	-0.29223	0.4806	0.63028	1	11095	1	-0.29223
Ly6a	5	0.038983	0.10674	0.976125	1978	4	-0.66318	0.91797	0.91845	1	16481	1	-0.66318
Srpk3	5	0.038991	0.10676	0.976125	1979	3	-0.81721	0.62533	0.73686	1	12997	1	-0.81721
Chpf2	5	0.03902	0.10684	0.976125	1980	3	-0.6711	0.92021	0.92061	1	16515	1	-0.6711
Abr	5	0.039055	0.1069	0.976125	1981	2	-0.1793	0.48115	0.6307	1	11104	2	-0.1793
Tbc1d30	5	0.039059	0.10691	0.976125	1982	3	-0.69918	0.17779	0.33973	1	6124	1	-0.69918
Rad54b	6	0.039078	0.10696	0.976125	1983	4	-0.49925	0.99041	0.99057	1	17899	0	-0.49925
Col4a4	5	0.039115	0.10704	0.976125	1984	3	-0.44014	0.47886	0.62893	1	11068	2	-0.44014
Dydc2	4	0.039183	0.1072	0.976125	1985	2	-0.039698	0.28739	0.47052	1	8408	2	-0.039698
Ppm1f	5	0.039223	0.10727	0.976125	1986	3	-0.48271	0.58396	0.70668	1	12432	2	-0.48271
1110059M19Rik	5	0.039272	0.10739	0.976125	1987	4	-0.45869	0.61683	0.7306	1	12876	1	-0.45869
Ctla2b	4	0.039278	0.1074	0.976125	1988	3	-0.6099	0.82043	0.84478	1	15009	1	-0.6099
Car3	5	0.039288	0.10742	0.976125	1989	4	-0.55757	0.88353	0.88869	1	15878	1	-0.55757
Gpx5	5	0.039292	0.10743	0.976125	1990	3	-0.19501	0.96558	0.96571	1	17404	0	-0.19501
Zc3h12b	5	0.039328	0.10751	0.976125	1991	3	-0.44859	0.21119	0.38081	1	6871	1	-0.44859
Lgals12	5	0.039352	0.10758	0.976125	1992	3	-0.8378	0.80483	0.83546	1	14844	1	-0.8378
Lrrc66	5	0.039392	0.10768	0.976125	1993	4	-0.70261	0.82764	0.84918	1	15106	1	-0.70261
Pam	5	0.039419	0.10775	0.976125	1994	3	-0.39105	0.39286	0.56324	1	9973	1	-0.39105
Psd3	5	0.039445	0.10781	0.976125	1995	3	-0.54697	0.83156	0.85164	1	15164	1	-0.54697
Mcoln1	5	0.039456	0.10783	0.976125	1996	3	-0.61916	0.32359	0.51086	1	9101	2	-0.61916
Gm5615	5	0.039459	0.10783	0.976125	1997	3	-0.26082	0.96947	0.96961	1	17488	0	-0.26082
Crlf2	5	0.03947	0.10785	0.976125	1998	3	-0.20917	0.4867	0.63494	1	11182	2	-0.20917
St3gal5	5	0.039491	0.1079	0.976125	1999	4	-0.39184	0.89531	0.8982	1	16071	1	-0.39184
[truncated: 16,142 more rows]

## Sheet: KO IC10 (SUM<30ex)
id	num	neg|score	neg|p-value	neg|fdr	neg|rank	neg|goodsgrna	neg|lfc	pos|score	pos|p-value	pos|fdr	pos|rank	pos|goodsgrna	pos|lfc
Ccdc6	5	1.5846e-07	8.212e-07	0.014851	1	5	-1.0109	1	1	1	18085	0	-1.0109
Trp53	5	3.5239e-06	1.0676e-05	0.096535	2	5	-0.57809	1	1	1	18084	0	-0.57809
Dis3l2	5	1.0648e-05	2.929e-05	0.176568	3	4	-1.3364	0.9736	0.97381	1	17503	0	-1.3364
Mesp1	5	3.1236e-05	0.000124	0.391914	4	2	-0.24182	0.85408	0.85447	1	15284	1	-0.24182
Lrrc72	8	3.2373e-05	0.00012838	0.391914	5	5	-0.92974	0.76959	0.78149	1	13933	2	-0.92974
4931423N10Rik	5	3.2881e-05	0.00013002	0.391914	6	4	-1.2589	0.86761	0.8679	1	15538	0	-1.2589
Orc5	3	5.1543e-05	0.00020229	0.522631	7	3	-4.7689	0.99995	0.99995	1	18083	0	-4.7689
2002-03-01	10	8.0606e-05	0.00032219	0.54601	8	2	0.22953	0.17073	0.30908	0.994337	5598	5	0.22953
Actr5	5	8.5627e-05	0.00034299	0.54601	9	4	-1.022	0.99722	0.99727	1	18003	0	-1.022
Rbmx2	3	8.6644e-05	0.00034518	0.54601	10	3	-1.5473	0.99991	0.99991	1	18082	0	-1.5473
Scaf8	5	9.4951e-05	0.00037912	0.54601	11	5	-1.5865	0.99902	0.99904	1	18052	0	-1.5865
Cnot1	5	9.969e-05	0.00040047	0.54601	12	3	-0.86016	0.74654	0.7644	1	13611	1	-0.86016
Fam210a	5	0.00011025	0.00044865	0.54601	13	5	-1.6921	0.99989	0.99989	1	18081	0	-1.6921
Amy1	4	0.00011238	0.00046289	0.54601	14	4	-1.5957	0.99977	0.99978	1	18078	0	-1.5957
Rbm18	5	0.0001143	0.00047438	0.54601	15	5	-2.1068	0.99828	0.99832	1	18036	0	-2.1068
Tceb1	3	0.00011813	0.00049409	0.54601	16	3	-4.2097	0.99988	0.99988	1	18080	0	-4.2097
Fbxo42	5	0.00012329	0.00051325	0.54601	17	4	-1.0608	0.94429	0.94458	1	16927	0	-1.0608
Ei24	2	0.00013744	0.00056526	0.567932	18	2	-1.128	0.93245	0.93285	1	16725	0	-1.128
Nlrx1	5	0.00015617	0.00063808	0.607348	19	3	-0.59516	0.80786	0.81255	1	14477	1	-0.59516
Wdr46	4	0.00017491	0.00072129	0.644743	20	1	-0.0099244	0.87998	0.8804	1	15765	0	-0.0099244
Svs3b	4	0.00018158	0.00074866	0.644743	21	4	-0.90901	0.99982	0.99983	1	18079	0	-0.90901
1700024P04Rik	4	0.00020313	0.000839	0.661542	22	3	-1.5836	0.72216	0.7474	1	13342	1	-1.5836
Fubp1	4	0.00020903	0.00086254	0.661542	23	3	-1.8515	0.90603	0.90627	1	16238	0	-1.8515
Efhc1	5	0.00023089	0.00094575	0.661542	24	4	-0.87241	0.4505	0.57307	1	10304	1	-0.87241
Tm4sf20	5	0.0002354	0.00096492	0.661542	25	5	-0.70257	0.99976	0.99977	1	18077	0	-0.70257
C030039L03Rik	5	0.00026145	0.0010771	0.661542	26	4	-0.92443	0.99183	0.99191	1	17887	0	-0.92443
Lyg1	5	0.00026865	0.0011067	0.661542	27	3	-0.38789	0.072983	0.16375	0.981944	3008	2	-0.38789
Rere	5	0.00028	0.0011516	0.661542	28	3	-1.2276	0.56292	0.65403	1	11757	1	-1.2276
Fem1a	5	0.0002811	0.0011549	0.661542	29	2	-0.31489	0.2673	0.4104	1	7396	2	-0.31489
Vps11	5	0.00028491	0.0011719	0.661542	30	2	0.017002	0.63301	0.69186	1	12425	1	0.017002
Alkbh3	5	0.000295	0.0012168	0.661542	32	5	-1.0169	0.99965	0.99965	1	18073	0	-1.0169
Exosc1	4	0.00029495	0.0012168	0.661542	31	4	-1.2428	0.99971	0.99971	1	18076	0	-1.2428
Ppp4r1	5	0.00030096	0.0012387	0.661542	33	4	-0.6612	0.95408	0.95427	1	17116	0	-0.6612
Helq	4	0.00030939	0.0012756	0.661542	34	4	-1.927	0.99969	0.9997	1	18075	0	-1.927
Fam171b	5	0.00031372	0.0012961	0.661542	35	4	-1.259	0.071017	0.16039	0.979972	2960	1	-1.259
Napsa	4	0.00032482	0.001335	0.661542	36	2	-0.25768	0.31675	0.45543	1	8198	1	-0.25768
Uap1	5	0.00033902	0.0013898	0.661542	37	4	-1.1946	0.20465	0.35217	0.997725	6376	1	-1.1946
Mal	7	0.00033917	0.00139	0.661542	38	6	-0.74105	0.73762	0.75805	1	13506	1	-0.74105
Zfp91	5	0.00034879	0.0014303	0.663239	39	5	-0.88944	0.99965	0.99966	1	18074	0	-0.88944
Tmem126a	5	0.00036205	0.0014839	0.670916	40	4	-0.9368	0.78817	0.79623	1	14203	1	-0.9368
Gga2	5	0.00038046	0.0015513	0.680956	41	5	-0.50353	0.99962	0.99962	1	18072	0	-0.50353
Pdilt	5	0.00040543	0.0016542	0.680956	42	5	-0.78434	0.99959	0.99961	1	18071	0	-0.78434
Ubap2l	5	0.00042096	0.0017177	0.680956	43	5	-1.1799	0.99815	0.99816	1	18031	0	-1.1799
Mrgpra9	4	0.00042475	0.0017308	0.680956	44	1	0.5123	0.040216	0.10648	0.952307	2010	3	0.5123
Snapc3	3	0.00043207	0.0017587	0.680956	45	3	-1.93	0.99957	0.99959	1	18070	0	-1.93
Pten	5	0.00043244	0.0017598	0.680956	46	4	-0.84211	0.9487	0.9489	1	17002	0	-0.84211
Sfta2	4	0.00043472	0.0017697	0.680956	47	4	-0.98658	0.99957	0.99958	1	18069	0	-0.98658
Bpgm	4	0.00046151	0.0018797	0.704486	48	3	-1.3756	0.74521	0.76343	1	13598	1	-1.3756
Sgsm3	5	0.00046846	0.0019088	0.704486	49	1	0.049828	0.89968	0.90001	1	16121	0	0.049828
Ube2l6	5	0.00049137	0.001998	0.718869	50	5	-1.0681	0.99889	0.99892	1	18048	0	-1.0681
Vgll3	5	0.00050569	0.0020533	0.718869	51	4	-0.81102	0.61908	0.68392	1	12288	1	-0.81102
Eml3	5	0.00050966	0.002067	0.718869	52	3	-0.66518	0.88525	0.88562	1	15864	0	-0.66518
Opn1mw	4	0.00054192	0.0022071	0.727511	53	2	-0.45577	0.011322	0.035692	0.917234	697	2	-0.45577
Zmat3	5	0.00057027	0.002318	0.727511	54	4	-0.75271	0.99758	0.99759	1	18016	0	-0.75271
Nudt16l1	5	0.00058383	0.0023818	0.727511	55	4	-0.82364	0.9975	0.99753	1	18011	0	-0.82364
Tecrl	5	0.00059336	0.0024108	0.727511	56	3	-0.41006	0.43053	0.55644	1	10005	2	-0.41006
Arl4a	5	0.00059478	0.0024195	0.727511	57	5	-0.58729	0.99941	0.99943	1	18068	0	-0.58729
Ddx28	4	0.0006209	0.0025323	0.727511	58	3	-1.5008	0.81267	0.81667	1	14546	0	-1.5008
Tex19.1	5	0.00062407	0.00254	0.727511	59	5	-0.48268	0.99938	0.9994	1	18067	0	-0.48268
Clpx	5	0.00064584	0.0026188	0.727511	60	3	-1.6682	0.63321	0.69197	1	12427	1	-1.6682
Lpcat2b	5	0.0006558	0.0026446	0.727511	61	2	-0.33731	0.25611	0.40035	0.999594	7241	1	-0.33731
Ptdss1	4	0.00065955	0.0026604	0.727511	62	3	-1.7934	0.67305	0.71566	1	12790	1	-1.7934
Fkrp	5	0.00065964	0.002661	0.727511	63	5	-0.75768	0.99934	0.99936	1	18066	0	-0.75768
Ddx52	3	0.00067093	0.0026993	0.727511	64	3	-2.2594	0.99933	0.99935	1	18065	0	-2.2594
Kmt2a	4	0.00067232	0.0027048	0.727511	65	4	-0.69768	0.99933	0.99935	1	18064	0	-0.69768
Arpc1a	5	0.00067393	0.002713	0.727511	66	3	-0.52186	0.96262	0.9628	1	17277	0	-0.52186
Frmpd3	5	0.00068242	0.0027464	0.727511	67	5	-0.3645	0.99932	0.99934	1	18063	0	-0.3645
Tubgcp5	5	0.00069429	0.0028	0.727511	68	4	-2.4973	0.91558	0.91586	1	16404	0	-2.4973
Hmgb4	5	0.00069553	0.0028055	0.727511	69	5	-0.62982	0.9993	0.99933	1	18062	0	-0.62982
Prrt4	5	0.00069836	0.0028159	0.727511	70	2	0.51785	0.0241	0.068419	0.927825	1330	3	0.51785
Prss27	5	0.00071224	0.0028712	0.731348	71	5	-0.72966	0.99929	0.99931	1	18061	0	-0.72966
Pcdhb11	5	0.00075832	0.0030283	0.757491	72	5	-0.59419	0.99924	0.99926	1	18060	0	-0.59419
Ryr2	4	0.00077445	0.0030886	0.757491	73	1	0.16712	0.19521	0.3425	0.995116	6222	2	0.16712
Zfp57	5	0.00078939	0.0031493	0.757491	74	3	-0.92493	0.95334	0.95357	1	17099	0	-0.92493
Mogat2	5	0.00079089	0.0031542	0.757491	75	4	-0.70117	0.82929	0.83118	1	14848	1	-0.70117
Elmod3	5	0.00079945	0.0031833	0.757491	76	5	-0.8655	0.9992	0.99923	1	18059	0	-0.8655
Insr	5	0.00081559	0.0032495	0.763212	77	5	-0.53979	0.99918	0.99921	1	18058	0	-0.53979
Troap	5	0.00084473	0.0033546	0.764638	78	5	-0.65762	0.99916	0.99919	1	18057	0	-0.65762
Apobec2	5	0.00084582	0.003359	0.764638	79	5	-0.52652	0.99915	0.99919	1	18056	0	-0.52652
Mttp	5	0.00085387	0.0033913	0.764638	80	3	-0.39916	0.032036	0.087513	0.946881	1670	1	-0.39916
Adss	4	0.00086059	0.0034247	0.764638	81	4	-0.96976	0.99914	0.99917	1	18055	0	-0.96976
Zfyve28	5	0.00090554	0.0035796	0.774558	82	1	-0.050423	0.084543	0.18298	0.988374	3343	2	-0.050423
Vps72	3	0.00091808	0.0036327	0.774558	83	2	-0.61367	0.51517	0.62812	1	11319	1	-0.61367
Prpf4	5	0.00091826	0.0036333	0.774558	84	4	-3.1376	0.65478	0.70464	1	12628	1	-3.1376
Slc38a4	5	0.0009265	0.0036694	0.774558	85	5	-0.77522	0.99907	0.9991	1	18054	0	-0.77522
Pml	5	0.00093837	0.0037192	0.774558	86	5	-0.48507	0.99906	0.99909	1	18053	0	-0.48507
Gprin1	5	0.00094505	0.0037417	0.774558	87	4	-0.70576	0.99637	0.99642	1	17981	0	-0.70576
Sowahb	5	0.00095657	0.0037882	0.774558	88	4	-1.0709	0.7339	0.75543	1	13465	1	-1.0709
Vmn2r75	4	0.0009632	0.0038118	0.774558	89	3	-3.1524	0.33717	0.47401	1	8527	1	-3.1524
Efnb3	5	0.00097901	0.0038698	0.775052	90	5	-0.52544	0.99902	0.99904	1	18051	0	-0.52544
Cdk4	5	0.00098783	0.0038999	0.775052	91	4	-0.8614	0.12345	0.24275	0.994337	4413	1	-0.8614
Lsm12	4	0.0010022	0.0039541	0.777282	92	3	-2.7555	0.95706	0.95717	1	17185	0	-2.7555
Slc38a2	5	0.0010304	0.004057	0.788939	93	2	0.18339	0.2457	0.39088	0.998787	7065	2	0.18339
Tdp2	4	0.00105	0.0041238	0.793396	94	4	-0.83001	0.99895	0.99898	1	18050	0	-0.83001
Plxdc1	5	0.0010928	0.0042957	0.80471	95	2	-0.23759	0.91859	0.91889	1	16461	0	-0.23759
Fyb	5	0.0011059	0.0043521	0.80471	96	5	-0.63799	0.99889	0.99892	1	18049	0	-0.63799
Zzz3	5	0.0011077	0.004357	0.80471	97	4	-0.81485	0.87494	0.87539	1	15679	0	-0.81485
Nhlrc2	5	0.0011145	0.0043882	0.80471	98	4	-1.2166	0.99544	0.9955	1	17958	0	-1.2166
Npat	4	0.0011268	0.0044309	0.80471	99	2	-1.3395	0.10734	0.21971	0.991044	4000	2	-1.3395
Rnase12	5	0.0011451	0.0044994	0.80471	100	4	-0.63753	0.78305	0.79208	1	14121	1	-0.63753
Atg16l1	5	0.0011552	0.0045388	0.80471	101	2	-0.11873	0.94656	0.94678	1	16966	0	-0.11873
Ccdc152	4	0.001174	0.0045974	0.80471	102	2	-0.62073	0.94624	0.94646	1	16957	0	-0.62073
Gsta4	3	0.0011896	0.0046554	0.80471	103	2	-1.2237	0.87502	0.87547	1	15682	0	-1.2237
Ube2g1	4	0.0011982	0.0046965	0.80471	104	4	-0.91043	0.9988	0.99883	1	18047	0	-0.91043
Sra1	3	0.0012117	0.00476	0.80471	105	3	-0.87065	0.99879	0.99882	1	18046	0	-0.87065
Xpnpep3	5	0.0012118	0.00476	0.80471	106	5	-0.68568	0.99879	0.99882	1	18045	0	-0.68568
Clnk	5	0.0012525	0.0049182	0.80471	107	3	-1.2042	0.32272	0.46085	1	8301	1	-1.2042
Ncoa3	3	0.0012548	0.0049286	0.80471	108	3	-1.3762	0.99875	0.99878	1	18044	0	-1.3762
Ahdc1	4	0.0012659	0.0049718	0.80471	109	4	-0.64158	0.99873	0.99877	1	18043	0	-0.64158
Cep97	4	0.0012738	0.0050014	0.80471	110	2	-0.2744	0.25673	0.40094	0.999594	7253	1	-0.2744
Klk1b21	4	0.0012844	0.0050419	0.80471	111	3	-0.82264	0.96898	0.96918	1	17419	0	-0.82264
Chmp2a	3	0.0012934	0.0050761	0.80471	112	2	-2.5418	0.92121	0.92156	1	16520	0	-2.5418
Fosl1	4	0.0013401	0.0052691	0.80471	113	3	-0.9496	0.91043	0.91067	1	16302	0	-0.9496
L2hgdh	5	0.0013403	0.0052697	0.80471	114	2	0.41862	0.12237	0.24123	0.994337	4385	3	0.41862
Bmpr1b	5	0.0013425	0.0052757	0.80471	115	1	-0.14978	0.8047	0.80993	1	14435	1	-0.14978
Klf12	5	0.0013516	0.0053162	0.80471	116	2	-0.15226	0.48856	0.6051	1	10891	2	-0.15226
Rad18	3	0.0013675	0.0053753	0.80471	117	2	-1.1313	0.13192	0.25475	0.994337	4625	1	-1.1313
Prss8	5	0.0013715	0.0053929	0.80471	119	2	-0.01195	0.54464	0.64485	1	11612	1	-0.01195
Msrb2	5	0.0013715	0.0053929	0.80471	118	3	-0.3568	0.79403	0.80102	1	14296	1	-0.3568
Afm	5	0.001438	0.0056272	0.80471	120	2	0.16259	0.19235	0.33869	0.995116	6143	1	0.16259
Lamtor4	4	0.0014572	0.0056983	0.80471	121	2	-1.8574	0.6108	0.67939	1	12202	1	-1.8574
Spdya	5	0.0014707	0.005746	0.80471	122	4	-1.0587	0.99546	0.99552	1	17959	0	-1.0587
Mael	5	0.0014861	0.0057991	0.80471	123	4	-0.57778	0.99647	0.99652	1	17982	0	-0.57778
Pds5a	3	0.0015173	0.0059294	0.80471	124	1	-0.03225	0.12576	0.24599	0.994337	4457	1	-0.03225
Wwox	5	0.0015297	0.0059737	0.80471	125	5	-0.5467	0.99847	0.9985	1	18042	0	-0.5467
Hist1h1e	2	0.0015363	0.0059962	0.80471	126	1	-1.0483	0.88395	0.88433	1	15837	0	-1.0483
Pcbp2	4	0.0015401	0.0060071	0.80471	127	4	-1.2539	0.9958	0.99586	1	17967	0	-1.2539
Smc6	1	0.0015431	0.0060186	0.80471	128	1	-1.8142	0.99846	0.99849	1	18041	0	-1.8142
Gng3	4	0.0015955	0.0062184	0.80471	129	4	-0.87312	0.9984	0.99844	1	18040	0	-0.87312
Flrt3	5	0.0016091	0.0062803	0.80471	130	4	-0.92036	0.93445	0.93484	1	16754	0	-0.92036
Nxpe3	4	0.0016337	0.0063739	0.80471	131	4	-0.93263	0.99837	0.9984	1	18039	0	-0.93263
Arl14epl	4	0.0016386	0.0063914	0.80471	132	2	-1.3353	0.37721	0.51103	1	9169	1	-1.3353
Scgb2b27	5	0.0016431	0.0064095	0.80471	133	3	-1.0022	0.96118	0.9613	1	17253	0	-1.0022
Fam98b	4	0.0016434	0.0064111	0.80471	134	4	-2.1413	0.99609	0.99614	1	17976	0	-2.1413
Spin1	3	0.0016493	0.0064319	0.80471	135	2	-5.8344	0.46392	0.58433	1	10499	1	-5.8344
Hectd2	5	0.0016545	0.0064511	0.80471	136	2	-0.10181	0.21474	0.3617	0.997725	6554	2	-0.10181
Cpsf6	2	0.0016719	0.0065037	0.80471	137	2	-3.9494	0.99833	0.99837	1	18038	0	-3.9494
Barx1	5	0.001678	0.0065256	0.80471	138	3	-0.44086	0.82357	0.82613	1	14751	1	-0.44086
Pias3	4	0.0016807	0.0065354	0.80471	139	3	-0.73483	0.98822	0.98828	1	17813	0	-0.73483
Srp68	5	0.0017014	0.0066154	0.80471	140	4	-0.64727	0.11702	0.23357	0.992751	4255	1	-0.64727
Zfp467	4	0.0017072	0.0066389	0.80471	141	4	-0.66588	0.99829	0.99833	1	18037	0	-0.66588
Ccdc113	5	0.0017168	0.0066728	0.80471	142	2	0.19586	0.86626	0.86655	1	15511	0	0.19586
Ccz1	5	0.0017206	0.0066882	0.80471	143	5	-0.7074	0.99828	0.99831	1	18035	0	-0.7074
Mmachc	4	0.0017207	0.0066887	0.80471	144	4	-0.95712	0.99828	0.99831	1	18034	0	-0.95712
Pmm1	4	0.001742	0.0067571	0.80471	145	3	-0.88129	0.95514	0.95533	1	17140	0	-0.88129
Tprkb	3	0.0017671	0.0068376	0.80471	146	3	-1.6084	0.99823	0.99826	1	18033	0	-1.6084
Ccdc176	5	0.0017999	0.0069619	0.80471	147	3	-1.0331	0.71841	0.74488	1	13302	1	-1.0331
Nxpe5	4	0.0018023	0.006969	0.80471	148	2	-1.0581	0.52758	0.63654	1	11456	1	-1.0581
2410127L17Rik	1	0.0018305	0.0070763	0.80471	149	1	-2.9866	0.99817	0.99818	1	18032	0	-2.9866
Dap	5	0.0018416	0.0071218	0.80471	150	1	-0.16172	0.27059	0.41346	1	7458	1	-0.16172
Mdfi	5	0.0018459	0.0071376	0.80471	151	3	-0.82241	0.8567	0.85702	1	15331	1	-0.82241
Rbpms2	2	0.0018609	0.0071946	0.80471	152	2	-3.4307	0.99814	0.99816	1	18030	0	-3.4307
Itsn2	5	0.0018709	0.0072367	0.80471	153	4	-1.0348	0.98785	0.9879	1	17807	0	-1.0348
Hspa4	4	0.0018729	0.0072466	0.80471	154	3	-0.88761	0.18287	0.32576	0.994337	5919	1	-0.88761
Tmem95	5	0.0018873	0.0072986	0.80471	155	3	-1.0522	0.031732	0.086768	0.941893	1666	1	-1.0522
Exosc3	4	0.0018922	0.007321	0.80471	156	2	-0.90716	0.011272	0.035566	0.917234	695	2	-0.90716
8430408G22Rik	4	0.0019082	0.0073714	0.80471	157	4	-0.56404	0.99809	0.9981	1	18029	0	-0.56404
Cdk10	3	0.0019292	0.0074448	0.80471	158	2	-0.94721	0.92417	0.92449	1	16577	0	-0.94721
Eif3k	3	0.0019621	0.0075712	0.80471	159	3	-2.0393	0.99804	0.99805	1	18028	0	-2.0393
Gm4788	5	0.0019664	0.0075898	0.80471	160	2	-0.38191	0.89447	0.89472	1	16035	0	-0.38191
Ogt	3	0.0019666	0.0075904	0.80471	161	1	-0.0090092	0.78948	0.79726	1	14228	0	-0.0090092
Srgap1	5	0.0019679	0.0075937	0.80471	162	5	-0.78505	0.99803	0.99804	1	18027	0	-0.78505
Aire	5	0.0019871	0.007672	0.80471	163	3	-0.58288	0.83052	0.83227	1	14865	1	-0.58288
Ddx3x	2	0.0020106	0.0077579	0.80471	164	2	-1.7033	0.9641	0.96426	1	17310	0	-1.7033
Hddc2	5	0.0020116	0.0077612	0.80471	165	4	-0.97313	0.85059	0.85108	1	15223	1	-0.97313
Tbc1d16	5	0.002018	0.0077875	0.80471	166	4	-0.32357	0.97834	0.97854	1	17594	0	-0.32357
Gtf2i	5	0.0020287	0.0078269	0.80471	167	3	-0.7392	0.13402	0.2578	0.994337	4676	1	-0.7392
Bzw2	5	0.002049	0.0078992	0.80471	168	4	-0.64472	0.53535	0.64029	1	11527	1	-0.64472
Cops7a	5	0.0020492	0.0078997	0.80471	169	4	-0.50203	0.95654	0.95668	1	17172	0	-0.50203
Dhx37	1	0.0020554	0.0079304	0.80471	170	1	-7.4437	0.99794	0.99796	1	18026	0	-7.4437
Etaa1	5	0.0020561	0.007932	0.80471	171	4	-1.3352	0.99771	0.99774	1	18019	0	-1.3352
Cul1	4	0.0020594	0.0079462	0.80471	172	3	-2.0329	0.16498	0.30109	0.994337	5438	1	-2.0329
Slc1a5	5	0.00207	0.0079944	0.80471	173	2	-0.19376	0.51673	0.62951	1	11339	1	-0.19376
Fzd6	5	0.0020709	0.0080015	0.80471	174	5	-0.39732	0.99793	0.99795	1	18025	0	-0.39732
Cdh11	3	0.0020789	0.0080311	0.80471	175	1	-0.11498	0.67805	0.71877	1	12846	1	-0.11498
Pole4	5	0.0020948	0.0080875	0.80471	176	5	-1.4385	0.99791	0.99792	1	18024	0	-1.4385
Igf2bp1	5	0.0021042	0.0081192	0.80471	177	4	-0.70859	0.55294	0.64898	1	11680	1	-0.70859
Mtfr1l	4	0.0021224	0.0081866	0.80471	178	1	0.13298	0.41637	0.54485	1	9771	1	0.13298
Them4	5	0.0021535	0.0082983	0.80471	179	3	-0.62425	0.87736	0.8778	1	15724	0	-0.62425
Tacc3	4	0.0021986	0.0084423	0.80471	180	4	-1.0954	0.9978	0.99782	1	18023	0	-1.0954
Paqr3	5	0.0022071	0.0084806	0.80471	181	4	-0.80588	0.97887	0.97907	1	17603	0	-0.80588
Krtap13-1	5	0.0022089	0.0084866	0.80471	182	5	-0.53109	0.99779	0.99781	1	18022	0	-0.53109
Zfp281	5	0.0022128	0.008503	0.80471	183	4	-0.6378	0.99053	0.99063	1	17859	0	-0.6378
Rsph3a	5	0.0022158	0.0085151	0.80471	184	1	0.32739	0.065823	0.15148	0.968	2830	2	0.32739
Zc3h10	5	0.0022265	0.0085622	0.80471	185	4	-0.80934	0.97973	0.97988	1	17623	0	-0.80934
Lpxn	5	0.002251	0.0086454	0.80471	186	5	-0.44784	0.99775	0.99777	1	18021	0	-0.44784
Pacs1	4	0.0022799	0.0087313	0.80471	187	4	-0.67515	0.99772	0.99775	1	18020	0	-0.67515
Glp2r	4	0.002322	0.0088474	0.80471	188	3	-0.54699	0.98085	0.981	1	17651	0	-0.54699
Vmn1r128	1	0.0023802	0.0090335	0.80471	189	1	-1.9448	0.99762	0.99763	1	18018	0	-1.9448
Nin	5	0.0023955	0.0090702	0.80471	190	4	-0.98075	0.87583	0.87629	1	15698	0	-0.98075
Nsd1	5	0.002401	0.009091	0.80471	191	3	-1.086	0.36741	0.50196	1	9005	1	-1.086
Akr1b10	5	0.0024029	0.0090943	0.80471	192	2	0.22469	0.30324	0.44316	1	7972	2	0.22469
Slc16a12	4	0.002406	0.0091036	0.80471	193	4	-0.89069	0.99759	0.9976	1	18017	0	-0.89069
Hnrnpa2b1	3	0.0024158	0.0091364	0.80471	194	2	-1.8055	0.92766	0.92801	1	16640	0	-1.8055
Meox1	5	0.002446	0.0092334	0.80471	195	4	-0.73515	0.53443	0.63983	1	11513	1	-0.73515
Krt13	5	0.0024506	0.0092498	0.80471	196	4	-0.62705	0.18011	0.32202	0.994337	5847	1	-0.62705
Dpysl5	5	0.0024653	0.0092966	0.80471	197	2	-0.15828	0.92213	0.92249	1	16545	0	-0.15828
Rae1	2	0.0024779	0.009345	0.80471	198	2	-4.451	0.99752	0.99755	1	18014	0	-4.451
Hat1	2	0.0024954	0.0093927	0.80471	199	2	-3.9808	0.9975	0.99753	1	18013	0	-3.9808
Rab7	4	0.0024974	0.0093992	0.80471	200	4	-0.61973	0.9975	0.99753	1	18012	0	-0.61973
Nr1h3	5	0.0025048	0.0094203	0.80471	201	4	-1.1762	0.54177	0.64343	1	11583	1	-1.1762
Pou5f1	2	0.0025099	0.0094419	0.80471	202	2	-4.4848	0.98704	0.98713	1	17786	0	-4.4848
Prdm4	5	0.0025107	0.0094425	0.80471	203	4	-0.91406	0.994	0.99407	1	17924	0	-0.91406
Rffl	5	0.0025583	0.0095783	0.80471	204	4	-0.72512	0.98422	0.98433	1	17722	0	-0.72512
Yeats4	3	0.0025615	0.0095881	0.80471	205	2	-5.6203	0.89916	0.89947	1	16112	0	-5.6203
Crcp	3	0.002567	0.0096056	0.80471	206	3	-1.2205	0.99743	0.99747	1	18008	0	-1.2205
Timm21	4	0.0025784	0.009639	0.80471	207	3	-1.0742	0.44625	0.56952	1	10242	1	-1.0742
Rhoq	5	0.00259	0.0096686	0.80471	208	2	0.10465	0.84866	0.84919	1	15198	1	0.10465
Kif4	4	0.0025923	0.0096763	0.80471	209	3	-1.4057	0.36414	0.49897	1	8955	1	-1.4057
Gmnc	5	0.00261	0.0097253	0.80471	210	3	-0.55206	0.85205	0.8525	1	15250	1	-0.55206
Gemin5	5	0.0026153	0.009743	0.80471	211	3	-1.7607	0.71058	0.73956	1	13205	1	-1.7607
Zfp346	4	0.0026202	0.0097589	0.80471	212	4	-0.50063	0.99738	0.99742	1	18007	0	-0.50063
Nudt12	5	0.002665	0.0099013	0.80471	213	2	-0.14042	0.64868	0.70101	1	12577	1	-0.14042
Nf2	4	0.0026712	0.0099144	0.80471	214	3	-0.83101	0.77624	0.78673	1	14025	1	-0.83101
Gm3336	4	0.0027031	0.010021	0.80471	215	3	-0.96826	0.96454	0.96472	1	17318	0	-0.96826
Pon1	4	0.0027211	0.010086	0.80471	216	1	0.033567	0.90019	0.90052	1	16133	0	0.033567
Gsdma2	4	0.0027249	0.010101	0.80471	217	3	-0.83123	0.8518	0.85227	1	15244	0	-0.83123
Rsl1d1	2	0.0027546	0.010186	0.80471	218	2	-1.2894	0.99725	0.99729	1	18004	0	-1.2894
Vmn2r51	5	0.002777	0.010255	0.80471	219	3	-0.34082	0.8479	0.84846	1	15180	1	-0.34082
Ctc1	5	0.0027906	0.010305	0.80471	220	3	-1.8147	0.49456	0.61029	1	10980	1	-1.8147
Tipin	2	0.0028073	0.010353	0.80471	221	2	-1.3005	0.99719	0.99724	1	18002	0	-1.3005
Malsu1	3	0.0028274	0.010413	0.80471	222	2	-0.55723	0.13291	0.25618	0.994337	4648	1	-0.55723
Gpc5	5	0.0028372	0.010447	0.80471	223	3	-0.45106	0.74872	0.766	1	13640	1	-0.45106
Pex11a	5	0.0028393	0.010454	0.80471	224	2	0.34342	0.078671	0.17324	0.982472	3184	3	0.34342
Psmd11	2	0.0028431	0.010469	0.80471	225	2	-3.1417	0.99716	0.9972	1	18000	0	-3.1417
Ugt2b1	4	0.0028707	0.010537	0.80471	226	2	-0.36281	0.62731	0.68857	1	12376	1	-0.36281
Abcg3	4	0.0028949	0.010612	0.80471	227	3	-1.5062	0.33364	0.47079	1	8461	1	-1.5062
Tmigd1	5	0.0028978	0.010619	0.80471	228	4	-0.91361	0.49688	0.61229	1	11016	1	-0.91361
Slc25a53	5	0.0029269	0.010713	0.80471	229	4	-0.94647	0.94185	0.94217	1	16888	0	-0.94647
Pros1	5	0.0029277	0.010715	0.80471	230	4	-0.61024	0.99615	0.99619	1	17978	0	-0.61024
Gpn3	1	0.00293	0.010721	0.80471	231	1	-5.0981	0.99707	0.99712	1	17998	0	-5.0981
Xkr5	5	0.002964	0.010818	0.80471	232	1	0.29552	0.17766	0.31868	0.994337	5774	3	0.29552
Alg11	3	0.0029692	0.01084	0.80471	233	2	-1.7008	0.19042	0.33604	0.995116	6093	1	-1.7008
Ino80c	4	0.0029704	0.010844	0.80471	234	2	-0.59013	0.93902	0.93942	1	16833	0	-0.59013
Zfp212	5	0.0029725	0.010851	0.80471	235	4	-1.088	0.87761	0.87805	1	15730	0	-1.088
Dhx35	4	0.0029805	0.01087	0.80471	236	3	-1.0453	0.98612	0.9862	1	17764	0	-1.0453
Hpse2	5	0.0029832	0.010875	0.80471	237	4	-0.79896	0.99414	0.99421	1	17926	0	-0.79896
Krt25	5	0.0030398	0.011038	0.80471	238	3	-0.59149	0.85187	0.85234	1	15245	1	-0.59149
Vmn2r78	3	0.0030494	0.011062	0.80471	239	2	-5.5311	0.82661	0.82884	1	14804	0	-5.5311
Ikbip	5	0.0030609	0.011104	0.80471	240	3	-0.41023	0.79063	0.79824	1	14249	1	-0.41023
Gsr	5	0.0030838	0.011173	0.80471	241	4	-0.59621	0.97113	0.97136	1	17467	0	-0.59621
Rbm11	5	0.0030865	0.011182	0.80471	242	4	-0.88168	0.35903	0.4942	1	8867	1	-0.88168
Prtn3	5	0.0030886	0.011191	0.80471	243	3	-0.54012	0.36207	0.49703	1	8924	1	-0.54012
Rbm15	5	0.0030947	0.011212	0.80471	244	4	-0.58532	0.98222	0.98235	1	17680	0	-0.58532
Lrrc3	5	0.0031002	0.011231	0.80471	245	4	-0.75506	0.99525	0.99529	1	17954	0	-0.75506
Rcl1	4	0.0031004	0.011231	0.80471	246	4	-1.4368	0.9969	0.99695	1	17993	0	-1.4368
Dnajc17	4	0.003107	0.011249	0.80471	247	4	-1.3707	0.99689	0.99694	1	17992	0	-1.3707
2310061I04Rik	5	0.0031159	0.011284	0.80471	248	3	-0.43388	0.34556	0.48174	1	8676	2	-0.43388
Mlip	5	0.0031221	0.011302	0.80471	249	4	-0.94667	0.82725	0.82937	1	14812	1	-0.94667
Zbtb7c	5	0.0031509	0.01139	0.80471	250	3	-0.42908	0.91778	0.91808	1	16444	0	-0.42908
Dpcr1	5	0.0031543	0.011404	0.80471	251	2	0.14931	0.29557	0.43618	1	7864	2	0.14931
Phf10	4	0.0031699	0.011452	0.80471	252	2	-2.8213	0.94311	0.94343	1	16906	0	-2.8213
Ccar1	4	0.0031732	0.011463	0.80471	253	3	-1.3113	0.98881	0.98888	1	17826	0	-1.3113
Mia	4	0.0031904	0.011509	0.80471	254	3	-1.1615	0.73943	0.75937	1	13533	1	-1.1615
Gm5142	5	0.0031926	0.011517	0.80471	255	3	-0.79851	0.34024	0.47685	1	8582	2	-0.79851
Tgif1	5	0.0031942	0.011523	0.80471	256	3	-0.92008	0.90186	0.90216	1	16170	0	-0.92008
Vmn1r39	2	0.0032086	0.011569	0.80471	257	1	-0.55257	0.81313	0.81707	1	14552	0	-0.55257
Pqlc3	2	0.0032115	0.011578	0.80471	258	2	-1.266	0.99679	0.99684	1	17989	0	-1.266
Smg9	5	0.0032145	0.011584	0.80471	259	2	-0.26696	0.078473	0.17292	0.982472	3174	1	-0.26696
Nup205	2	0.0032228	0.011614	0.80471	260	2	-3.4669	0.99678	0.99682	1	17988	0	-3.4669
Cacna1g	5	0.0032361	0.011658	0.80471	261	2	0.16745	0.85733	0.85765	1	15345	1	0.16745
Fkbp3	4	0.0032466	0.011687	0.80471	262	2	-2.9141	0.32895	0.46645	1	8398	1	-2.9141
C030046E11Rik	5	0.0032513	0.011702	0.80471	263	2	-0.2069	0.86574	0.86606	1	15502	0	-0.2069
Tex24	3	0.0032827	0.011815	0.80935	264	2	-1.7983	0.38667	0.51982	1	9325	1	-1.7983
Anp32b	4	0.0033145	0.011897	0.8119	265	4	-0.89172	0.99669	0.99673	1	17986	0	-0.89172
Tmem120b	4	0.0033855	0.012111	0.823439	266	4	-0.41691	0.99661	0.99665	1	17983	0	-0.41691
Sertad3	5	0.003535	0.012576	0.83928	267	4	-0.80821	0.99496	0.99501	1	17946	0	-0.80821
Ppt2	5	0.0035614	0.012662	0.83928	268	3	-0.86943	0.57995	0.66281	1	11916	1	-0.86943
Lyzl4	5	0.0035682	0.012679	0.83928	269	4	-0.66865	0.31724	0.45589	1	8208	1	-0.66865
Maf1	5	0.0035734	0.012692	0.83928	270	4	-0.60839	0.98721	0.9873	1	17791	0	-0.60839
Atp5g1	5	0.0035779	0.012709	0.83928	271	4	-0.96686	0.91163	0.9119	1	16333	0	-0.96686
Rrp15	4	0.0036144	0.012809	0.83928	272	3	-1.7058	0.47874	0.59685	1	10732	1	-1.7058
Prap1	4	0.0036357	0.012876	0.83928	273	3	-0.69643	0.83306	0.8345	1	14900	0	-0.69643
Dnaaf3	5	0.0036494	0.012921	0.83928	274	1	0.43534	0.16481	0.30086	0.994337	5430	3	0.43534
Syk	5	0.0036683	0.01298	0.83928	275	4	-0.56955	0.96275	0.96292	1	17281	0	-0.56955
Fcer1a	4	0.0036857	0.013028	0.83928	276	2	-0.74038	0.87956	0.87999	1	15759	0	-0.74038
Wfdc6b	5	0.0037071	0.013101	0.83928	277	3	-0.87178	0.81967	0.82271	1	14676	1	-0.87178
C2cd2	5	0.0037212	0.013148	0.83928	278	4	-0.62606	0.9381	0.93852	1	16813	0	-0.62606
Fam24a	3	0.003728	0.013167	0.83928	279	2	-1.4748	0.80825	0.81289	1	14482	0	-1.4748
Ppef2	5	0.0037368	0.013201	0.83928	280	4	-0.773	0.89286	0.89317	1	16002	0	-0.773
Crygs	5	0.0037448	0.013228	0.83928	281	3	-1.1549	0.29704	0.43753	1	7888	1	-1.1549
Wwc1	5	0.0037609	0.013272	0.83928	282	4	-0.65095	0.99663	0.99666	1	17984	0	-0.65095
Scgb2b3	5	0.0037643	0.013282	0.83928	283	2	-0.33526	0.96204	0.96221	1	17266	0	-0.33526
Alg8	5	0.0037739	0.013313	0.83928	284	2	-0.26124	0.19488	0.34208	0.995116	6213	1	-0.26124
Fchsd2	5	0.0037851	0.013349	0.83928	285	4	-0.57039	0.99006	0.99015	1	17847	0	-0.57039
Ccnf	4	0.0038033	0.013406	0.83928	287	3	-1.105	0.16529	0.30152	0.994337	5451	1	-1.105
Nabp1	4	0.0038033	0.013406	0.83928	286	2	-0.9463	0.87148	0.87184	1	15612	0	-0.9463
Basp1	5	0.0038063	0.013417	0.83928	288	2	-0.067314	0.62135	0.6852	1	12307	1	-0.067314
N4bp2l2	5	0.0038134	0.013438	0.83928	289	3	-0.83435	0.97915	0.97932	1	17610	0	-0.83435
Commd2	4	0.0038201	0.013458	0.83928	290	4	-1.1148	0.99431	0.99438	1	17934	0	-1.1148
1700015G11Rik	3	0.0038839	0.013665	0.847603	291	3	-1.1932	0.99612	0.99616	1	17977	0	-1.1932
Ythdc1	5	0.0038896	0.013685	0.847603	292	4	-0.55522	0.84646	0.84714	1	15156	1	-0.55522
Trmt10c	2	0.0039818	0.013956	0.85918	293	1	-1.0662	0.20803	0.35541	0.997725	6430	1	-1.0662
Ccdc12	3	0.0039867	0.013967	0.85918	294	1	0.40466	0.1758	0.31616	0.994337	5728	2	0.40466
Cel	4	0.0040279	0.014083	0.861704	295	4	-0.76037	0.99597	0.99603	1	17974	0	-0.76037
Prkrir	2	0.004036	0.014104	0.861704	296	2	-1.7413	0.99596	0.99602	1	17973	0	-1.7413
Dnaja3	4	0.0040825	0.014241	0.86622	297	4	-0.79862	0.99592	0.99598	1	17969	0	-0.79862
Nol7	4	0.0040935	0.014273	0.86622	298	3	-1.0049	0.81764	0.82097	1	14637	0	-1.0049
Morf4l2	3	0.0041274	0.01438	0.867797	299	3	-1.6953	0.99433	0.9944	1	17935	0	-1.6953
Igbp1b	5	0.0041476	0.014444	0.867797	300	3	-0.27883	0.93335	0.93374	1	16738	0	-0.27883
Sumo1	3	0.0041573	0.014478	0.867797	301	3	-1.4504	0.98729	0.98736	1	17795	0	-1.4504
Tmtc3	3	0.0041668	0.014507	0.867797	302	2	-1.4872	0.5649	0.65502	1	11780	1	-1.4872
Ppm1b	5	0.004188	0.014571	0.867797	303	4	-0.7848	0.88049	0.88091	1	15773	0	-0.7848
Haus4	5	0.004207	0.014624	0.867797	304	3	-0.80966	0.043727	0.11307	0.952316	2146	1	-0.80966
2300002M23Rik	5	0.0042099	0.014635	0.867797	305	2	-0.2644	0.32878	0.46631	1	8392	1	-0.2644
Cks1b	4	0.0042532	0.014772	0.867907	306	3	-1.115	0.9681	0.96831	1	17398	0	-1.115
Xpo5	5	0.0042612	0.014795	0.867907	307	2	0.41797	0.11877	0.23607	0.994337	4286	3	0.41797
Glipr1l2	4	0.0042628	0.014801	0.867907	308	3	-0.97172	0.23986	0.38539	0.99856	6973	1	-0.97172
Mettl25	5	0.0042721	0.014829	0.867907	309	4	-0.44224	0.92273	0.92308	1	16550	0	-0.44224
Mtch2	1	0.0043544	0.015063	0.874257	310	1	-3.2227	0.99565	0.99571	1	17965	0	-3.2227
Hdac7	5	0.0043552	0.015067	0.874257	311	4	-0.93583	0.99749	0.99752	1	18010	0	-0.93583
Hsf2bp	5	0.0043798	0.015136	0.874257	312	4	-0.62845	0.47647	0.59495	1	10696	1	-0.62845
Cyb5r3	5	0.0043966	0.015179	0.874257	313	1	0.15969	0.19843	0.34625	0.996325	6284	2	0.15969
S100a6	5	0.0044174	0.015237	0.874257	314	4	-0.68585	0.9942	0.99428	1	17929	0	-0.68585
Slc5a4b	5	0.004432	0.015284	0.874257	315	3	-0.77715	0.086637	0.18637	0.988374	3398	1	-0.77715
Gemin7	4	0.0044469	0.01533	0.874257	316	4	-1.5609	0.99555	0.99561	1	17964	0	-1.5609
Lin7c	5	0.0044672	0.015387	0.874257	317	4	-0.70591	0.12813	0.24939	0.994337	4517	1	-0.70591
Hsd17b10	1	0.0044793	0.01543	0.874257	318	1	-7.0742	0.99552	0.99558	1	17963	0	-7.0742
Mettl5	4	0.0044857	0.01545	0.874257	319	4	-0.4937	0.99551	0.99558	1	17962	0	-0.4937
Snrnp70	3	0.004521	0.01556	0.874257	320	2	-5.2985	0.83189	0.83346	1	14884	0	-5.2985
Cops3	4	0.0045236	0.015569	0.874257	321	3	-0.95067	0.98613	0.98621	1	17765	0	-0.95067
Zfp959	3	0.0045237	0.015569	0.874257	322	3	-0.93821	0.99548	0.99554	1	17960	0	-0.93821
Cdkn1a	5	0.004568	0.015699	0.874257	323	4	-0.56148	0.84136	0.84227	1	15065	1	-0.56148
Ctsk	4	0.0045682	0.0157	0.874257	324	2	-0.58348	0.016465	0.04912	0.917234	940	1	-0.58348
Carhsp1	4	0.0045722	0.015711	0.874257	325	2	-0.24833	0.058265	0.13845	0.964878	2592	2	-0.24833
Pnrc2	4	0.0046001	0.015795	0.875814	326	2	-0.83729	0.91119	0.91146	1	16320	0	-0.83729
Uvrag	4	0.0046118	0.015836	0.875814	327	4	-0.64572	0.99539	0.99544	1	17957	0	-0.64572
Epn1	5	0.0046456	0.015935	0.877535	328	3	-0.55164	0.72091	0.74659	1	13329	1	-0.55164
Gpr34	5	0.0046731	0.016017	0.877535	329	2	0.051723	0.45491	0.57681	1	10361	2	0.051723
Gm382	5	0.0046759	0.016024	0.877535	330	4	-0.96444	0.7899	0.79761	1	14242	1	-0.96444
Gzmf	5	0.0047057	0.016102	0.877535	331	4	-0.79661	0.5344	0.63981	1	11512	1	-0.79661
Adamtsl4	5	0.0047086	0.01611	0.877535	332	4	-0.54691	0.57329	0.6593	1	11857	1	-0.54691
1700067P10Rik	5	0.004743	0.016205	0.880103	333	2	-0.087269	0.68486	0.72304	1	12914	1	-0.087269
Olr1	5	0.0047701	0.016278	0.880271	334	1	0.099542	0.37152	0.50581	1	9077	2	0.099542
Echdc1	4	0.0047856	0.016327	0.880271	335	2	-0.7551	0.49555	0.61116	1	10994	1	-0.7551
4632434I11Rik	5	0.0048275	0.016447	0.880271	336	3	-1.2718	0.8498	0.85031	1	15212	1	-1.2718
Ppp3r1	5	0.0048317	0.016461	0.880271	337	3	-0.73061	0.87499	0.87544	1	15680	0	-0.73061
Pla2g6	4	0.0048534	0.016525	0.880271	338	4	-0.69433	0.99515	0.9952	1	17951	0	-0.69433
Otol1	5	0.0048946	0.016652	0.880271	339	2	0.52818	0.037377	0.099976	0.952307	1895	3	0.52818
Zscan12	4	0.004907	0.016687	0.880271	340	3	-0.87214	0.97206	0.97229	1	17482	0	-0.87214
Mplkip	3	0.0049114	0.016696	0.880271	341	2	-1.2672	0.86866	0.86895	1	15554	0	-1.2672
Acot12	5	0.0049533	0.016824	0.880271	342	2	-0.036618	0.16961	0.30753	0.994337	5573	2	-0.036618
Gm12942	5	0.0049568	0.01683	0.880271	343	1	-0.022987	0.28752	0.42885	1	7747	1	-0.022987
Surf6	3	0.0050151	0.017001	0.880271	344	2	-1.2467	0.96688	0.96706	1	17369	0	-1.2467
Polr2f	3	0.0050246	0.01703	0.880271	345	3	-1.3646	0.99498	0.99503	1	17947	0	-1.3646
1700001K19Rik	5	0.0050498	0.017102	0.880271	346	4	-0.43128	0.99503	0.99507	1	17948	0	-0.43128
Iqcf5	5	0.0050667	0.017155	0.880271	347	4	-0.62592	0.98814	0.98819	1	17812	0	-0.62592
Aoah	5	0.0050812	0.0172	0.880271	348	2	-0.15623	0.72447	0.74903	1	13372	1	-0.15623
Nipbl	4	0.0051442	0.017399	0.880271	349	4	-2.3114	0.99486	0.99491	1	17943	0	-2.3114
Dnlz	4	0.0051504	0.017414	0.880271	350	2	-0.77934	0.0018729	0.0072663	0.843655	152	2	-0.77934
Hif1an	5	0.0051787	0.017512	0.880271	351	3	-0.7275	0.79252	0.79976	1	14276	1	-0.7275
Cntln	5	0.0052057	0.017586	0.880271	352	4	-0.41835	0.99734	0.99737	1	18006	0	-0.41835
Bbs2	5	0.0052334	0.017667	0.880271	353	3	-0.84996	0.73244	0.7544	1	13450	1	-0.84996
Zc3h12c	5	0.0052356	0.017672	0.880271	354	4	-0.58051	0.97008	0.97025	1	17443	0	-0.58051
Vma21	2	0.0052409	0.01769	0.880271	355	1	-3.5824	0.63454	0.69275	1	12437	0	-3.5824
Sox15	5	0.005255	0.017727	0.880271	357	4	-1.1464	0.90244	0.90271	1	16176	0	-1.1464
Vps16	5	0.0052549	0.017727	0.880271	356	3	-0.42177	0.97836	0.97856	1	17595	0	-0.42177
1110008P14Rik	5	0.0052679	0.017763	0.880271	358	1	0.0037917	0.49655	0.61201	1	11011	2	0.0037917
Tph1	5	0.0052731	0.017783	0.880271	359	4	-0.60043	0.055364	0.13343	0.962135	2508	1	-0.60043
Mapt	5	0.005287	0.017824	0.880271	360	4	-0.71748	0.22182	0.36838	0.998234	6661	1	-0.71748
Rab11b	5	0.0053262	0.017937	0.880271	361	2	-0.34756	0.96163	0.96176	1	17260	0	-0.34756
Zfp113	5	0.0053365	0.017971	0.880271	362	3	-1.2592	0.75513	0.77067	1	13721	1	-1.2592
L3mbtl3	5	0.0053388	0.017976	0.880271	363	3	-1.0304	0.98993	0.99003	1	17845	0	-1.0304
Wisp3	4	0.005369	0.018067	0.880271	364	4	-0.60419	0.99463	0.99468	1	17942	0	-0.60419
Lamtor2	4	0.0054059	0.018172	0.880271	365	3	-0.99018	0.22984	0.37583	0.998234	6805	1	-0.99018
Pdlim1	4	0.0054258	0.018234	0.880271	366	4	-0.56912	0.99457	0.99463	1	17941	0	-0.56912
Gm97	4	0.0054454	0.01829	0.880271	367	2	-0.51181	0.57335	0.65934	1	11858	1	-0.51181
Dcx	5	0.0054545	0.018314	0.880271	368	2	0.39515	0.059796	0.14109	0.964878	2640	3	0.39515
Sat1	5	0.0054591	0.018335	0.880271	369	4	-1.1374	0.9835	0.98362	1	17707	0	-1.1374
Ptgdr	5	0.0055167	0.01851	0.880271	370	3	-0.33223	0.83543	0.83669	1	14949	1	-0.33223
Stac2	4	0.005528	0.018544	0.880271	371	2	-1.1068	0.15675	0.28968	0.994337	5230	1	-1.1068
Layn	4	0.005537	0.018568	0.880271	372	3	-0.57628	0.72657	0.75041	1	13391	1	-0.57628
Npc2	5	0.0055819	0.018694	0.880271	373	2	-0.20574	0.37907	0.51278	1	9197	2	-0.20574
Rnft1	5	0.0055819	0.018694	0.880271	374	3	-0.55082	0.76946	0.78139	1	13929	1	-0.55082
Gm16532	5	0.0055819	0.018694	0.880271	375	2	-0.15203	0.92521	0.92551	1	16595	0	-0.15203
Arhgap5	5	0.0055968	0.01873	0.880271	376	4	-0.59329	0.972	0.97223	1	17481	0	-0.59329
Mtif2	2	0.0056024	0.018745	0.880271	377	2	-2.9034	0.9944	0.99448	1	17938	0	-2.9034
Srp72	4	0.0056108	0.018766	0.880271	378	3	-1.364	0.54596	0.64548	1	11621	1	-1.364
Cbx6	5	0.0056114	0.018768	0.880271	379	4	-0.85853	0.3918	0.52452	1	9421	1	-0.85853
Me1	4	0.0056392	0.018841	0.880271	380	3	-0.94598	0.89142	0.89175	1	15978	0	-0.94598
Gfod2	5	0.0056411	0.018845	0.880271	381	1	-0.17315	0.70099	0.73329	1	13110	1	-0.17315
Ifih1	4	0.0056551	0.018886	0.880271	382	3	-0.92175	0.917	0.91732	1	16431	0	-0.92175
Vps45	5	0.0056658	0.018914	0.880271	383	4	-0.63314	0.306	0.44564	1	8012	1	-0.63314
Proser1	5	0.0056778	0.018951	0.880271	384	2	-0.023248	0.93961	0.93999	1	16843	0	-0.023248
4930596D02Rik	5	0.0056984	0.019012	0.880271	385	4	-0.63789	0.99674	0.99678	1	17987	0	-0.63789
Slc35b4	5	0.0057033	0.01903	0.880271	386	2	0.058649	0.020792	0.060156	0.917234	1181	2	0.058649
Csrp2bp	5	0.0057097	0.019053	0.880271	387	4	-0.76477	0.99494	0.99499	1	17945	0	-0.76477
Nap1l2	4	0.005764	0.019202	0.880271	388	3	-0.81943	0.85284	0.85326	1	15266	0	-0.81943
Rap1a	5	0.0057655	0.019206	0.880271	389	4	-0.45761	0.63536	0.6932	1	12445	1	-0.45761
Nfe2l2	5	0.0057725	0.019228	0.880271	390	4	-0.67922	0.92763	0.92797	1	16639	0	-0.67922
Abl2	5	0.0057854	0.01927	0.880271	391	4	-0.50296	0.69072	0.72664	1	12985	1	-0.50296
Man1a	5	0.0057917	0.019285	0.880271	392	2	0.17594	0.63963	0.69569	1	12489	1	0.17594
Zfp111	5	0.0058031	0.019314	0.880271	393	2	0.1353	0.27957	0.42165	1	7608	2	0.1353
Pkib	5	0.0058276	0.01939	0.880271	394	1	-0.2185	0.048396	0.12123	0.952316	2290	2	-0.2185
Gemin8	3	0.0058367	0.019422	0.880271	395	3	-1.3746	0.99416	0.99424	1	17928	0	-1.3746
Stfa2l1	4	0.0058461	0.019454	0.880271	396	4	-0.70379	0.99415	0.99422	1	17927	0	-0.70379
Mxi1	5	0.0058898	0.019596	0.880271	397	1	0.56782	0.0053301	0.018657	0.880361	380	3	0.56782
Samd1	5	0.0059276	0.019712	0.880271	398	4	-1.7644	0.16638	0.30303	0.994337	5487	1	-1.7644
Rnaseh2c	3	0.0059295	0.019718	0.880271	399	1	0.069864	0.093713	0.19799	0.991044	3610	1	0.069864
Prr24	5	0.0059355	0.019731	0.880271	400	2	-0.28736	0.042581	0.1111	0.952316	2106	1	-0.28736
Il2ra	5	0.0059507	0.019776	0.880271	401	4	-0.78069	0.68704	0.72436	1	12930	1	-0.78069
Il10rb	5	0.005952	0.019781	0.880271	402	1	-0.075804	0.067142	0.15374	0.971006	2860	2	-0.075804
Lrrc63	4	0.0059583	0.019812	0.880271	403	3	-1.0053	0.93632	0.93672	1	16785	0	-1.0053
Gareml	5	0.0059868	0.019894	0.880271	404	3	-0.9103	0.8881	0.88844	1	15913	0	-0.9103
Tstd1	4	0.0060089	0.019964	0.880271	405	3	-0.7352	0.54238	0.64374	1	11590	1	-0.7352
Snph	5	0.0060142	0.019987	0.880271	406	3	-0.36857	0.43614	0.56107	1	10093	2	-0.36857
Myl1	7	0.0060629	0.020126	0.880271	407	3	-0.12752	0.49792	0.61319	1	11039	2	-0.12752
Cryba1	5	0.0060763	0.020169	0.880271	408	1	0.42547	0.10618	0.21804	0.991044	3975	3	0.42547
Tmem63c	5	0.0060869	0.020202	0.880271	409	3	-0.49512	0.25315	0.39768	0.998787	7200	2	-0.49512
Dzip3	4	0.0060909	0.020214	0.880271	410	3	-0.66964	0.98097	0.98111	1	17653	0	-0.66964
Zfp595	5	0.006097	0.020232	0.880271	411	4	-0.54652	0.99397	0.99404	1	17923	0	-0.54652
Smoc1	4	0.0061084	0.02026	0.880271	412	1	-0.14301	0.93063	0.93101	1	16703	0	-0.14301
Sox2	4	0.0061104	0.020266	0.880271	413	4	-1.3927	0.99389	0.99395	1	17922	0	-1.3927
Klf6	5	0.0061247	0.020308	0.880271	414	4	-0.84402	0.89622	0.89649	1	16067	0	-0.84402
Tas2r107	5	0.0061385	0.020351	0.880271	415	1	0.047684	0.58368	0.66477	1	11953	1	0.047684
Vmn2r94	5	0.0061397	0.020353	0.880271	416	2	-0.27928	0.10623	0.21811	0.991044	3977	2	-0.27928
1700007K09Rik	5	0.0062007	0.020535	0.880271	417	3	-0.86362	0.56767	0.65647	1	11806	1	-0.86362
Mcmbp	2	0.0062012	0.020535	0.880271	418	2	-2.1161	0.9938	0.99386	1	17920	0	-2.1161
Atp6v0c	1	0.0062036	0.020537	0.880271	419	1	-2.5229	0.9938	0.99386	1	17919	0	-2.5229
Zfp182	4	0.0062195	0.020581	0.880271	420	2	-0.098414	0.20035	0.34807	0.996548	6316	2	-0.098414
Nsg1	5	0.0062249	0.020593	0.880271	421	3	-0.81219	0.31813	0.45673	1	8220	2	-0.81219
Utp18	4	0.0062634	0.020698	0.880271	422	2	-0.84404	0.97044	0.97062	1	17449	0	-0.84404
Thy1	5	0.0062763	0.020747	0.880271	423	4	-0.46396	0.84077	0.84175	1	15055	1	-0.46396
Gm410	4	0.0063073	0.020844	0.880271	424	2	-0.34248	0.4781	0.59634	1	10726	1	-0.34248
BC048671	5	0.0063236	0.020896	0.880271	425	4	-0.62459	0.41997	0.54779	1	9825	1	-0.62459
Adm	5	0.006325	0.020899	0.880271	426	1	0.24997	0.28249	0.42436	1	7660	2	0.24997
2410002F23Rik	3	0.0063401	0.020937	0.880271	427	1	-0.067354	0.7393	0.75928	1	13526	0	-0.067354
Clcnka	5	0.0063471	0.020956	0.880271	428	2	-0.029694	0.84041	0.8414	1	15050	1	-0.029694
Gpatch8	5	0.0063575	0.020984	0.880271	429	3	-0.66631	0.99025	0.99033	1	17853	0	-0.66631
Mbtps1	2	0.0063746	0.02104	0.880271	430	1	-3.3429	0.36729	0.50185	1	9001	1	-3.3429
Dcdc2b	5	0.0063871	0.021082	0.880271	431	2	-0.069931	0.30995	0.44924	1	8081	1	-0.069931
Clk4	5	0.006401	0.021116	0.880271	432	2	0.21798	0.14849	0.27818	0.994337	5032	2	0.21798
Fsd1l	5	0.006402	0.021117	0.880271	433	4	-0.58162	0.9968	0.99686	1	17990	0	-0.58162
Zfp566	3	0.0064148	0.021153	0.880271	434	3	-1.4172	0.97746	0.97767	1	17581	0	-1.4172
Mustn1	5	0.006437	0.021218	0.880271	435	3	-0.69845	0.32737	0.46502	1	8374	1	-0.69845
Vmn1r51	5	0.0064493	0.021262	0.880271	436	1	-0.12594	0.94652	0.94674	1	16965	0	-0.12594
Lrrc57	5	0.0064532	0.021271	0.880271	437	4	-0.88949	0.99259	0.99267	1	17901	0	-0.88949
Mroh2b	5	0.0065174	0.021454	0.885833	438	3	-0.9045	0.076951	0.17037	0.982472	3119	1	-0.9045
Nt5dc3	5	0.0065736	0.021623	0.888923	439	2	-0.085416	0.75968	0.77405	1	13791	1	-0.085416
Utp20	4	0.0065771	0.021633	0.888923	440	4	-0.84743	0.99342	0.9935	1	17918	0	-0.84743
Celf1	4	0.0065916	0.021676	0.888923	441	3	-1.4665	0.98926	0.98935	1	17837	0	-1.4665
Rexo1	4	0.006646	0.021841	0.89282	442	4	-0.91771	0.99335	0.99344	1	17915	0	-0.91771
Slc20a1	4	0.0066555	0.021871	0.89282	443	2	-0.10481	0.13526	0.25953	0.994337	4702	2	-0.10481
Eef1e1	4	0.0066722	0.021931	0.89282	444	3	-1.3335	0.98411	0.98421	1	17721	0	-1.3335
Frg1	4	0.0067301	0.022111	0.89282	446	1	0.24847	0.059379	0.14037	0.964878	2626	2	0.24847
Ing3	4	0.0067301	0.022111	0.89282	445	3	-0.69086	0.94	0.9404	1	16851	0	-0.69086
Gtf2f1	3	0.0067315	0.022118	0.89282	447	2	-5.0642	0.91939	0.91969	1	16481	0	-5.0642
Cebpz	3	0.0067315	0.022118	0.89282	448	2	-1.9917	0.9295	0.92989	1	16679	0	-1.9917
Calb2	5	0.0067471	0.022166	0.89282	449	2	-0.098115	0.51169	0.62512	1	11259	2	-0.098115
Zfp580	5	0.0068	0.022315	0.893037	450	3	-1.039	0.67023	0.71393	1	12758	1	-1.039
Slc25a42	5	0.0068221	0.022378	0.893037	451	4	-0.43697	0.915	0.91527	1	16394	0	-0.43697
Il6	5	0.0068458	0.022441	0.893037	452	2	0.10581	0.62661	0.68815	1	12365	1	0.10581
Isyna1	5	0.00685	0.022452	0.893037	453	4	-0.82071	0.92376	0.92408	1	16570	0	-0.82071
2310022B05Rik	5	0.006852	0.022455	0.893037	454	2	0.06212	0.87873	0.87917	1	15748	0	0.06212
Srpk2	4	0.0068544	0.022468	0.893037	455	2	-0.18836	0.15982	0.29393	0.994337	5310	2	-0.18836
Il17rb	5	0.0068843	0.022552	0.894422	456	3	-0.61673	0.90153	0.90186	1	16163	0	-0.61673
Ncf2	5	0.0069322	0.022684	0.895457	457	3	-0.96471	0.9669	0.96708	1	17370	0	-0.96471
Zmym4	5	0.006939	0.022704	0.895457	458	3	-1.2049	0.27394	0.41649	1	7509	1	-1.2049
Vmn1r1	5	0.0069464	0.022727	0.895457	459	3	-0.49138	0.42211	0.54951	1	9859	1	-0.49138
Rnase9	4	0.0069886	0.022845	0.896254	460	2	-0.88113	0.42766	0.55404	1	9949	1	-0.88113
Pot1a	5	0.0069889	0.022846	0.896254	461	4	-0.58569	0.40334	0.53406	1	9575	1	-0.58569
Ube2k	4	0.0070326	0.022975	0.899181	462	3	-2.1375	0.91063	0.91088	1	16309	0	-2.1375
Ddx39b	5	0.0070707	0.023094	0.899181	463	3	-0.80222	0.94582	0.94605	1	16949	0	-0.80222
Gm5538	5	0.0071082	0.023205	0.899181	464	3	-0.38641	0.22766	0.3738	0.998234	6766	1	-0.38641
Eif2s3x	1	0.0071095	0.023208	0.899181	465	1	-6.7835	0.99289	0.99298	1	17905	0	-6.7835
Gtf2ird1	5	0.0071096	0.023209	0.899181	466	4	-0.7255	0.42215	0.54955	1	9861	1	-0.7255
Hebp2	4	0.0071186	0.023233	0.899181	467	3	-0.69303	0.67818	0.71884	1	12850	1	-0.69303
Kcnj15	5	0.0071328	0.023269	0.899181	468	3	-0.57196	0.88235	0.88276	1	15806	0	-0.57196
Lig3	3	0.0071848	0.023423	0.902433	469	3	-1.0134	0.99282	0.9929	1	17904	0	-1.0134
Dolpp1	5	0.0071949	0.023453	0.902433	470	2	-0.29256	0.37899	0.51271	1	9196	2	-0.29256
Cog4	5	0.007257	0.023627	0.907008	471	3	-0.91863	0.64263	0.69746	1	12514	1	-0.91863
Cryge	3	0.0072729	0.023679	0.907008	472	1	0.044798	0.71101	0.73985	1	13214	0	0.044798
Amacr	5	0.0072878	0.023722	0.907008	473	4	-0.55114	0.90283	0.9031	1	16186	0	-0.55114
Unk	5	0.0073191	0.023811	0.907574	474	1	-0.011268	0.068187	0.15551	0.973631	2887	2	-0.011268
Ndufaf2	5	0.0073495	0.023897	0.907574	475	2	-0.16706	0.48624	0.60317	1	10857	2	-0.16706
Tcirg1	5	0.0073812	0.023976	0.907574	476	2	-0.011433	0.10163	0.2111	0.991044	3837	2	-0.011433
Bst2	5	0.00742	0.024093	0.907574	477	3	-1.0407	0.026974	0.075322	0.932302	1459	1	-1.0407
Hes3	5	0.0074433	0.024169	0.907574	478	2	-0.09964	0.62879	0.68941	1	12393	1	-0.09964
6430571L13Rik	4	0.0074515	0.024198	0.907574	479	4	-0.57088	0.99255	0.99264	1	17899	0	-0.57088
LOC100038947	3	0.0074594	0.024221	0.907574	480	1	1.0238	0.0093829	0.030267	0.904288	604	2	1.0238
Tram2	5	0.0074742	0.024271	0.907574	481	4	-0.79967	0.99215	0.99224	1	17894	0	-0.79967
Il6st	4	0.0075149	0.024385	0.907574	482	2	-1.0204	0.91358	0.91387	1	16369	0	-1.0204
Rufy4	4	0.0075655	0.024521	0.907574	483	2	-0.90155	0.9276	0.92795	1	16638	0	-0.90155
Snx20	5	0.0075675	0.024528	0.907574	484	3	-0.64987	0.78472	0.79338	1	14149	1	-0.64987
Prss48	5	0.0075891	0.024588	0.907574	485	3	-0.8855	0.39159	0.52433	1	9414	1	-0.8855
Exd2	4	0.0075945	0.024605	0.907574	486	4	-0.96014	0.99241	0.99249	1	17897	0	-0.96014
Prkar1a	5	0.0076064	0.02464	0.907574	487	4	-0.37068	0.99325	0.99333	1	17913	0	-0.37068
Sprr2k	3	0.0076086	0.024646	0.907574	488	1	0.13585	0.50432	0.61882	1	11131	1	0.13585
Bend3	3	0.0076169	0.024667	0.907574	489	2	-1.0669	0.89005	0.89039	1	15953	0	-1.0669
Fchsd1	5	0.0076314	0.024712	0.907574	490	3	-0.70166	0.97081	0.97102	1	17460	0	-0.70166
Gh	5	0.0076467	0.024752	0.907574	491	3	-0.53337	0.048419	0.12127	0.952316	2292	2	-0.53337
Mfhas1	5	0.007647	0.024752	0.907574	492	3	-0.77487	0.94239	0.94271	1	16897	0	-0.77487
Slc9a3r2	5	0.007647	0.024752	0.907574	493	4	-0.86575	0.98205	0.98218	1	17678	0	-0.86575
Rxfp3	5	0.0076597	0.024791	0.907574	494	3	-0.44609	0.39628	0.52824	1	9473	1	-0.44609
Aqr	3	0.0076808	0.024853	0.908001	495	2	-1.7786	0.97329	0.97351	1	17498	0	-1.7786
Polg2	5	0.0077428	0.025017	0.908842	496	4	-0.80966	0.87141	0.87177	1	15609	0	-0.80966
Usp27x	5	0.0077538	0.025046	0.908842	497	2	0.18621	0.3776	0.51137	1	9172	2	0.18621
Slc39a13	5	0.0077842	0.025125	0.908842	498	2	-0.37192	0.91871	0.919	1	16464	0	-0.37192
Fam213a	5	0.0078523	0.02532	0.908842	499	4	-0.584	0.85144	0.85191	1	15238	1	-0.584
Skiv2l	4	0.0078852	0.025408	0.908842	500	3	-2.2256	0.99184	0.99192	1	17889	0	-2.2256
Leprel4	5	0.0078855	0.025409	0.908842	501	3	-0.89946	0.1378	0.26319	0.994337	4761	2	-0.89946
Plek2	5	0.0078898	0.025421	0.908842	502	2	0.48779	0.088623	0.18961	0.988374	3461	3	0.48779
Pnn	4	0.0079027	0.025457	0.908842	503	3	-1.1432	0.98317	0.98328	1	17698	0	-1.1432
Sytl4	5	0.00794	0.025565	0.908842	504	3	-0.7177	0.90948	0.90967	1	16287	0	-0.7177
Tcf3	5	0.0079462	0.025582	0.908842	505	3	-0.90864	0.44135	0.56542	1	10167	1	-0.90864
Siglecg	5	0.0080493	0.02587	0.908842	506	3	-0.44441	0.93451	0.93489	1	16756	0	-0.44441
Spryd7	5	0.0080546	0.02588	0.908842	507	4	-0.73635	0.85097	0.85145	1	15231	1	-0.73635
Fmnl2	5	0.0080655	0.025908	0.908842	508	4	-0.58231	0.96847	0.96866	1	17406	0	-0.58231
Asic5	4	0.0080968	0.025997	0.908842	510	1	-0.094916	0.64219	0.69718	1	12510	1	-0.094916
Csk	5	0.0080963	0.025997	0.908842	509	3	-1.9493	0.96957	0.96974	1	17431	0	-1.9493
9230112D13Rik	4	0.008101	0.026014	0.908842	511	2	-0.52318	0.1277	0.24876	0.994337	4506	1	-0.52318
Rhot1	5	0.0081039	0.026018	0.908842	512	4	-0.61001	0.99021	0.99029	1	17851	0	-0.61001
Tas2r129	5	0.0081262	0.026082	0.908842	513	2	-0.072783	0.10113	0.21028	0.991044	3825	1	-0.072783
Casp2	5	0.008133	0.026096	0.908842	514	3	-0.85471	0.3306	0.46797	1	8421	1	-0.85471
Hdlbp	5	0.0081506	0.026151	0.908842	515	3	-0.85741	0.19766	0.34555	0.995881	6273	1	-0.85741
Pik3r1	5	0.0081589	0.026169	0.908842	516	4	-0.67027	0.98123	0.98138	1	17662	0	-0.67027
Rsph9	5	0.0081883	0.026251	0.908842	517	1	0.14086	0.83393	0.83528	1	14916	1	0.14086
Bmx	4	0.0082008	0.026291	0.908842	518	3	-0.69665	0.9862	0.98628	1	17767	0	-0.69665
Eif6	3	0.0082262	0.02636	0.908842	519	2	-4.931	0.86991	0.87026	1	15578	0	-4.931
Gng13	3	0.0082403	0.026404	0.908842	520	3	-0.88349	0.99176	0.99183	1	17885	0	-0.88349
Ube2q1	5	0.0082504	0.026428	0.908842	521	2	-0.20681	0.78402	0.79284	1	14143	1	-0.20681
Sptbn4	4	0.0082846	0.026516	0.908842	522	3	-0.73989	0.98474	0.98485	1	17734	0	-0.73989
Fancc	2	0.0083166	0.026606	0.908842	523	1	-1.4193	0.047855	0.12032	0.952316	2268	1	-1.4193
Gzmk	5	0.0083238	0.026629	0.908842	524	4	-0.53284	0.92327	0.92358	1	16559	0	-0.53284
Sod3	5	0.0083254	0.026633	0.908842	525	3	-0.34843	0.62955	0.68984	1	12397	1	-0.34843
Mafb	5	0.0083458	0.026685	0.908842	526	2	-0.053344	0.032523	0.088634	0.947356	1690	2	-0.053344
Atp6v1g1	1	0.0083902	0.026815	0.908842	527	1	-5.2043	0.99161	0.9917	1	17884	0	-5.2043
Tex264	5	0.0084822	0.027059	0.908842	528	3	-0.49759	0.96687	0.96705	1	17368	0	-0.49759
Pigx	5	0.0084967	0.027103	0.908842	529	4	-0.81762	0.039439	0.10468	0.952307	1979	1	-0.81762
Tas2r136	5	0.008513	0.027144	0.908842	530	2	0.045691	0.51589	0.62875	1	11330	1	0.045691
Cox7b2	3	0.0085407	0.027224	0.908842	531	1	0.26845	0.23884	0.38441	0.99856	6951	2	0.26845
Arpc2	2	0.0085654	0.02729	0.908842	532	2	-3.973	0.96388	0.96407	1	17304	0	-3.973
Rnf40	3	0.0085779	0.027318	0.908842	533	2	-0.91195	0.96502	0.96518	1	17329	0	-0.91195
Srrm2	3	0.0085895	0.027347	0.908842	534	3	-0.89823	0.97428	0.9745	1	17513	0	-0.89823
Serpina1f	5	0.0086058	0.027391	0.908842	535	3	-0.94668	0.96917	0.96936	1	17421	0	-0.94668
Drosha	4	0.0086432	0.027507	0.908842	536	1	0.29075	0.22793	0.37404	0.998234	6773	2	0.29075
Tcl1b3	3	0.0086514	0.027524	0.908842	537	2	-0.66406	0.66661	0.71174	1	12723	1	-0.66406
F3	5	0.0086829	0.027612	0.908842	538	4	-0.7922	0.96218	0.96237	1	17268	0	-0.7922
BC068281	5	0.0086847	0.027618	0.908842	539	3	-0.30166	0.92942	0.92981	1	16677	0	-0.30166
Ddx41	1	0.0086963	0.027649	0.908842	540	1	-6.6486	0.9913	0.9914	1	17880	0	-6.6486
Gm5150	5	0.0087468	0.027795	0.908842	541	2	-0.05514	0.28196	0.42386	1	7650	2	-0.05514
Ccne2	5	0.008765	0.027843	0.908842	542	2	0.025114	0.8415	0.84239	1	15067	1	0.025114
Shq1	3	0.0087665	0.027845	0.908842	543	3	-1.3174	0.99123	0.99132	1	17879	0	-1.3174
Dctn6	2	0.0088039	0.027945	0.908842	544	2	-1.8322	0.9912	0.99128	1	17877	0	-1.8322
Tmbim4	5	0.0088068	0.027953	0.908842	545	2	0.084891	0.85457	0.85498	1	15291	1	0.084891
Ifnb1	5	0.0088088	0.027957	0.908842	546	2	-0.25982	0.42046	0.54818	1	9831	2	-0.25982
Vps35	5	0.0088138	0.027969	0.908842	547	2	-0.36453	0.076247	0.16917	0.982472	3098	1	-0.36453
Pitpnm1	5	0.0088173	0.027981	0.908842	548	4	-0.42903	0.84596	0.84666	1	15150	1	-0.42903
Slc5a9	5	0.0088177	0.027982	0.908842	549	3	-0.73629	0.82946	0.83134	1	14852	1	-0.73629
Nnat	6	0.0088237	0.027998	0.908842	550	3	-0.59284	0.44738	0.57047	1	10257	2	-0.59284
Zfp619	5	0.0088708	0.02814	0.908842	551	2	-0.3251	0.8784	0.87884	1	15744	0	-0.3251
Coro1c	4	0.0088914	0.028197	0.908842	552	3	-0.48912	0.97625	0.97649	1	17559	0	-0.48912
Abcg2	5	0.0088973	0.028213	0.908842	553	4	-0.89565	0.98322	0.98333	1	17700	0	-0.89565
Smc5	3	0.0089091	0.028239	0.908842	554	2	-1.0687	0.73801	0.75831	1	13509	0	-1.0687
Calr3	5	0.0089328	0.028309	0.908842	555	2	-0.1865	0.42573	0.55239	1	9919	2	-0.1865
9330159F19Rik	4	0.0089635	0.028387	0.908842	556	3	-0.97018	0.92395	0.92427	1	16572	0	-0.97018
Gatad2a	5	0.0089759	0.028415	0.908842	557	4	-0.61583	0.99718	0.99722	1	18001	0	-0.61583
Hmgcll1	5	0.0089949	0.028468	0.908842	558	2	0.14099	0.20932	0.35661	0.997725	6456	1	0.14099
Atp6v0e2	5	0.0089985	0.028477	0.908842	559	4	-0.73202	0.89587	0.89615	1	16059	0	-0.73202
D14Abb1e	2	0.0089995	0.02848	0.908842	560	2	-1.1729	0.991	0.9911	1	17872	0	-1.1729
Mrps9	3	0.0090037	0.028493	0.908842	561	2	-1.6679	0.72074	0.74647	1	13327	0	-1.6679
Pcbd2	5	0.0090045	0.028495	0.908842	562	4	-0.59546	0.50757	0.62156	1	11191	1	-0.59546
Fam173a	4	0.0090082	0.028505	0.908842	563	3	-1.0072	0.14986	0.28014	0.994337	5066	1	-1.0072
Kpna1	5	0.0090108	0.028509	0.908842	564	3	-0.67261	0.16335	0.29886	0.994337	5388	2	-0.67261
Il20rb	5	0.0090134	0.02852	0.908842	565	4	-0.50115	0.93149	0.93189	1	16714	0	-0.50115
Catsperg2	4	0.0090403	0.028589	0.908842	566	2	-0.6155	0.73591	0.75685	1	13482	1	-0.6155
Ccdc170	5	0.0090569	0.028633	0.908842	567	3	-0.32415	0.17139	0.31	0.994337	5621	1	-0.32415
Ddx39	5	0.0090628	0.028651	0.908842	568	3	-0.73392	0.39866	0.5302	1	9506	1	-0.73392
Ythdc2	4	0.0090856	0.028712	0.908842	569	3	-0.72305	0.17303	0.3123	0.994337	5660	1	-0.72305
Dnm2	3	0.0090996	0.028757	0.908842	570	2	-1.2043	0.68476	0.72299	1	12912	1	-1.2043
Ppfia3	5	0.0091086	0.028779	0.908842	571	4	-0.74927	0.88472	0.88508	1	15850	0	-0.74927
Psmc5	2	0.0091161	0.0288	0.908842	572	2	-3.7616	0.99088	0.99098	1	17870	0	-3.7616
BC030476	5	0.0091464	0.028889	0.908842	573	4	-0.61678	0.93831	0.93874	1	16817	0	-0.61678
Ppp4c	1	0.0091773	0.028982	0.908842	574	1	-2.5101	0.99082	0.99092	1	17867	0	-2.5101
Tmem59l	5	0.0091794	0.028987	0.908842	575	4	-0.56657	0.84375	0.84458	1	15112	1	-0.56657
Six4	5	0.0092366	0.02912	0.908842	576	3	-0.59231	0.96569	0.96583	1	17342	0	-0.59231
Lekr1	3	0.0092984	0.029276	0.908842	577	2	-0.99221	0.96162	0.96175	1	17259	0	-0.99221
Nipsnap1	5	0.009305	0.029301	0.908842	578	3	-0.40592	0.079179	0.1741	0.982472	3198	2	-0.40592
Tubb3	5	0.0093151	0.02933	0.908842	579	2	0.013445	0.49695	0.61236	1	11019	1	0.013445
Idi2	5	0.0093234	0.029357	0.908842	580	4	-0.95037	0.91617	0.91647	1	16418	0	-0.95037
Pcdhb17	5	0.0093294	0.02938	0.908842	581	3	-0.41518	0.54428	0.64467	1	11607	1	-0.41518
Tmem239	5	0.009367	0.029491	0.908842	582	3	-0.41348	0.49493	0.61059	1	10984	1	-0.41348
Rabl3	4	0.0093878	0.029543	0.908842	583	1	0.032273	0.34621	0.48236	1	8686	2	0.032273
Pex12	5	0.0094128	0.029612	0.908842	584	4	-0.48929	0.5239	0.63478	1	11425	1	-0.48929
Slc35f4	5	0.0094169	0.029621	0.908842	585	4	-0.45903	0.79256	0.79979	1	14277	1	-0.45903
Thnsl2	5	0.009429	0.029657	0.908842	586	2	0.15599	0.16459	0.30056	0.994337	5422	2	0.15599
Nkiras1	4	0.0094374	0.029682	0.908842	587	2	-0.40436	0.60461	0.67603	1	12139	1	-0.40436
Adnp2	5	0.009491	0.029825	0.908842	588	1	0.018188	0.46705	0.58693	1	10535	2	0.018188
Fam228b	4	0.0094953	0.02983	0.908842	589	3	-1.0453	0.7948	0.80165	1	14305	0	-1.0453
Cmya5	5	0.009513	0.029886	0.908842	590	4	-0.46179	0.93246	0.93285	1	16726	0	-0.46179
Atrip	2	0.0095356	0.029954	0.908842	591	2	-1.404	0.96811	0.96832	1	17399	0	-1.404
F8	5	0.009553	0.030003	0.908842	592	1	0.12918	0.43028	0.55623	1	10000	2	0.12918
Slc26a1	5	0.0095742	0.030065	0.908842	593	2	0.61967	0.034344	0.093013	0.950129	1769	3	0.61967
Gm10100	1	0.0095959	0.030129	0.908842	594	1	-1.977	0.9904	0.9905	1	17856	0	-1.977
Kcnq1	5	0.009615	0.030172	0.908842	595	2	0.071357	0.35201	0.48773	1	8772	2	0.071357
Atf7ip	4	0.009623	0.030197	0.908842	596	2	-0.6224	0.11165	0.22593	0.991044	4121	2	-0.6224
Fam110c	5	0.0096468	0.030258	0.908842	597	3	-0.30858	0.95436	0.95456	1	17124	0	-0.30858
Cisd1	4	0.0096514	0.030269	0.908842	598	2	-0.38963	0.5145	0.62755	1	11303	1	-0.38963
Tshr	5	0.0096618	0.030295	0.908842	599	4	-1.0512	0.88914	0.8895	1	15935	0	-1.0512
Gstt4	5	0.0096769	0.030331	0.908842	600	2	-0.10721	0.30453	0.4443	1	7989	2	-0.10721
Spesp1	5	0.0096827	0.030348	0.908842	601	3	-0.63024	0.64334	0.69786	1	12522	1	-0.63024
Fam71f2	5	0.0097389	0.030476	0.908842	602	2	0.79214	0.0084801	0.027727	0.893834	561	3	0.79214
Noxa1	4	0.0097674	0.030559	0.908842	603	3	-0.63571	0.4829	0.60036	1	10807	1	-0.63571
Atp6v0a1	5	0.0098009	0.030661	0.908842	604	1	0.45959	0.053012	0.12936	0.95918	2439	3	0.45959
Pcmtd2	5	0.0098012	0.030662	0.908842	605	3	-0.96323	0.32196	0.46017	1	8290	2	-0.96323
Dbil5	5	0.009822	0.030713	0.908842	606	2	-0.0063085	0.91012	0.91035	1	16297	0	-0.0063085
Ilvbl	4	0.0098226	0.030716	0.908842	607	2	-0.42377	0.18252	0.3253	0.994337	5910	1	-0.42377
Apoc1	4	0.0098456	0.030778	0.908842	608	2	-0.58688	0.88225	0.88267	1	15804	0	-0.58688
St8sia4	5	0.0098587	0.030821	0.908842	609	2	-0.10603	0.10787	0.22051	0.991044	4012	2	-0.10603
[truncated: 17,476 more rows]

## Sheet: KO IC10 (REP<10ex)
id	num	neg|score	neg|p-value	neg|fdr	neg|rank	neg|goodsgrna	neg|lfc	pos|score	pos|p-value	pos|fdr	pos|rank	pos|goodsgrna	pos|lfc
[truncated: 18,188 more rows]

[truncated: 6 more sheets: WT IC90 (SUM <30ex), WT IC90 (REP <10ex), KO IC90 (SUM <30ex), KO IC90 (REP <10ex), WT essential (SUM), KO essential (SUM)]
