# Supplementary material for: Loss of Cyclin C or CDK8 provides ATR inhibitor resistance by suppressing transcription-associated replication stress
Source: Nucleic Acids Res. 2021 Jul 30;49(15):8665–83. doi: 10.1093/nar/gkab628 (PMC8421211; doi:10.1093/nar/gkab628)
Supplement: gkab628_Supplemental_Files [file gkab628_supplemental_files.zip › Supplementary Table 2.xlsx]

## Sheet: Genotypes
mESC Atm WT Cdk8 KO	B9	-5	2
	H4	-5	115 (comprised of -16 and +131)
	C8	-11	-17
mESC ATM WT CCNC KO	D1	-1	-62
	G2	-8	-5
	H5	-4	-5
mESC ATM KO CDK8 KO	A8	1	1
	B3	-28	-5
	H2	-2	-2
mESC ATM KO CCNC KO	H3	175 (comprised of +176/-1)	551
	G2	-4	1
U2OS CCNC KO	A10	-5	-1
	A11	1 (C)	1 (A)
	A18	1	1
HAP1 CDK8 KO	A17	-23	-17
	B24	403	716
	A2	-4	-35
	A15	-7	144
	B9	-10	145 (comprised of -11 and +156)
mESC CDC25A KO	A3	-11	-5
mESC CCNC CDC25A dKO (parental CCNC KO D1)	C2	-223	-223
mESC CCNC CDK8 dKO (parental CDK8 KO B9)	A3	1	-7
	H6	1	-10
