# Supplementary material for: Loss of Cyclin C or CDK8 provides ATR inhibitor resistance by suppressing transcription-associated replication stress
Source: Nucleic Acids Res. 2021 Jul 30;49(15):8665–83. doi: 10.1093/nar/gkab628 (PMC8421211; doi:10.1093/nar/gkab628)
Supplement: gkab628_Supplemental_Files [file gkab628_supplemental_files.zip › Supplementary Table 3.xlsx]

## Sheet: Hits in both WT and Atm KO mESC
Dropouts p-value <0.001			Dropouts FDR <0.1			Enrichment p-value <0.001			Enrichment FDR <0.1
	Atm WT	Atm KO		Atm WT	Atm KO		Atm WT	Atm KO		Atm WT	Atm KO
Actr5	Y	Y	Actr5	Y	Y	Adck4	Y	Y	Adck4	Y	Y
Ccdc6	Y	Y	Ccdc6	Y	Y	Axin1	Y	Y	Cdk8	Y	Y
Ccnf	Y	Y	Pten	Y	Y	Ccnc	Y	Y	E2f8	Y	Y
Daxx	Y	Y	Rbm15	Y	Y	Cdk8	Y	Y	Fbxw7	Y	Y
E2f4	Y	Y	Trp53	Y	Y	Cpox	Y	Y	Ndufa1	Y	Y
Etaa1	Y	Y	Xpo7	Y	Y	E2f8	Y	Y	Rtn4ip1	Y	Y
Fbxo42	Y	Y				Fbxw7	Y	Y
Fubp1	Y	Y				Got2	Y	Y
Gpatch8	Y	Y				Lyrm2	Y	Y
Idi1	Y	Y				Ndufa1	Y	Y
Pgd	Y	Y				Ndufa13	Y	Y
Pten	Y	Y				Ndufaf1	Y	Y
Rbm15	Y	Y				Ndufaf6	Y	Y
Trp53	Y	Y				Ndufb11	Y	Y
Xpo7	Y	Y				Ndufs8	Y	Y
Ythdf2	Y	Y				Rtn4ip1	Y	Y
						Tcf7l1	Y	Y
