# Supplementary material for: Loss of Cyclin C or CDK8 provides ATR inhibitor resistance by suppressing transcription-associated replication stress
Source: Nucleic Acids Res. 2021 Jul 30;49(15):8665–83. doi: 10.1093/nar/gkab628 (PMC8421211; doi:10.1093/nar/gkab628)
Supplement: gkab628_Supplemental_Files [file gkab628_supplemental_files.zip › Supplementary Table 4.xlsx]

## Sheet: upregulated-ATRi independent
Gene name	fold change_CCNC KO vs WT	Adj P-value_CCNC KO vs WT	Gene name	fold change_CDK8 KO vs WT	Adj P-value_CDK8 KO vs WT	Hit in both Ccnc and Cdk8?		Gene Ontology analysis
1700093K21Rik	5.48648	0.002485	1700093K21Rik	5.913	0.00209652	YES		GO biological process complete	#	#	expected	Fold Enrichment	raw P value	FDR
3830417A13Rik	2.95439	0.000167	3830417A13Rik	3.36001	0.00777156	YES		embryonic digestive tract morphogenesis	20	3	0.09	33.32	0.000145	0.0447
4933402E13Rik	2.37313	1.91e-05	4933402E13Rik	2.64476	0.00244658	YES		embryonic organ morphogenesis	324	10	1.46	6.85	2.59e-06	0.00157
AA986860	4.81133	1.2e-10	AA986860	5.39943	3.29486e-10	YES		embryonic organ development	498	13	2.24	5.8	4.72e-07	0.000464
Acta1	5.63687	0.000191	Acta1	19.7594	0.000312831	YES		embryo development	1196	20	5.38	3.71	3.74e-07	0.00042
Acta2	12.1688	1.48e-25	Acta2	28.2748	2.8433e-05	YES		multicellular organism development	4788	44	21.56	2.04	5.39e-07	0.0005
Actc1	9.62439	5.16e-06	Actc1	44.3154	0.00264014	YES		anatomical structure development	5166	47	23.26	2.02	2.75e-07	0.000361
Adora1	4.60827	5.42e-05	Adora1	7.34606	8.99152e-06	YES		developmental process	5554	50	25.01	2	8.16e-08	0.000161
Amn	2.80786	2.09e-13	Amn	3.49052	4.28376e-09	YES		animal organ development	3146	37	14.16	2.61	1.29e-08	5.09e-05
Amot	2.24474	7.59e-17	Amot	2.87998	2.54056e-10	YES		system development	4176	41	18.8	2.18	2.64e-07	0.000377
Ankrd1	4.37976	0.00465552	Ankrd1	49.6275	7.74505e-06	YES		embryonic morphogenesis	625	14	2.81	4.98	9.85e-07	0.000739
Anxa1	2.3332	0.000792	Anxa1	5.43821	0.00177231	YES		anatomical structure morphogenesis	2260	31	10.18	3.05	9.89e-09	5.19e-05
Aqp8	26.9906	9.23e-08	Aqp8	16.1333	4.5679e-08	YES		animal organ morphogenesis	1029	16	4.63	3.45	1.57e-05	0.00826
B2m	2.53805	1.13e-15	B2m	2.03357	8.72293e-05	YES		embryonic digestive tract development	33	4	0.15	26.92	2.24e-05	0.011
Calml4	2.5818	3.86e-17	Calml4	2.42233	0.00321651	YES		digestive system development	133	6	0.6	10.02	3.86e-05	0.0164
Capn6	16.2107	0.000242	Capn6	18.8707	0.000106242	YES		digestive tract morphogenesis	54	5	0.24	20.56	6.75e-06	0.0038
Cemip	2.15374	0.000283	Cemip	5.64597	2.80599e-17	YES		tube morphogenesis	737	13	3.32	3.92	3.02e-05	0.0136
Chst15	2.24391	1.03e-07	Chst15	3.97404	3.9765e-07	YES		endoderm formation	34	5	0.15	32.66	8.34e-07	0.000691
Cited1	8.56388	2.88e-20	Cited1	9.5023	4.30124e-13	YES		endoderm development	70	6	0.32	19.04	1.18e-06	0.000845
Cldn7	2.10076	2.66e-14	Cldn7	2.00794	0.0146751	YES		tissue development	1675	32	7.54	4.24	1.17e-12	1.84e-08
Clic5	3.83243	0.00036	Clic5	11.8003	1.42105e-07	YES		formation of primary germ layer	95	7	0.43	16.37	3.82e-07	0.000401
Cnn1	2.41786	9.28e-05	Cnn1	7.96064	0.00361841	YES		anatomical structure formation involved in morphogenesis	947	20	4.26	4.69	8.87e-09	6.98e-05
Col4a1	2.44441	2.85e-10	Col4a1	4.90584	1.85044e-88	YES		gastrulation	149	8	0.67	11.92	5.4e-07	0.000472
Col4a2	3.45532	1.29e-24	Col4a2	5.97823	6.56739e-70	YES		positive regulation of blood vessel endothelial cell migration	57	4	0.26	15.59	0.000163	0.0484
Cryab	2.20609	4.02e-08	Cryab	2.71613	9.58645e-07	YES		pancreas development	87	5	0.39	12.76	5.9e-05	0.0216
Ctsc	2.78404	4.05e-23	Ctsc	3.41384	9.90927e-18	YES		cellular component assembly involved in morphogenesis	102	5	0.46	10.89	0.000121	0.0397
Ctsh	4.07061	4.66e-08	Ctsh	4.92748	2.08678e-06	YES		cellular developmental process	3611	36	16.26	2.21	1.76e-06	0.00111
Cubn	5.13612	1.1e-20	Cubn	9.95527	1.00967e-19	YES		hepaticobiliary system development	107	5	0.48	10.38	0.00015	0.0454
Cyp26a1	5.03645	1.68e-08	Cyp26a1	4.87615	1.61422e-06	YES		actomyosin structure organization	110	5	0.5	10.1	0.00017	0.0495
Dab2	6.70211	1.85e-25	Dab2	9.81167	4.02917e-19	YES		muscle cell development	165	6	0.74	8.08	0.000122	0.0392
Dkk1	3.06821	1.89e-08	Dkk1	4.65244	4.53852e-10	YES		cell differentiation	3560	36	16.03	2.25	1.45e-06	0.000954
Dram1	4.1682	4.11e-11	Dram1	4.92539	5.00992e-07	YES		muscle structure development	491	10	2.21	4.52	8.45e-05	0.0296
Efemp1	2.29495	0.00895265	Efemp1	3.71158	0.0115954	YES		anterior/posterior pattern specification	227	7	1.02	6.85	8.92e-05	0.0305
Ets1	2.49217	4.58e-06	Ets1	2.81299	1.53575e-05	YES		pattern specification process	456	10	2.05	4.87	4.63e-05	0.0178
Fam151a	3.79842	0.00636731	Fam151a	6.02547	0.000679859	YES		reproductive structure development	455	10	2.05	4.88	4.54e-05	0.0179
Fam198b	2.37137	7e-05	Fam198b	3.79131	1.43312e-09	YES		reproductive system development	459	10	2.07	4.84	4.88e-05	0.0183
Fhl2	3.66552	0.000263	Fhl2	4.47017	0.00596216	YES		epithelial cell differentiation	510	11	2.3	4.79	2.2e-05	0.0112
Foxq1	4.50142	8.29e-14	Foxq1	4.13876	1.91878e-09	YES		epithelium development	1046	20	4.71	4.25	4.47e-08	0.000117
Galnt3	2.10901	1.02e-05	Galnt3	2.43698	0.00104561	YES		in utero embryonic development	525	11	2.36	4.65	2.85e-05	0.0132
Gata4	2.06571	4.93e-09	Gata4	2.75322	6.38618e-11	YES		chordate embryonic development	815	13	3.67	3.54	8.29e-05	0.0297
Gbp2	5.08404	1.89e-08	Gbp2	17.0251	0.000186777	YES		embryo development ending in birth or egg hatching	831	13	3.74	3.47	0.0001	0.0337
Gbp2b	4.86803	5.51e-05	Gbp2b	17.6623	0.000219176	YES		negative regulation of apoptotic process	921	18	4.15	4.34	1.7e-07	0.000298
Gdpd5	2.43698	2.97e-07	Gdpd5	2.60699	2.76328e-07	YES		regulation of apoptotic process	1468	24	6.61	3.63	2.99e-08	9.41e-05
Glipr1	10.1034	1.05e-10	Glipr1	10.7366	1.61654e-12	YES		regulation of programmed cell death	1504	24	6.77	3.54	4.69e-08	0.000106
Gm16201	2.12476	0.00468297	Gm16201	3.24692	0.00118522	YES		regulation of cell death	1667	24	7.51	3.2	3.09e-07	0.000374
Gm32585	3.55608	1.23e-10	Gm32585	2.09673	0.0266145	YES		negative regulation of programmed cell death	942	18	4.24	4.24	2.36e-07	0.000372
Gm7765	2.23781	0.000725	Gm7765	2.08191	0.00669049	YES		negative regulation of cell death	1061	18	4.78	3.77	1.28e-06	0.00088
Gpat3	3.44097	1.64e-08	Gpat3	3.38812	9.03238e-05	YES		negative regulation of cellular process	4817	40	21.69	1.84	4.23e-05	0.0175
H2-Q2	2.80158	0.0210409	H2-Q2	4.16153	0.00642713	YES		negative regulation of biological process	5264	45	23.7	1.9	2.86e-06	0.00167
Habp2	9.35773	0.000212	Habp2	7.4126	0.000229251	YES		morphogenesis of an epithelium	519	10	2.34	4.28	0.000132	0.0415
Hdc	7.9955	4.24e-06	Hdc	8.80296	7.95434e-06	YES		tissue morphogenesis	625	14	2.81	4.98	9.85e-07	0.000776
Hesx1	8.54979	0.00131347	Hesx1	3.83374	0.00728075	YES		negative regulation of multicellular organismal process	1087	17	4.89	3.47	7.65e-06	0.00415
Hkdc1	5.20932	0.000142	Hkdc1	10.0576	4.75255e-09	YES		regulation of multicellular organismal development	1446	19	6.51	2.92	2.38e-05	0.0113
Hnf1b	4.53485	1.58e-08	Hnf1b	7.17836	3.4457e-10	YES		cell surface receptor signaling pathway	1903	22	8.57	2.57	3.43e-05	0.015
Hnf4a	3.08244	0.0002	Hnf4a	6.09925	0.000360063	YES		response to chemical	3472	32	15.63	2.05	4.32e-05	0.0174
Hoxa11	3.24599	0.00592862	Hoxa11	2.0576	0.0333107	YES
Hs3st1	2.95152	1e-05	Hs3st1	4.7952	1.21755e-13	YES
Igf2os	2.6414	0.000571	Igf2os	2.98118	0.00756816	YES
Ihh	2.60638	0.00116466	Ihh	6.18973	2.80004e-06	YES
Klb	4.28827	3.21e-07	Klb	13.8534	1.36493e-09	YES
Krt14	2.58034	0.0109	Krt14	5.94393	0.00534875	YES
Krt18	3.26656	8.79e-09	Krt18	5.64135	0.00217727	YES
Krt19	3.69474	1.8e-16	Krt19	7.14619	0.00161522	YES
Krt7	3.43605	0.000424	Krt7	6.46126	0.00348201	YES
Krt8	2.45441	4.29e-06	Krt8	6.52693	0.000521658	YES
Krt8-ps	2.05457	0.0115566	Krt8-ps	3.79001	0.00399162	YES
Myo7a	2.083	2.17e-06	Myo7a	2.62976	3.73266e-06	YES
Ndufa4l2	3.5631	0.000681	Ndufa4l2	2.67276	0.0119968	YES
Nostrin	14.2808	6.08e-12	Nostrin	17.2249	5.11978e-11	YES
Nxf7	10.3578	4.03e-19	Nxf7	13.708	2.55812e-15	YES
Oasl2	4.65292	0.00149824	Oasl2	4.85239	0.0156559	YES
P4ha2	2.15615	7.2e-14	P4ha2	3.03689	4.50218e-37	YES
Pcsk9	2.27626	1.11e-05	Pcsk9	2.99136	1.7975e-06	YES
Pdlim4	2.23441	0.000429	Pdlim4	4.31039	1.42785e-08	YES
Pga5	5.0773	4.87e-20	Pga5	4.3094	2.80219e-06	YES
Pla2g4a	3.07487	5.04e-07	Pla2g4a	2.08339	0.0101386	YES
Plac8	4.70266	3.6e-48	Plac8	5.62404	3.10727e-12	YES
Plbd1	2.16089	1.26e-07	Plbd1	3.26469	5.7441e-06	YES
Plet1	4.37877	7.51e-20	Plet1	2.9424	8.93236e-05	YES
Pth1r	3.13274	8.98e-17	Pth1r	4.19592	5.82544e-18	YES
Rassf9	2.28349	0.011263	Rassf9	3.29292	0.00264144	YES
Rnf128	3.08594	3.16e-39	Rnf128	3.06515	0.00015034	YES
S100g	9.53915	0.00308458	S100g	30.3688	0.000182609	YES
Sel1l3	2.12847	0.0120849	Sel1l3	2.46849	0.00870139	YES
Serpinb6c	3.33529	5.04e-08	Serpinb6c	4.08787	1.33283e-08	YES
Sh3tc2	2.72716	0.00986379	Sh3tc2	3.55335	0.00015034	YES
Slc13a5	2.97604	5.8e-13	Slc13a5	2.87838	9.44116e-11	YES
Slc40a1	2.66193	1.7e-11	Slc40a1	2.22956	0.000692557	YES
Slc43a3	2.22166	4.75e-10	Slc43a3	2.23332	1.41368e-10	YES
Slco2a1	6.49199	1.32e-10	Slco2a1	5.43956	9.94618e-10	YES
Sox17	2.37666	0.000199	Sox17	2.75068	1.19328e-07	YES
Sox7	4.43434	3.49e-18	Sox7	4.85818	7.62404e-13	YES
Spock1	12.4514	0.000998	Spock1	7.50545	0.00393352	YES
Srgn	7.58478	6.38e-37	Srgn	17.139	2.28327e-22	YES
St3gal1	2.12931	0.00197968	St3gal1	2.40186	0.00244353	YES
Stra6	5.00551	0.00223793	Stra6	2.71692	0.0107117	YES
Tagln	2.91493	1.44e-06	Tagln	7.3549	0.00264885	YES
Tfec	4.21234	1.85e-06	Tfec	5.82092	3.20892e-06	YES
Thbs1	2.27038	0.00842222	Thbs1	8.55632	0.00135899	YES
Tinagl1	2.14923	3.42e-06	Tinagl1	2.86238	0.000128395	YES
Tlr3	6.74089	2.6e-06	Tlr3	3.13806	0.000455032	YES
Tnnc2	2.09464	0.0177143	Tnnc2	3.08852	0.0111451	YES
Tpbgl	5.89517	0.00215666	Tpbgl	5.43477	0.00475735	YES
Trpm6	2.19209	0.0281968	Trpm6	15.2928	5.37768e-05	YES
Vax2	2.16407	0.000413	Vax2	3.5154	5.12642e-13	YES
Wfdc2	3.09874	9.37e-33	Wfdc2	2.2289	8.9724e-14	YES
Wls	3.37549	6.37e-12	Wls	4.42133	3.95259e-08	YES
Xaf1	2.28561	2.34e-11	Xaf1	2.22075	2.45613e-13	YES
1500009C09Rik	2.14393	0.00128407	2210409E12Rik	2.05712	0.00396504
9330159F19Rik	2.14636	2.18e-17	2810459M11Rik	2.20883	0.0100487
Adgrg6	2.15128	9.83e-05	A730049H05Rik	2.29448	0.00747397
Adipoq	2.08802	0.00215046	AC141471.3	2.29916	0.0315312
Aox3	3.95138	0.000101	Acvrl1	2.12061	0.00454263
Atp2b2	2.27553	0.0032532	Adm	4.64953	0.00119765
BC028528	2.52315	9.69e-07	AI481877	2.0225	0.00302973
Bcl2l14	2.75804	5.49e-13	Antxr2	2.54548	0.0300241
Cbx3-ps5	2.12698	0.0197252	Arl4c	2.5414	0.0186863
Cd180	3.70319	0.000438	Atf3	2.06836	0.000111423
Cd300a	2.91463	0.00635414	Atp1a2	2.01431	0.0423063
Cdhr4	2.15275	0.0192351	Bhlhe41	2.715	0.000276153
Chdh	5.71238	0.00371611	Birc7	3.53088	0.00254899
Chp2	2.56398	0.00516885	Bmper	2.19753	0.0279685
Clic6	2.29749	0.00236287	Cacna1c	2.81862	0.0209996
Dio3	2.56198	4.19e-05	Cald1	2.19503	0.0242392
Dnaic2	2.23834	0.0014625	Car3	3.02412	8.34593e-06
Elobl	2.91229	0.00842243	Ccn1	2.49073	0.0144471
Fam183b	2.00408	0.0153398	Cd44	3.32379	0.000728474
Fbp1	2.23943	0.00101264	Cdh5	2.28532	0.0180274
Gbp4	2.04258	1.78e-05	Clcn5	2.20763	0.000983692
Gcnt3	2.73438	4.12e-06	Cldn6	2.13786	0.00728075
Gm11575	2.44379	0.00818625	Clic3	3.04646	0.0153994
Gm13192	2.79922	0.00242045	Clu	2.55871	5.86645e-05
Gm13431	3.09867	0.00986379	Col12a1	3.83021	0.0191267
Gm15707	2.35145	0.0163035	Col5a2	2.09735	0.0131154
Gm17383	2.27377	0.0250903	Col5a3	2.16361	7.14782e-06
Gm21985	2.07073	0.0147713	Ctsl	2.03695	8.84767e-11
Gm28285	2.85629	0.00553377	Cxcl10	4.6387	0.0114892
Gm28809	2.06523	0.000181	Cxcl12	3.52364	0.00194579
Gm30584	2.19938	0.0144956	Cxcl16	2.31326	0.0192478
Gm30692	2.52111	7.78e-08	Cysltr1	5.02866	0.0194214
Gm33489	2.9889	0.00116399	Ddx60	3.83101	0.00139512
Gm4613	2.52582	0.00612265	Dennd2d	2.55125	0.0156989
Gm4887	2.11281	0.00397857	Dnah14	9.12046	0.00800929
Gm53	2.10487	1.32e-10	Dsc2	2.02986	0.00734769
Gm5590	2.66532	0.00656318	Eml1	2.34571	0.000131399
Gm6142	2.01562	5.36e-05	Emp2	2.88615	2.20694e-05
Gm6916	2.60908	0.00114845	F3	2.00816	0.00857786
Gm8210	3.86048	0.000618	Fam213a	2.00171	1.57522e-11
Gm9	2.98751	0.0063884	Fgf5	6.97697	0.00490962
Gmnc	2.07559	0.0180311	Fhit	2.73122	0.0122802
Gpr20	2.19923	0.0199929	Flt1	3.8375	0.000622119
Gpr50	3.44377	0.00693054	Foxa2	4.25252	1.87256e-05
Gsta3	2.08207	1.15e-08	Foxf2	3.33136	0.015944
Hmgn3	2.169	1.96e-10	Frk	2.2362	0.0343616
Hopx	2.12758	2.55e-14	G730013B05Rik	2.25997	5.45037e-05
Krtdap	9.7614	0.00293663	Gata3	2.65187	0.00755952
Lcp1	3.6112	2.98e-24	Gbp3	6.6874	0.00481015
Lgr5	2.42782	0.000162	Gm2974	23.5825	0.00216569
Mageb16	2.53676	4.25e-06	Gm3248	3.84245	0.00374351
Mageb16-ps2	2.08246	0.0214438	Gm46416	2.88415	0.0287211
Mdfic	2.07865	6.4e-08	Gm8206	6.62245	0.00519605
Mei1	2.58285	0.00676416	Gm8682	2.09913	0.0407444
Ms4a10	3.2069	4.56e-05	Gsn	2.71106	0.00427793
Mt1	2.4049	3.1e-34	Herc6	3.25598	0.0128873
Mt2	2.35932	1.24e-20	Htra1	2.15141	2.41676e-08
Mt4	2.85992	0.00304886	Ifi27	6.44681	0.000332914
Myl4	2.05057	0.00725844	Igf1	6.32483	0.0143192
Myl7	2.03653	8.97e-08	Kcne1l	2.79395	0.0411719
Myl9	2.11023	3.52e-17	Kcnf1	2.76559	0.000931004
Nkx2-2	2.01012	0.00489534	Kif1a	2.85844	0.00375463
Nkx6-3	2.84146	2.92e-16	Krt20	6.24754	0.00790575
Nmnat3	2.36159	2.49e-05	Ky	3.12645	0.00637028
Nrk	2.28348	2.92e-10	Ldoc1	2.21569	0.00587708
Papss2	2.42111	1.84e-10	Lhfpl2	2.3222	0.000692557
Pcsk1	2.19696	0.000125	Lmod1	4.8653	0.00878299
Pkd1l2	2.42456	1.21e-06	Loxl2	2.96677	0.000424949
Ppp1r14d	2.53473	6.67e-05	Loxl4	3.68566	0.0158492
Pramef12	2.17949	1.09e-48	Lrp2	2.01726	4.18562e-08
Ptger1	3.38696	0.0247716	Lrrn1	2.53465	1.69585e-05
Rph3a	4.31102	0.0104413	Mal	5.92557	0.0239435
Scg3	2.27462	0.000581	Mlkl	2.15708	0.00987961
Serpina3m	6.19154	0.0123441	Mmp25	2.39422	0.0101716
Serpinb9	2.5483	1.02e-05	Moxd1	2.14614	0.00306866
Serpinb9b	2.13114	2.24e-21	Myl3	9.60313	0.00666739
Shisa4	2.41838	1.92e-05	Naip6	9.24235	0.0046826
Slc13a2	2.72136	0.0199559	Nedd9	2.42695	0.00247333
Slc16a14	2.74864	1.39e-05	Nrp1	2.23884	0.00914828
Spns3	2.02912	0.0144432	Nuak1	2.68582	9.14504e-06
Sumo2	2.04014	0.00865952	Otulinl	2.21888	0.00290161
Tbx3os2	2.21768	0.0295745	P3h2	2.34721	0.000587257
Tcim	2.56316	1.9e-05	Pde5a	2.47695	7.60817e-06
Tex11	2.16855	1.55e-20	Pdzd3	2.43579	0.000228868
Tex13b	3.37372	0.00387396	Pla2g12b	4.30832	0.0111522
Tmem116	2.05356	0.000522	Pla2g4c	2.14335	0.00733598
Trim72	2.69829	0.0120205	Plat	3.07666	0.0014657
Tspan8	3.63203	0.0012579	Ppef1	3.73269	0.0231243
Txlnb	2.01227	0.00150226	Prr5l	2.54156	0.00403382
Vopp1	2.13339	1.26e-06	Prrg1	2.17749	0.00244353
Zbp1	2.35055	0.0036378	Prss23	4.16889	0.00454263
Zfp467	2.45172	0.00192193	Prss35	2.2936	7.75165e-08
Zfp521	2.20115	0.000608	Ptgs2	3.31992	0.016203
			Ptprm	4.59253	0.0123775
			Pxdc1	3.71453	0.00361853
			Rab39	2.70984	0.000104212
			Retreg1	2.25227	2.50581e-08
			Rnf213	2.12798	7.13765e-14
			Runx1	2.69456	1.74647e-06
			Samd4	2.73068	0.00457712
			Selenop	2.19235	2.27105e-09
			Serpinh1	2.26738	1.41802e-06
			Sh2d4b	2.32429	0.00105181
			Slc44a3	3.16812	6.52307e-05
			Stard8	2.96601	1.12667e-14
			Sv2c	2.00248	0.00445561
			Syt13	2.99993	0.00109157
			Timd2	4.60427	0.0314501
			Timp3	2.121	0.00935564
			Tmem144	2.2876	2.1887e-06
			Tnfaip3	2.15625	0.0014657
			Tns4	5.172	7.02179e-05
			Tspan7	2.14526	1.2547e-05
			Ubash3b	2.94558	1.66051e-05
			Vax2os	2.0643	2.91474e-05
			Vnn1	7.10216	0.00449042
			Wnt10a	2.08702	0.0403607
			Wnt4	4.86593	0.004477
			Zfp608	3.31909	0.00306789

## Sheet: downregulated-ATRi independent
Gene name	fold change_CCNC KO vs WT	Adj P-value_CCNC KO vs WT	Gene name	fold change_CDK8 KO vs WT	Adj P-value_CDK8 KO vs WT	Hit in both Ccnc and Cdk8?
Egr1	0.389395	9.59e-24	Egr1	0.377921	4.41224e-28	YES
Gad1	0.224908	1.54e-07	Gad1	0.336533	1.39385e-05	YES
Gm13889	0.411951	0.000171	Gm13889	0.41828	0.00167142	YES
Gm32885	0.326123	1.51e-05	Gm32885	0.23758	1.23193e-07	YES
Gm7252	0.322616	0.000344	Gm7252	0.406778	0.00109157	YES
Gna14	0.335332	1.29e-12	Gna14	0.472074	0.00689321	YES
Hs3st3b1	0.484719	2.87e-12	Hs3st3b1	0.496458	4.61721e-16	YES
Ntn1	0.374933	2.45e-99	Ntn1	0.485443	7.17811e-147	YES
Pla2g1b	0.26357	1.59e-10	Pla2g1b	0.305583	0.000562453	YES
Rpl39l	0.349743	1.32e-24	Rpl39l	0.331782	3.20993e-06	YES
Zic2	0.466816	6.73e-22	Zic2	0.496802	1.41852e-09	YES
CAAA01147332.1	0.0343092	7.1e-05	4930556M19Rik	0.434926	0.00634584
1700018B08Rik	0.45194	0.0268279	Clca3b	0.491189	1.65764e-07
2610035F20Rik	0.24412	0.00555123	Fmr1nb	0.492213	0.00105472
4930524B15Rik	0.337805	2.07e-05	Gm15063	0.370435	0.00619105
Aass	0.429589	1.17e-07	Gm36816	0.448459	0.00277022
AC161519.2	0.266194	0.000247	Grin1	0.400831	8.97812e-05
Ccnc	0.141687	6.17e-102	Gsx1	0.486031	0.000714439
Efhd1	0.477394	1.11e-05	Hist4h4	0.499254	0.0111611
Emx2	0.306003	0.0162241	Hrh3	0.482697	0.0266811
Fgf1	0.443851	4.98e-17	Lncenc1	0.48046	2.85264e-10
Foxg1	0.491637	0.00566948	Nxf3	0.464783	0.000848776
Frem2	0.314221	5.92e-12	Ppp1r1b	0.494785	1.58662e-05
Gm2379	0.356011	0.000434	Six1	0.471904	1.71026e-15
Gm26917	0.49589	0.000378	Ttll11	0.496892	0.0212121
Gm30228	0.279347	0.00312392	Tuba3a	0.442779	1.87491e-06
Gm38336	0.48857	0.00566607
Gm5750	0.40052	0.00836008
Gm7384	0.49501	0.00086
Gm9403	0.36028	0.00211473
Grhl3	0.436085	6.86e-36
Hes5	0.368425	0.00250697
Hes7	0.431585	0.00952558
Hist1h3c	0.448956	0.000664
Hist3h2ba	0.491242	8.4e-07
Isl1	0.492422	0.0185141
Meis1	0.389813	1.04e-09
Msx1	0.453385	0.000851
Myo3b	0.317046	0.0042132
N4bp2l1	0.481906	0.00171895
Nrp2	0.380415	6.38e-37
Onecut2	0.38063	0.00419624
Pax6	0.407958	5.8e-31
Ptch1	0.498528	1.22e-47
Rpph1	0.483579	0.000637
Sfrp4	0.47686	2.35e-10
Sp5	0.32881	1.19e-32
Sypl2	0.350186	0.000182
Zeb2	0.459979	0.000145
Zfp575	0.481027	0.0107019
Zfp951	0.153483	0.00653705

## Sheet: ATRi + CCNC CDK8 upregulated
Gene name	fold change_CCNC KO vs WT	Adj P-value_CCNC KO vs WT	Gene name	fold change_CDK8 KO vs WT	Adj P-value_CDK8 KO vs WT
Agrn	1.2181	0.0226866	2410002F23Rik	1.15964	0.0136099
Herc1	1.38423	0.0407427	Cirbp	1.35969	0.00584747
Mllt6	1.24392	0.0376477
Neat1	1.21979	0.0376477
Tet1	1.31737	0.0421459

## Sheet: ATRi + CCNC CDK8 downregulated
Gene name	fold change_CCNC KO vs WT	Adj P-value_CCNC KO vs WT	Gene name	fold change_CDK8 KO vs WT	Adj P-value_CDK8 KO vs WT
Gm15484	0.73427	0.010138	Gm15421	0.605587	0.00786782
Hsph1	0.840576	0.0376477	Banp	0.679571	0.000734302
Sfr1	0.814545	0.0407427	Gm5781	0.693145	0.00786782
Zranb2	0.834493	0.00653555	Gm7446	0.652701	0.000496185
			Gm8730	0.814877	5.86015e-08
			Gm9385	0.735803	0.0212856
			Top2a	0.90138	0.0212856
